# Supplementary material for: DAWN: a framework to identify autism genes and subnetworks using gene expression and genetics
Source: Mol Autism. 2014 Mar 6;5:22. doi: 10.1186/2040-2392-5-22 (PMC4016412; doi:10.1186/2040-2392-5-22)
Supplement: Additional file 1 — Table S1. Summary of all available gene expression samples from [16]. [file 2040-2392-5-22-S1.xlsx]

## Sheet: Period 3-5
time period	3-5 FRONTAL CORTEX
total transcripts	17568
unique transcripts	17253	16941 singleton	309 duplicates	3 triplicates	take averages of duplicates and triplicates
unique brain transcripts	14651	14364 singleton	285 duplicates	2 triplicates
total number of brains	10	3 in period 3	3 in period 4	4 in period 5
total number of brain-half by brain observations	107	datapoints per brain	brains
		12	7	all regions except MSC
		10	1	period 5 brain
		8	1	period 5 brain
		5	1	period 5 brain
frontal cortex regions	7	DFC	19
		M1C	14
		MFC	19
		MSC	5	only observed when M1C and S1C are not observed
		OFC	17
		S1C	14
		VFC	19

## Sheet: Period 4-6
time period	4-6 FRONTAL CORTEX
total transcripts	17568
unique transcripts	17253	16941 singleton	309 duplicates	3 triplicates	take averages of duplicates and triplicates
unique brain transcripts	14651	14364 singleton	285 duplicates	2 triplicates
total number of brains	14	3 in period 4	4 in period 5	7 in period 6
total number of brain-half by brain observations	140	datapoints per brain	brains
		12	7	all regions except MSC
		11	1	period 6 brain
		10	1	period 5 brain
		8	3	period 5 brain and 2 period 6 brains
		6	1	period 6 brain
		5	1	period 5 brain
frontal cortex regions	7	DFC	26
		M1C	17
		MFC	26
		MSC	9	only observed when M1C and S1C are not observed
		OFC	20
		S1C	16
		VFC	26
