# Supplementary material for: DAWN: a framework to identify autism genes and subnetworks using gene expression and genetics
Source: Mol Autism. 2014 Mar 6;5:22. doi: 10.1186/2040-2392-5-22 (PMC4016412; doi:10.1186/2040-2392-5-22)
Supplement: Additional file 5 — Table S4. Statistics for all genes analyzed in periods 3–5 and 4–6. The summary tab is a summary of results over all four modular representations (powers 1 and 6 for periods 3–5 and 4–6). For the rASD and nASD columns, a gene was labeled ‘yes’ if it was identified in any of the four module sets. min_FDR (network score) is the minimum (maximum) value over all four module sets. In the annotation column, 0, 1 or 2 represents a gene with 0, 1, or at least 2 identified dnLoF mutations, respectively. Tabs period4–6 and period3–5 provide similar information for each separate time period. The rASD_p4-6 and rASD_p3-5 tabs provide validation scores for rASD genes identified in the analysis of periods 4–6 and 3–5, respectively. The rASD_correlation tab gives the set of neighboring genes for all rASD genes (i.e., rASD genes with |r|>.7). [file 2040-2392-5-22-S5.xlsx]

## Sheet: summary
Gene	nASD	rASD	min_lFDR	TADA p-value	Netscore	Annotation
DYRK1A	yes	yes	1.52e-07	5e-07	54.5627	2
GRIN2B	yes	yes	1.52e-07	5e-07	34.0747	2
CUL3	yes	yes	1.91e-07	1e-06	115.675	2
TBR1	yes	yes	2.34e-07	1e-06	80.2865	2
SCN2A	yes	yes	2.61e-07	1e-06	67.199	2
PPM1D	yes	yes	4.47e-06	6.8e-05	121.081	1
RNF38	yes	yes	1.54e-05	0.000194	87.3589	1
LMCD1	yes	yes	1.84e-05	1.6e-05	4.15875	0
C1orf95	yes	yes	2.39e-05	6.6e-05	28.4378	0
BANK1	yes	yes	3.96e-05	0.000118	67.5176	0
POGZ	yes	yes	5.71e-05	9.3e-05	29.0365	2
PRIM2	yes	yes	0.000131357	0.000609	108.41	0
RAB2A	yes	yes	0.000139438	0.000355	43.0943	1
COL25A1	yes	yes	0.000174118	0.000163	33.0138	1
MED13L	yes	yes	0.000194805	0.000405	27.4848	1
NFIA	yes	yes	0.000224171	0.000439	105.811	1
FCAR	yes	yes	0.000317233	0.00137	30.981	0
UBR3	yes	yes	0.000387507	0.0007	80.2517	1
PRPF39	yes	yes	0.000551576	0.000235	21.6467	1
PHF2	yes	yes	0.000594141	0.00163	29.9182	1
TROVE2	yes	yes	0.000628402	0.00166	175.336	1
PTEN	yes	yes	0.000710441	0.00248	133.955	0
SMAP1	yes	yes	0.000792353	0.00139	86.1026	0
SMC3	yes	yes	0.000846747	0.00134	52.2963	0
DDX3X	yes	yes	0.000887002	0.00039	3.3598	1
ZMYM2	yes	yes	0.00098289	0.00067	77.4888	1
ADNP	yes	yes	0.0010364	0.000606	4.12575	1
ZNF33A	yes	yes	0.00104322	0.00135	49.9604	0
ZNF175	yes	yes	0.00141204	0.00147	13.7388	0
CDC42BPB	yes	yes	0.0015552	0.00321	69.5716	1
SERINC5	yes	yes	0.00165513	0.00112	50.348	0
LMTK3	yes	yes	0.00166297	0.0027	23.1182	1
TNC	yes	yes	0.00184056	0.00147805	35.8861	0
DIP2C	yes	yes	0.00203195	0.00483	46.0129	1
ELOVL1	yes	yes	0.00218389	0.00235	20.6538	0
CBX4	yes	yes	0.00247137	0.00144	17.8945	1
SETBP1	yes	yes	0.00248129	0.00148	12.2004	1
NCKAP1	yes	yes	0.00254703	0.00338	132.027	1
SPAST	yes	yes	0.00272834	0.00279	144.74	1
ATP1B1	yes	yes	0.00276736	0.000743	84.7473	1
SLC22A15	yes	yes	0.00321223	0.00278	13.0329	0
TCF3	yes	yes	0.00355251	0.00159	26.1724	1
TBL1XR1	yes	yes	0.00361907	0.00436	32.2232	0
MBD5	yes	yes	0.00381862	0.00188	5.13346	1
VCP	yes	yes	0.00407679	0.00193	14.6097	1
CSTF2T	yes	yes	0.00425817	0.0031	72.4472	1
FBXL5	yes	yes	0.00438231	0.011	73.6619	0
ITGB3BP	yes	yes	0.00439757	0.00342	18.295	0
CD34	yes	yes	0.00468371	0.00228	9.59417	0
ARSK	yes	yes	0.00497124	0.00458	175.247	0
PCIF1	yes	yes	0.00497992	0.0061	33.0233	0
PCOLCE	yes	yes	0.00514177	0.00158	32.4602	1
GDPD4	yes	yes	0.005184	0.01033	60.3722	0
EIF3G	yes	yes	0.00530969	0.00455	95.8333	0
BCL11A	yes	yes	0.00535583	0.00227	103.911	1
CLDN11	yes	yes	0.00550247	0.00166	42.6121	0
BEND7	yes	yes	0.00555344	0.00376	38.6823	0
REXO1	yes	yes	0.00592822	0.00904	28.9729	0
RAD51AP1	yes	yes	0.00621751	0.00191	30.8107	0
SCP2	yes	yes	0.00628408	0.00393	44.0206	1
ARID1B	yes	yes	0.00664391	0.00407	14.5282	1
DYNC1I2	yes	yes	0.0070008	0.00417	81.8154	0
MCM5	yes	yes	0.00718407	0.00563	63.6756	0
FOXP1	yes	yes	0.00735844	0.00429	84.9759	1
DCAF11	yes	yes	0.00763925	0.00361	15.4571	0
MAPK4	yes	yes	0.00812994	0.0048	80.9468	0
NCOR1	yes	yes	0.0084763	0.0165	56.4261	0
METTL14	yes	yes	0.0085288	0.00609	130.798	0
TSR1	yes	yes	0.00889093	0.00394636	7.52551	0
ITGA5	yes	yes	0.00890947	0.00401	14.991	1
DHX29	yes	yes	0.00971271	0.00411	45.2485	0
ATRN	yes	yes	0.0100114	0.00601	25.3557	0
RAD21	yes	yes	0.010111	0.0115	42.278	0
SHANK2	yes	yes	0.0105173	0.0141	53.0638	1
AGK	yes	yes	0.0107035	0.00495	36.26	0
STXBP1	yes	yes	0.0108814	0.00458	27.0618	0
SPAG17	yes	yes	0.0110123	0.00902605	52.2361	0
HIST1H4B	yes	yes	0.0113598	0.00785	29.1384	0
NIF3L1	yes	yes	0.0114887	0.0134	52.07	0
NDUFB5	yes	yes	0.0120055	0.00663	40.557	0
RNF168	yes	yes	0.0125272	0.00681	2.46713	0
L1CAM	yes	yes	0.0128244	0.0062	22.0059	1
GMNN	yes	yes	0.0130342	0.00672	50.7004	0
PDLIM1	yes	yes	0.0130403	0.00495	11.0799	0
MUDENG	yes	yes	0.0136599	0.00782	41.2378	0
SMARCC2	yes	yes	0.0141502	0.00667	9.17185	1
OR52M1	yes	yes	0.0147439	0.00413	24.8453	0
MRPL44	yes	yes	0.0148602	0.00794	50.5617	0
MRPS26	yes	yes	0.0148668	0.00724	24.9385	0
SCD	yes	yes	0.0155108	0.0086	81.7381	0
NR2F1	yes	yes	0.0162873	0.00957	32.0313	0
CRY1	yes	yes	0.0171133	0.0289	103.022	0
CNOT1	yes	yes	0.0173478	0.02	77.9498	0
ZFAND2A	yes	yes	0.0179688	0.01055	28.2958	0
UNC80	yes	yes	0.0185068	0.00698	54.6179	1
MAPT	yes	yes	0.0188058	0.0314	78.2393	0
C2CD3	yes	yes	0.0199629	0.0131726	33.2359	0
F3	yes	yes	0.0211328	0.0173	58.0724	0
RBBP9	yes	yes	0.0211534	0.0137	32.0766	0
MARCO	yes	yes	0.0217778	0.00381	22.4921	0
CSN3	yes	yes	0.0223177	0.0138	29.3499	0
OR2AK2	yes	yes	0.0224449	0.0129	38.7309	0
BBS10	yes	yes	0.0229915	0.0155	96.9989	0
SMG7	yes	yes	0.0234974	0.0142	19.9741	0
CHMP2B	yes	yes	0.0237192	0.0608	83.8095	0
KIAA1468	yes	yes	0.0246919	0.0146	26.8383	0
PCNX	yes	yes	0.0251288	0.0142259	2.191	0
CASD1	yes	yes	0.0258484	0.0146	68.9564	0
ATCAY	yes	yes	0.0265397	0.06	42.3436	0
ACTR6	yes	yes	0.0270169	0.0299	41.6985	0
ANKS1B	yes	yes	0.0279575	0.01064	13.3354	0
SPRY1	yes	yes	0.0279961	0.0241	37.1103	0
CDC42EP4	yes	yes	0.0281653	0.0151	45.8243	0
ACTL6A	yes	yes	0.0292692	0.029	131.821	0
ASPM	yes	yes	0.0293301	0.0152071	57.0293	0
PAMR1	yes	yes	0.0294676	0.0119	23.6709	0
PRPF19	yes	yes	0.0295184	0.0161	47.6394	0
SMPD3	yes	yes	0.0305328	0.0161	15.7042	0
GINS2	yes	yes	0.0310259	0.0239	47.299	0
HCFC2	yes	yes	0.0317229	0.0325	44.2257	0
MARK4	yes	yes	0.0324502	0.0565	60.7988	0
VASH1	yes	yes	0.0326066	0.0129	13.7491	0
ZNF410	yes	yes	0.0338978	0.0178	32.5972	0
C1orf43	yes	yes	0.0341582	0.0128	32.1284	0
MICALL1	yes	yes	0.0353327	0.0689	72.5868	0
RSU1	yes	yes	0.0354006	0.0177	59.1915	0
DUSP14	yes	yes	0.0357006	0.0133	11.6045	0
PSMG2	yes	yes	0.0367353	0.0169	16.7662	0
BAHCC1	yes	yes	0.0379161	0.0247	103.724	0
NAV2	yes	yes	0.0381262	0.0280059	68.6133	0
PDPR	yes	yes	0.0393338	0.028	48.6784	0
ASB8	yes	yes	0.0393723	0.0204	22.0902	0
PARN	yes	yes	0.0395146	0.0374	61.739	0
TNPO3	yes	yes	0.0400782	0.0275	27.8482	0
ZNRF1	yes	yes	0.040829	0.0608	30.7333	0
SCYL2	yes	yes	0.0408728	0.0319	85.9455	0
RBP4	yes	yes	0.0422189	0.028	31.8834	0
PLEKHA6	yes	yes	0.0424572	0.0549	100.862	0
PNPLA3	yes	yes	0.0427953	0.0363	83.7611	0
PLEKHG6	yes	yes	0.0428605	0.0137	6.70838	0
FBXO27	yes	yes	0.0441239	0.0237	132.636	0
HIST1H3D	yes	yes	0.0445191	0.0296	50.1676	0
C1orf9	yes	yes	0.045766	0.0355	90.8504	0
LYSMD3	yes	yes	0.0462626	0.0279	142.508	0
PPAP2B	yes	yes	0.0463086	0.028	31.5463	0
DNAH11	yes	yes	0.047376	0.0343	60.8889	0
CCDC132	yes	yes	0.0477353	0.0914	88.9475	0
C17orf28	yes	yes	0.0483994	0.0217	39.5862	0
TMTC4	yes	yes	0.0489733	0.0677	94.1963	0
ZSCAN21	yes	yes	0.0492402	0.0209	31.0563	0
ALPK1	yes	no	0.0507982	0.0343	20.9264	0
LMTK2	yes	no	0.052147	0.0724	61.1192	0
MIER3	yes	no	0.0523329	0.1008	165.822	0
PAPOLG	yes	no	0.0539074	0.0412	175.314	0
JTB	yes	no	0.0542069	0.0165	4.39916	0
RAB33B	yes	no	0.0553073	0.0336	69.3983	0
SLC25A46	yes	no	0.0555279	0.108	167.739	0
ZFP91	yes	no	0.0557903	0.0404	115.514	0
KIAA0284	yes	no	0.0569314	0.0427	112.062	0
SIDT1	yes	no	0.0571202	0.0237	33.4172	0
CD40	yes	no	0.0584729	0.0264	17.5428	0
ALG3	yes	no	0.058701	0.0596	20.4265	0
PRKCSH	yes	no	0.0589539	0.0602	16.095	0
TTC9C	yes	no	0.0600727	0.0267	29.906	0
VASH2	yes	no	0.0602746	0.0243	19.4471	0
NEO1	yes	no	0.0605589	0.0249	90.7441	0
PDZD2	yes	no	0.0616546	0.0785651	29.6703	0
B3GALT2	yes	no	0.0619136	0.0286	57.833	0
DTD1	yes	no	0.0622779	0.0202	2.04964	0
DHX57	yes	no	0.0623102	0.035	143.69	0
RNF217	yes	no	0.0632537	0.0278	46.2539	0
DEK	yes	no	0.0635229	0.0255	30.6986	0
ZCCHC14	yes	no	0.0651026	0.103	78.2595	0
ZNF627	yes	no	0.0659265	0.0353	144.168	0
EGFLAM	yes	no	0.0666575	0.0257	35.9872	0
ABLIM1	yes	no	0.0674677	0.0115	52.1674	0
DPP3	yes	no	0.0682353	0.0305	98.0279	0
MAP1A	yes	no	0.0694875	0.0822745	55.9104	0
C1orf101	yes	no	0.0716335	0.0435	61.5311	0
BICD2	yes	no	0.0729047	0.11	53.6604	0
ITGBL1	yes	no	0.0735299	0.0186	18.2603	0
SCAND3	yes	no	0.0752048	0.0247	36.3401	0
RBBP8	yes	no	0.0754144	0.0539	63.4625	0
CCT2	yes	no	0.0754468	0.0291	74.5775	0
RIMS1	yes	no	0.0769205	0.0298	106.84	1
NIN	yes	no	0.0789772	0.0282	11.2434	0
GARNL3	yes	no	0.0790865	0.0256	59.4197	0
ERGIC3	yes	no	0.0798189	0.0634	45.8004	0
LHFPL4	yes	no	0.0804637	0.114	56.3161	0
PAK2	yes	no	0.0813968	0.0319	17.2323	0
OTUD6B	yes	no	0.0819547	0.131	145.147	0
NDUFA1	yes	no	0.082782	0.0199	4.97022	0
YTHDF2	yes	no	0.0834622	0.0295	110.829	0
PGM1	yes	no	0.0849548	0.0297	5.34396	0
DLGAP2	yes	no	0.0859782	0.0326	78.6187	0
USP5	yes	no	0.0864216	0.0344	60.8849	0
TTYH3	yes	no	0.0865691	0.0498	30.6143	0
AASS	yes	no	0.0867577	0.0359	30.5264	0
LUC7L2	yes	no	0.0874893	0.0326	51.6233	0
RNF26	yes	no	0.0879678	0.0771	15.0453	0
EVL	yes	no	0.0889792	0.0327	41.5383	0
EHD2	yes	no	0.0895385	0.032	38.5515	0
IMPAD1	yes	no	0.0910912	0.058	122.031	0
FAM107A	yes	no	0.0926374	0.0475	27.4208	0
RNF219	yes	no	0.0933444	0.0657	34.8879	0
CBL	yes	no	0.0941558	0.0688	40.7446	0
MAPRE3	yes	no	0.0943253	0.0286	10.7378	0
HDAC7	yes	no	0.0947762	0.0334	61.3727	0
STT3A	yes	no	0.0956719	0.0329	48.8288	0
SLC25A22	yes	no	0.0961603	0.0286	8.16116	0
RPS6KA6	yes	no	0.0962168	0.0339	46.8605	0
DOT1L	yes	no	0.0977475	0.0356	41.4049	0
KCNQ2	yes	no	0.0978744	0.089	46.7326	0
XBP1	yes	no	0.0986938	0.0335	15.655	0
MYEF2	yes	no	0.0993244	0.0367	44.8717	0
DNAJA2	yes	no	0.100187	0.0609	101.137	0
TANK	yes	no	0.100878	0.0372	157.226	0
MIS12	yes	no	0.101659	0.0579	31.8714	0
CREG1	yes	no	0.102472	0.0473	128.449	0
YIPF5	yes	no	0.103139	0.062	153.477	0
GORASP2	yes	no	0.103442	0.0383	59.8201	0
AP3M1	yes	no	0.104095	0.1088	135.172	0
DUSP4	yes	no	0.105262	0.0306	12.8864	0
EIF2S1	yes	no	0.105721	0.0485	107.735	0
BEGAIN	yes	no	0.10732	0.0888	40.318	0
CRNKL1	yes	no	0.107503	0.0543	149.971	0
CCDC50	yes	no	0.108896	0.0491	100.536	0
KITLG	yes	no	0.108925	0.0617	24.9344	0
PREP	yes	no	0.109073	0.0812	40.4136	0
CRTC1	yes	no	0.109467	0.026	33.6588	0
ACCN5	yes	no	0.110452	0.107	67.3913	0
SLCO6A1	yes	no	0.11202	0.04	66.4713	0
BAG4	yes	no	0.112157	0.0687	88.2528	0
SAP130	yes	no	0.112593	0.0325	17.365	0
KDM2A	yes	no	0.115203	0.152	60.1264	0
SYCP1	yes	no	0.116178	0.0393	56.7498	0
LRIG3	yes	no	0.116762	0.0397	27.9273	0
MPP5	yes	no	0.11706	0.0266	13.3883	0
C14orf45	yes	no	0.117167	0.0442	85.8075	0
IL18R1	yes	no	0.118885	0.0643	56.4455	0
NT5DC1	yes	no	0.118899	0.0333	137	0
HMGCS1	yes	no	0.119667	0.0648	45.7689	0
DTX1	yes	no	0.120028	0.145	57.1528	0
C6orf162	yes	no	0.120621	0.0567	93.0708	0
CNIH2	yes	no	0.122373	0.111	98.1621	0
SERPINB6	yes	no	0.122514	0.027	26.4456	0
MAPK8IP3	yes	no	0.123457	0.151	57.4977	0
HSPA13	yes	no	0.124101	0.0578	175.53	0
FUBP1	yes	no	0.124287	0.057	84.4993	0
RG9MTD1	yes	no	0.125252	0.0839	101.915	0
OR8B12	yes	no	0.125833	0.127	28.8503	0
ABI1	yes	no	0.127582	0.0596	118.202	0
FAM125B	yes	no	0.127768	0.0273	22.8683	0
PCCB	yes	no	0.128032	0.0682	57.1003	0
ACPL2	yes	no	0.1288	0.0473	47.6802	0
MRPL42	yes	no	0.129344	0.136	74.8599	0
UBR4	yes	no	0.131084	0.0485394	28.58	0
DYNC1LI1	yes	no	0.132323	0.0863	108.438	0
C12orf5	yes	no	0.132845	0.0583	61.8905	0
HIST1H2AK	yes	no	0.134454	0.0659	45.1899	0
CRABP1	yes	no	0.134493	0.0299	22.5254	0
CETN3	yes	no	0.134607	0.0616	97.5469	0
HSPA4	yes	no	0.135798	0.0879	101.126	0
PIGZ	yes	no	0.136343	0.0501	76.6069	0
LIN7C	yes	no	0.13922	0.128	25.055	0
PLA2G4D	yes	no	0.139751	0.0503	10.8583	0
ABHD10	yes	no	0.140646	0.0798	157.719	0
CREG2	yes	no	0.140943	0.0787	53.0944	0
C5orf44	yes	no	0.141443	0.0628	54.182	0
LAMC3	yes	no	0.142643	0.0506	23.9914	0
C11orf71	yes	no	0.143121	0.108	130.981	0
KRAS	yes	no	0.14432	0.131	60.8247	0
SKIL	yes	no	0.144788	0.0634	130.648	0
SUPT6H	yes	no	0.14523	0.116	32.4536	0
FADD	yes	no	0.146031	0.06	31.9276	0
ALAS1	yes	no	0.146435	0.0642	114.615	0
CLCN6	yes	no	0.146767	0.0372	17.602	0
MSH2	yes	no	0.14774	0.0526	9.25137	0
GMFG	yes	no	0.148069	0.0516	31.6696	0
C17orf75	yes	no	0.149426	0.0526	17.453	0
PRPF4B	yes	no	0.149703	0.0521	52.9463	0
SOBP	yes	no	0.151092	0.0527	63.4522	0
BTG3	yes	no	0.151314	0.0521	38.2425	0
HINFP	yes	no	0.151565	0.0413	1.7358	0
LHFPL2	yes	no	0.152751	0.0531	20.9242	0
MIER1	yes	no	0.152905	0.0645	114.327	0
CCDC111	yes	no	0.153291	0.0592	41.4601	0
TMEM59	yes	no	0.154527	0.0534	127.105	0
TNKS	yes	no	0.155026	0.043	15.4823	0
C6orf138	yes	no	0.155803	0.0328	27.6623	0
GPR128	yes	no	0.15776	0.0542	47.8865	0
RRP1B	yes	no	0.158518	0.139	27.1503	0
ZEB1	yes	no	0.159362	0.0545	65.2594	0
PLA2R1	yes	no	0.160884	0.034	17.1882	0
PLRG1	yes	no	0.160899	0.241	145.585	0
LIX1L	yes	no	0.160982	0.0555	36.6294	0
HERC5	yes	no	0.162038	0.0542	29.1253	0
CCDC92	yes	no	0.1625	0.183	51.394	0
ARL3	yes	no	0.162582	0.0555	109.687	0
RAB36	yes	no	0.163787	0.0459	31.0881	0
PFDN2	yes	no	0.164087	0.0553	10.6389	0
ADAMTS12	yes	no	0.165656	0.0554	27.2861	0
COX6B1	yes	no	0.16584	0.121	28.9761	0
TRA2B	yes	no	0.167271	0.0291	42.6641	0
TRIB1	yes	no	0.167453	0.0575	17.3755	0
APPBP2	yes	no	0.168781	0.246	184.581	0
HIST1H2BD	yes	no	0.169381	0.102	136.829	0
C3orf14	yes	no	0.170333	0.101	156.982	0
VARS	yes	no	0.171895	0.0788	92.4167	0
FEZF2	yes	no	0.172295	0.0603	127.852	0
ITGA11	yes	no	0.173438	0.0575	23.9585	0
HEY1	yes	no	0.173935	0.0605	95.1365	0
RPRD2	yes	no	0.174125	0.048	33.2907	0
PKMYT1	yes	no	0.174471	0.0262	13.9365	0
TET3	yes	no	0.174971	0.224	28.1025	0
CEP120	yes	no	0.17556	0.0909	86.4687	0
CPNE3	yes	no	0.176172	0.107	167.978	0
EIF4G1	yes	no	0.176488	0.192	60.9967	0
KCNK9	yes	no	0.177173	0.0609	32.6973	0
FGF1	yes	no	0.177515	0.0488	4.04664	0
ZNF93	yes	no	0.177869	0.108	35.4071	0
TOR1B	yes	no	0.178001	0.226	68.4927	0
SNTG1	yes	no	0.179518	0.117	28.8032	0
FAM117B	yes	no	0.180374	0.0619	85.6474	0
MN1	yes	no	0.181451	0.0535	72.258	0
PRKACA	yes	no	0.181996	0.142	24.1806	0
DOCK4	yes	no	0.182534	0.0597	36.3089	0
ATP1B2	yes	no	0.182617	0.0509	12.7032	0
GIGYF1	yes	no	0.183604	0.0631	37.5938	0
ST6GALNAC3	yes	no	0.185211	0.0644	187.469	0
BCL10	yes	no	0.185507	0.0604	42.4372	0
COG2	yes	no	0.186015	0.0517	6.23162	0
MRPS24	yes	no	0.186804	0.135	67.8061	0
STARD3NL	yes	no	0.188435	0.0606	49.2606	0
NARS	yes	no	0.18988	0.265	102.683	0
ZBTB33	yes	no	0.18994	0.064	18.4729	0
PDCD4	yes	no	0.190258	0.0424	46.639	0
TRPM7	yes	no	0.191971	0.0425	8.55283	0
CABIN1	yes	no	0.193038	0.0647622	8.44491	0
DDX25	yes	no	0.193661	0.0889	116.313	0
MRPL53	yes	no	0.194192	0.0617	32.8751	0
KIAA0196	yes	no	0.194282	0.0665	87.9803	0
GPR22	yes	no	0.194584	0.0653	93.2745	0
AMN1	yes	no	0.195599	0.0618	98.3703	0
TEX261	yes	no	0.196115	0.0654	10.0275	0
GALC	yes	no	0.197139	0.0927	90.4643	0
VN1R5	yes	no	0.197509	0.0639	35.2199	0
VPS29	yes	no	0.198378	0.0621	50.1066	0
SPEN	yes	no	0.199199	0.0585901	96.5999	0
UGT2B15	yes	no	0.200581	0.105	38.1712	0
TRPM3	yes	no	0.200712	0.0546	11.9375	0
POLR3E	yes	no	0.202238	0.0672	19.3691	0
ZNF483	yes	no	0.202301	0.0547	7.3243	0
SHOC2	yes	no	0.202561	0.164	11.9332	0
C4orf33	yes	no	0.203738	0.0673	57.2737	0
AMT	yes	no	0.203872	0.0919	79.3694	0
KIAA1199	yes	no	0.206655	0.0644	18.4971	0
TARS	yes	no	0.206728	0.0681	25.409	0
C2orf69	yes	no	0.207995	0.139	95.1256	0
DLGAP5	yes	no	0.208655	0.0425986	47.9071	0
EIF3I	yes	no	0.209323	0.109	71.2492	0
WDR61	yes	no	0.210239	0.0574	1.57698	0
DRG1	yes	no	0.211946	0.0649	28.1997	0
PHB2	yes	no	0.212547	0.145	149.841	0
TIMM8B	yes	no	0.214535	0.0652	22.514	0
TOP2A	yes	no	0.215043	0.0441	44.1638	0
TATDN2	yes	no	0.215406	0.0695	31.361	0
C9orf68	yes	no	0.216611	0.12	53.5554	0
DPF2	yes	no	0.217115	0.138	41.0363	0
FAIM2	yes	no	0.21817	0.0596	30.0455	0
NSD1	yes	no	0.218417	0.0673	33.3503	0
SMARCD1	yes	no	0.219713	0.187	19.2119	0
PRDX3	yes	no	0.221162	0.0719	20.7837	0
TSG101	yes	no	0.22229	0.116	68.8898	0
XIRP2	yes	no	0.222591	0.0723018	52.6765	0
ACOT13	yes	no	0.224014	0.0908	60.4236	0
EPHA5	yes	no	0.22424	0.105	115.043	0
CMYA5	yes	no	0.224868	0.0693363	38.4236	0
GK2	yes	no	0.225423	0.0727	26.2778	0
RAP1A	yes	no	0.226173	0.306	138.005	0
CORO1B	yes	no	0.227473	0.082	80.8746	0
GRAMD4	yes	no	0.227473	0.117	24.9101	0
TAX1BP1	yes	no	0.22826	0.0915	85.8198	0
SPOCK3	yes	no	0.229064	0.0507	84.2488	0
ZZZ3	yes	no	0.230045	0.0715	43.553	0
MYLK	yes	no	0.230203	0.0616	25.506	0
FABP6	yes	no	0.231084	0.0757	45.7647	0
TTYH1	yes	no	0.23132	0.104	22.5234	0
CACNA1H	yes	no	0.232499	0.076	36.0247	0
MOCS2	yes	no	0.233844	0.312	137.07	0
EAPP	yes	no	0.233954	0.0784	43.4852	0
GMDS	yes	no	0.234545	0.0617	28.6845	0
SLC25A4	yes	no	0.235097	0.313	130.305	0
TAPBP	yes	no	0.236345	0.1129	27.6825	0
USP3	yes	no	0.236846	0.119	181.79	0
RIOK2	yes	no	0.236993	0.111	93.4618	0
GTF2A1	yes	no	0.237371	0.138	104.166	0
LBH	yes	no	0.23759	0.152	90.4172	0
ZC3H6	yes	no	0.238307	0.0807	55.6812	0
C6orf115	yes	no	0.238827	0.0735	36.2915	0
C5orf24	yes	no	0.240063	0.319	83.9366	0
SULT1E1	yes	no	0.240147	0.0583	30.1404	0
RIMKLA	yes	no	0.240148	0.0621	23.0324	0
PLXDC2	yes	no	0.241209	0.0825	157.635	0
CENPV	yes	no	0.241289	0.125	68.3612	0
VEZF1	yes	no	0.241519	0.0623	8.99887	0
FAM172A	yes	no	0.241712	0.0542	36.8599	0
RUVBL2	yes	no	0.242522	0.0864	34.3748	0
TARBP2	yes	no	0.242879	0.0624	3.84329	0
PPP1R12A	yes	no	0.243268	0.1133	171.245	0
TBC1D23	yes	no	0.243747	0.324	124.219	1
GFM2	yes	no	0.244076	0.108	28.7587	0
CORO1C	yes	no	0.244234	0.0628	14.4478	0
PLEKHA4	yes	no	0.246352	0.0552	7.7616	0
STOX1	yes	no	0.246937	0.0831	27.4777	0
SPARCL1	yes	no	0.247429	0.119	59.2009	0
AGAP2	yes	no	0.24788	0.15	84.3267	0
RNF138	yes	no	0.248358	0.234	62.9612	0
TIMP2	yes	no	0.249772	0.243	55.8415	0
CREB5	yes	no	0.250904	0.0555	23.8548	0
NARG2	yes	no	0.2512	0.0853	48.4508	0
MLL3	yes	no	0.2512	0.0801605	48.1564	1
GIT1	yes	no	0.252447	0.263	39.7969	0
CBLL1	yes	no	0.252633	0.0863	26.9987	0
CAP1	yes	no	0.253696	0.0813	38.8111	0
KIF20B	yes	no	0.254055	0.242	85.3774	0
ARL6IP6	yes	no	0.255218	0.131	36.2454	0
GJA1	yes	no	0.255462	0.0619	38.1581	0
ADC	yes	no	0.256191	0.0366	47.9088	0
ATRNL1	yes	no	0.256879	0.0874	10.4396	0
TEC	yes	no	0.257432	0.0828	36.4349	0
SMARCA4	yes	no	0.258317	0.0895	30.2143	0
THBD	yes	no	0.258458	0.0581	8.40625	0
DPM1	yes	no	0.258668	0.0831	9.42668	0
OR9K2	yes	no	0.259388	0.0702	5.65258	0
WAPAL	yes	no	0.25992	0.0847	31.1831	0
C16orf87	yes	no	0.259958	0.122	138.593	0
HIST1H3C	yes	no	0.260767	0.133	43.3001	0
YTHDF3	yes	no	0.261172	0.151	101.696	0
TRRAP	yes	no	0.261203	0.0911	21.8197	0
CPSF3	yes	no	0.261445	0.163	90.7276	0
GTPBP4	yes	no	0.262422	0.0859	4.53351	0
ASAH1	yes	no	0.262662	0.115	108.433	0
HIVEP3	yes	no	0.26292	0.224	58.7669	0
VAMP4	yes	no	0.263668	0.369	154.931	0
ZC3H7B	yes	no	0.264394	0.226	44.1611	0
CHPF	yes	no	0.264869	0.0716	19.5534	0
EID1	yes	no	0.26562	0.12	37.3937	0
BRD9	yes	no	0.26617	0.0889	6.0463	0
CACNG4	yes	no	0.267111	0.234	49.7897	0
DAGLA	yes	no	0.26744	0.292	65.4647	0
TCF25	yes	no	0.268708	0.0905	12.7306	0
EMCN	yes	no	0.268944	0.0731	27.2165	0
PDE2A	yes	no	0.270282	0.0732	32.6386	0
STAU2	yes	no	0.27123	0.161	130.123	0
DOK6	yes	no	0.271565	0.1008	135.346	0
ETFDH	yes	no	0.271643	0.075	14.2768	0
ID2	yes	no	0.272482	0.125	90.7483	0
CSTF1	yes	no	0.273036	0.126	108.547	0
TPPP3	yes	no	0.27373	0.142	37.0027	0
RGP1	yes	no	0.27599	0.229	32.9609	0
AAAS	yes	no	0.276236	0.193	47.493	0
MEAF6	yes	no	0.277061	0.136	91.026	0
AFAP1L2	yes	no	0.277214	0.0609	17.8446	0
PLDN	yes	no	0.277455	0.126	146.538	0
PPP1CC	yes	no	0.27753	0.414	113.564	0
PHF6	yes	no	0.278411	0.13	133.139	0
CHGB	yes	no	0.278825	0.0818	16.1498	0
FEM1C	yes	no	0.278925	0.129	157.531	0
CDKN1B	yes	no	0.279747	0.13	88.2774	0
YAF2	yes	no	0.280387	0.128	133.553	0
FBXL19	yes	no	0.281281	0.232	65.14	0
ASF1B	yes	no	0.282425	0.0591	36.096	0
PPARD	yes	no	0.282616	0.0612	4.011	0
CSDE1	yes	no	0.282685	0.1	29.3859	1
CRB1	yes	no	0.283287	0.1042	38.6368	0
ITSN1	yes	no	0.283759	0.0796	31.5404	0
RPN2	yes	no	0.283966	0.1007	61.1313	0
HMGCR	yes	no	0.285103	0.157	55.4604	0
GPR115	yes	no	0.28616	0.11	33.4686	0
PLEKHB1	yes	no	0.286538	0.158	20.662	0
VPS26B	yes	no	0.287817	0.103	13.2993	0
METTL9	yes	no	0.288991	0.296	72.3956	0
MC5R	yes	no	0.28909	0.0816	22.0324	0
ICT1	yes	no	0.289105	0.175	34.818	0
ABTB2	yes	no	0.290387	0.105	20.7652	0
APLF	yes	no	0.290392	0.1055	53.5886	0
FOXC2	yes	no	0.290492	0.063	5.2969	0
SLC22A12	yes	no	0.291788	0.106	13.5561	0
ASB13	yes	no	0.29299	0.159	38.0796	0
CDKN2AIP	yes	no	0.293183	0.132	95.7871	0
SH3GL3	yes	no	0.294276	0.0598	18.6462	0
C1orf51	yes	no	0.294335	0.0633	32.2583	0
RAB11FIP4	yes	no	0.294578	0.313	55.8232	0
TFAP2C	yes	no	0.295557	0.0617	42.3166	0
ECD	yes	no	0.295962	0.994	75.6808	0
SEC22A	yes	no	0.296773	0.108	30.443	0
GFPT1	yes	no	0.296906	0.065	57.9767	0
TMED5	yes	no	0.298133	0.0853	24.1338	0
GNPDA2	yes	no	0.298183	0.135	160.184	0
PIK3R4	yes	no	0.29929	0.1088	39.2308	0
RSC1A1	yes	no	0.299458	0.0656	1.50939	0
GABRA2	yes	no	0.300072	0.1094	38.9183	0
AMFR	yes	no	0.300544	0.126	86.7644	0
CALCR	yes	no	0.301445	0.116	23.2619	0
CPSF2	yes	no	0.301995	0.144	92.451	0
APC2	yes	no	0.303042	0.415	57.6971	0
CSRNP2	yes	no	0.304189	0.141	168.917	0
APPL1	yes	no	0.304292	0.112	7.22722	0
SPCS3	yes	no	0.305568	0.114	31.0143	0
ROCK2	yes	no	0.305717	0.0665	2.99875	0
TTF1	yes	no	0.305796	0.0871	12.5792	0
GRM7	yes	no	0.306943	0.116	111.414	0
OCRL	yes	no	0.30705	0.146	104.142	0
CDC40	yes	no	0.308191	0.14	94.7811	0
MBNL3	yes	no	0.309346	0.117	16.0954	0
TMEM206	yes	no	0.309547	0.176	62.7539	0
GPR171	yes	no	0.309671	0.166	49.5185	0
SERPINB9	yes	no	0.310614	0.182	14.9668	0
SHANK1	yes	no	0.311854	0.257	71.1858	0
CHMP5	yes	no	0.311877	0.119	38.9053	0
VAPA	yes	no	0.313711	0.145	137.546	0
COPG	yes	no	0.314391	0.138	40.8831	0
STAM2	yes	no	0.315657	0.259	67.9995	0
NAT2	yes	no	0.316907	0.108	52.7548	0
PPP1CB	yes	no	0.316914	0.514	128.562	0
SUZ12	yes	no	0.318119	0.152	130.217	0
CCT4	yes	no	0.318998	0.118	64.9657	0
ZKSCAN3	yes	no	0.319033	0.0705	1.47208	0
TRIO	yes	no	0.319406	0.458	67.7777	0
SLC6A13	yes	no	0.320224	0.0761	40.2573	0
KCNB2	yes	no	0.320309	0.12	160.171	0
KIF4A	yes	no	0.320554	0.07	33.3247	0
C18orf32	yes	no	0.320649	0.124	48.5684	0
ZNF277	yes	no	0.32142	0.148	189.916	0
PAFAH1B2	yes	no	0.321618	0.149	135.659	0
TDRD3	yes	no	0.321776	0.157	138.534	0
C2orf44	yes	no	0.322916	0.149	152.668	0
ZFP41	yes	no	0.324209	0.155	39.1382	0
GMFB	yes	no	0.32435	0.314	29.9636	0
SLC36A4	yes	no	0.325494	0.12	35.3069	0
PTDSS1	yes	no	0.32552	0.217	142.093	0
MAST1	yes	no	0.325572	0.402	47.4488	0
SLC12A6	yes	no	0.326751	0.098	11.5765	0
CNOT8	yes	no	0.326775	0.149	71.0992	0
CTTNBP2	yes	no	0.328006	0.1008	27.0615	1
GPRIN1	yes	no	0.328048	0.352	41.9478	0
SEC24C	yes	no	0.329258	0.204	31.4303	0
KIF18A	yes	no	0.329317	0.119	53.5965	0
IER3IP1	yes	no	0.330455	0.13	65.5176	0
CCNB2	yes	no	0.330505	0.076	49.9042	0
PF4	yes	no	0.330592	0.123	24.7098	0
POLR2C	yes	no	0.331668	0.139	57.3125	0
NCBP2	yes	no	0.331744	0.102	29.6674	0
OR2D3	yes	no	0.331858	0.123	16.023	0
ZNF131	yes	no	0.332025	0.157	113.138	0
FAM49B	yes	no	0.332873	0.325	33.7162	0
ATPBD4	yes	no	0.332984	0.103	130.919	0
DNAJC11	yes	no	0.333114	0.123	2.38457	0
HTT	yes	no	0.334071	0.484151	46.6953	0
KIF23	yes	no	0.334233	0.0782	47.5025	0
GDI2	yes	no	0.33437	0.124	62.7159	0
DKK2	yes	no	0.334423	0.0781	16.5203	0
RHOA	yes	no	0.335263	0.15	14.4811	0
VDAC1	yes	no	0.3355	0.128	47.7931	0
DDX46	yes	no	0.335626	0.125	22.1213	0
HINT1	yes	no	0.336458	0.132	18.7827	0
MAP1LC3B	yes	no	0.337643	0.132	42.9887	0
FICD	yes	no	0.337985	0.0794	1.40912	0
SIGLEC7	yes	no	0.338037	0.109	5.15077	0
RBPJ	yes	no	0.338126	0.128	116.104	0
PFDN1	yes	no	0.339301	0.138	36.3836	0
C12orf53	yes	no	0.339995	0.21	50.6131	0
ZNF416	yes	no	0.341163	0.142	39.5345	0
KCNK2	yes	no	0.341801	0.11	43.2847	0
IPMK	yes	no	0.34233	0.334	50.6563	0
NRN1	yes	no	0.343141	0.13	32.4181	0
PLAA	yes	no	0.34349	0.134	85.5913	0
GTF3C3	yes	no	0.344379	0.195	192.31	0
PPM1G	yes	no	0.344644	0.316	67.1003	0
KIAA0513	yes	no	0.345616	0.384	71.2906	0
INTS7	yes	no	0.346847	0.197	91.8615	0
FAM118B	yes	no	0.347352	0.169	150.106	0
HIST1H2AE	yes	no	0.34807	0.135	34.4225	0
MID1	yes	no	0.348076	0.134	98.2303	0
BMP6	yes	no	0.348507	0.0895	37.658	0
NCDN	yes	no	0.3493	0.133	13.3027	0
ZNF223	yes	no	0.349657	0.172	92.5904	0
PLIN2	yes	no	0.351448	0.279	67.5088	0
TAS2R19	yes	no	0.351671	0.117	17.8325	0
MAS1L	yes	no	0.351729	0.364	29.4245	0
UCP2	yes	no	0.351953	0.0843	106.561	0
CYP46A1	yes	no	0.352572	0.0618	82.171	0
SYN1	yes	no	0.352933	0.391	67.277	0
PLCD3	yes	no	0.35309	0.0844	1.37607	0
TIFA	yes	no	0.35413	0.378	102.657	0
KLC1	yes	no	0.354221	0.0847	45.2012	0
C7orf49	yes	no	0.35532	0.134	29.7004	0
KBTBD7	yes	no	0.355348	0.175	102.937	0
MUT	yes	no	0.355909	0.579	58.7431	0
NEFM	yes	no	0.356466	0.233	50.1925	0
NPR3	yes	no	0.356504	0.136	158.63	0
FUT5	yes	no	0.357685	0.135	11.0253	0
AZI2	yes	no	0.358107	0.243	156.201	0
SLC6A5	yes	no	0.358858	0.135	18.7697	0
C8orf45	yes	no	0.358968	0.119	30.8613	0
RIT2	yes	no	0.359202	0.0629	109.851	0
NCAPG	yes	no	0.359791	0.236	134.582	0
H2AFY	yes	no	0.36016	0.223	43.7811	0
CAMSAP1	yes	no	0.360298	0.523	19.116	0
EPC1	yes	no	0.361189	0.136	20.6863	0
YAP1	yes	no	0.361392	0.142	16.6553	0
SYT14	yes	no	0.362345	0.136	23.7037	0
POLR2H	yes	no	0.362478	0.142	24.726	0
ADAP1	yes	no	0.362525	0.12	42.3541	0
NUP88	yes	no	0.363494	0.328	100.312	0
FKBP4	yes	no	0.363559	0.152	51.2922	0
GOLGA3	yes	no	0.364633	0.527	71.6388	0
GLCE	yes	no	0.364637	0.138	109.216	0
PAQR8	yes	no	0.365705	0.143	23.1814	0
LHX2	yes	no	0.365777	0.137	19.5285	0
CLEC7A	yes	no	0.366031	0.144	60.5847	0
ZNF263	yes	no	0.36677	0.143	2.07943	0
TMEM178	yes	no	0.366909	0.137	91.3589	0
GULP1	yes	no	0.367461	0.0622	30.8354	0
BCL11B	yes	no	0.368044	0.14	127.365	0
RSBN1	yes	no	0.368554	0.186	182.563	0
UBL7	yes	no	0.368896	0.0676	28.0995	0
PIGS	yes	no	0.369949	0.339	28.332	0
GATAD1	yes	no	0.370683	0.124	27.9179	0
SYF2	yes	no	0.370999	0.145	13.6624	0
ATP5A1	yes	no	0.372042	0.145	21.9017	0
MAVS	yes	no	0.372536	0.14	95.3979	0
STXBP5	yes	no	0.372989	0.0664	80.5013	0
CGGBP1	yes	no	0.373087	0.308	113.082	0
PARVB	yes	no	0.374058	0.259	29.2578	0
GRIK3	yes	no	0.374135	0.126	32.3312	0
CHMP6	yes	no	0.37476	0.142	31.5709	0
ARHGEF15	yes	no	0.375153	0.095	4.93804	0
SIGMAR1	yes	no	0.37516	0.344	25.1197	0
CLCA2	yes	no	0.376245	0.217	60.7862	0
USO1	yes	no	0.377219	0.258	104.778	0
AKAP7	yes	no	0.37808	0.146	70.8041	0
FOXP2	yes	no	0.378659	0.127	3.96531	0
S1PR1	yes	no	0.379524	0.22	31.3142	0
DGKB	yes	no	0.37978	0.128	5.32349	0
FAM89B	yes	no	0.380281	0.249	46.295	0
MINK1	yes	no	0.380285	0.351	100.793	0
C9orf91	yes	no	0.380615	0.269	94.3382	0
TMEM184C	yes	no	0.381303	0.264	105.723	0
GFPT2	yes	no	0.381381	0.146	26.1731	0
SYNGR1	yes	no	0.381706	0.37	23.8791	0
SKI	yes	no	0.38247	0.146	55.6926	0
TNFSF12-TNFSF13	yes	no	0.383113	0.129	0	0
TRIM28	yes	no	0.383334	0.152	20.8557	0
AKT2	yes	no	0.384211	0.129	13.157	0
TMEM9B	yes	no	0.38434	0.152	38.1551	0
CWF19L2	yes	no	0.384642	0.148	63.8084	0
LZTS1	yes	no	0.385305	0.403	38.8944	0
RAB39B	yes	no	0.385351	0.382	46.2401	0
SH3GL2	yes	no	0.385723	0.148	107.739	0
OR1F1	yes	no	0.386006	0.273	56.3861	0
IWS1	yes	no	0.387484	0.131	42.6106	0
RAB10	yes	no	0.388365	0.326	78.1727	0
XPO7	yes	no	0.388573	0.132	23.533	0
OR52N1	yes	no	0.38896	0.413	65.3833	0
SRPK1	yes	no	0.389358	0.326	141.717	0
EFNA2	yes	no	0.39003	0.342	29.4127	0
GTF2H5	yes	no	0.39024	0.126	96.1721	0
MRPL50	yes	no	0.390349	0.156	57.1546	0
NINL	yes	no	0.391095	0.151	24.2724	0
ASCC1	yes	no	0.39129	0.102	24.2336	0
TXNDC5	yes	no	0.392319	0.157	53.9912	0
BLVRB	yes	no	0.392877	0.134	10.9687	0
SCAMP1	yes	no	0.393311	0.335	91.1869	0
TMTC1	yes	no	0.39338	0.103	21.1626	0
CAMK2N2	yes	no	0.393943	0.134	18.4662	0
TRIM8	yes	no	0.39428	0.136	45.0549	0
KPNA1	yes	no	0.394302	0.28	110.746	0
ECM2	yes	no	0.395294	0.162	37.4831	1
DFNA5	yes	no	0.39534	0.155	66.8935	0
LPIN1	yes	no	0.395456	0.1039	27.8208	0
TSTD2	yes	no	0.396288	0.163	41.104	0
AK5	yes	no	0.396398	0.156	82.4739	0
ADAL	yes	no	0.397121	0.226	133.678	0
CBLB	yes	no	0.397291	0.322	98.0271	0
KIAA0430	yes	no	0.397535	0.24	22.3747	0
ACADL	yes	no	0.398172	0.136	17.0264	0
C5orf43	yes	no	0.398302	0.296	72.0276	0
ACCN2	yes	no	0.399309	0.539	57.4484	0
SLC25A32	yes	no	0.399546	0.157	24.8269	0
EPB41L1	yes	no	0.399599	0.283	60.446	0
DCAF16	yes	no	0.400265	0.137	23.1617	0
LRIG1	yes	no	0.400311	0.244	10.312	0
WNK3	yes	no	0.400623	0.218	119.678	0
TKT	yes	no	0.401623	0.335	94.156	0
FARSA	yes	no	0.402306	0.197	17.0413	0
KLHL9	yes	no	0.402339	0.23	175.958	0
MTDH	yes	no	0.402653	0.131	129.625	0
CHRDL1	yes	no	0.403666	0.107	2.15575	0
ZNF585B	yes	no	0.403682	0.159	16.4791	0
SATB1	yes	no	0.404711	0.162	64.4421	0
SCRT2	yes	no	0.405419	0.139	39.811	0
SF3B1	yes	no	0.405738	0.241	130.374	0
MRPS21	yes	no	0.406259	0.306	57.7934	0
GNAL	yes	no	0.406677	0.108	42.1978	0
RAB40B	yes	no	0.406764	0.162	38.9192	0
MTX2	yes	no	0.407246	0.177	31.5972	0
MTNR1A	yes	no	0.407668	0.108	10.7143	0
GMPR2	yes	no	0.407787	0.346	55.9894	0
NSUN7	yes	no	0.408229	0.27	25.0486	0
VTA1	yes	no	0.409209	0.309	89.1933	0
ZNF567	yes	no	0.409455	0.233	118.014	0
ANKRD13B	yes	no	0.409826	0.144	59.1543	0
NUP98	yes	no	0.410187	0.361	80.7905	0
LSAMP	yes	no	0.410451	0.14	10.3742	0
FOXJ2	yes	no	0.410612	0.109	11.0335	0
MYNN	yes	no	0.410846	0.205	158.816	0
CREB3L2	yes	no	0.41116	0.179	29.9064	0
SYT1	yes	no	0.411585	0.109	27.6898	0
SPIN1	yes	no	0.411862	0.33	45.8876	0
DCK	yes	no	0.412129	0.761	150.025	0
STT3B	yes	no	0.41288	0.17	166.513	0
C5orf51	yes	no	0.413095	0.0581	99.3778	0
MYO5A	yes	no	0.41406	0.151	53.0401	0
MINPP1	yes	no	0.414381	0.141	13.3781	0
FLI1	yes	no	0.414485	0.11	18.587	0
TOMM22	yes	no	0.414902	0.36	85.8762	0
GLT1D1	yes	no	0.41536	0.275	58.5542	0
FBXL3	yes	no	0.415449	0.111	25.4604	0
RCAN3	yes	no	0.415911	0.17	23.5538	0
NFATC3	yes	no	0.416923	0.258	149.894	0
PIAS4	yes	no	0.417311	0.144	10.6973	0
PHF23	yes	no	0.417915	0.187	43.2616	0
MLC1	yes	no	0.41888	0.269	22.7147	0
VSNL1	yes	no	0.419246	0.319	163.832	0
DPY30	yes	no	0.419841	0.312	74.1419	0
SMARCAD1	yes	no	0.419947	0.262	123.879	0
STK17A	yes	no	0.420229	0.311	135.826	0
H2AFZ	yes	no	0.420796	0.312	48.9453	0
CALCOCO1	yes	no	0.421183	0.235	102.751	0
CACNG7	yes	no	0.421747	0.297	37.9987	0
KIF2C	yes	no	0.422121	0.109	42.4178	0
TAS2R31	yes	no	0.42214	0.116	55.8254	0
RAPGEF4	yes	no	0.422693	0.288	40.7489	0
WNK1	yes	no	0.422942	0.155	63.9737	0
QDPR	yes	no	0.42309	0.116	22.6616	0
AHDC1	yes	no	0.42364	0.3	68.0755	0
USP1	yes	no	0.423932	0.265	128.625	0
OR2L8	yes	no	0.424586	0.192	24.8521	0
PDE10A	yes	no	0.424917	0.177	96.7549	0
SNAP25	yes	no	0.424976	0.238	64.3738	0
FYTTD1	yes	no	0.425888	0.256	107.137	0
LRRC49	yes	no	0.425898	0.219	139.297	0
TMSB15A	yes	no	0.426464	0.318	32.606	0
DIAPH2	yes	no	0.427396	0.0874	52.5076	0
SLC24A2	yes	no	0.427868	0.183	54.4776	0
C1S	yes	no	0.428325	0.193	23.0675	0
GPM6A	yes	no	0.428691	0.149	16.0862	0
CDC73	yes	no	0.428847	0.224	122.169	0
C14orf2	yes	no	0.429249	0.319	51.0695	0
PRPS1	yes	no	0.429621	0.331	97.9484	0
HSD17B13	yes	no	0.430171	0.194	21.879	0
TAF4	yes	no	0.431088	0.305	61.7605	0
RPH3A	yes	no	0.431484	0.111	67.0882	0
PGBD5	yes	no	0.431779	0.185	45.3029	0
BSN	yes	no	0.432009	0.735241	81.2121	0
MYL9	yes	no	0.432398	0.128	25.0058	0
DOCK3	yes	no	0.432756	0.564	104.759	0
TSSC1	yes	no	0.433729	0.231	76.8307	0
CIC	yes	no	0.433839	0.31	65.5697	0
NR3C1	yes	no	0.434216	0.129	33.5252	0
PRKX	yes	no	0.434231	0.152	29.7242	0
PSMD11	yes	no	0.434748	0.46	39.8931	0
PRRX1	yes	no	0.435119	0.129	36.5053	0
HERC1	yes	no	0.435655	0.1985	7.10601	0
TENC1	yes	no	0.435659	0.248	69.0259	0
ATP2A2	yes	no	0.436018	0.12	13.1101	0
PSEN1	yes	no	0.436045	0.254	87.3634	0
SSR4	yes	no	0.436558	0.328	43.6161	0
ZNF644	yes	no	0.436618	0.232	96.3732	0
COL4A1	yes	no	0.437457	0.199	9.99681	0
INPP5E	yes	no	0.437573	0.43	25.8782	0
TNRC6C	yes	no	0.438352	0.954	91.1813	0
WASF3	yes	no	0.438526	0.191	92.8603	0
MRPL2	yes	no	0.438762	0.155	53.9021	0
AQP4	yes	no	0.439246	0.305	21.2255	0
ZRANB2	yes	no	0.439476	0.25	56.5738	0
SCAI	yes	no	0.439572	0.121	22.3577	0
NEURL	yes	no	0.439657	0.155	26.0554	0
NDUFAB1	yes	no	0.440135	0.331	38.5998	0
SYS1	yes	no	0.440423	0.407	109.412	0
PLA2G4A	yes	no	0.440553	0.186	42.6184	0
RCHY1	yes	no	0.441021	0.419	46.0658	0
FLVCR2	yes	no	0.441329	0.131	23.8685	0
FBXO18	yes	no	0.441909	0.203	20.0441	0
KDM3A	yes	no	0.442203	0.331	98.8012	0
PLEKHA7	yes	no	0.442305	0.191	24.8569	0
CAB39L	yes	no	0.442792	0.409	77.0833	0
EPB49	yes	no	0.443231	0.0839	74.9791	0
MOGAT1	yes	no	0.443243	0.192	32.3565	0
ALDH18A1	yes	no	0.443672	0.41	112.012	0
TAS2R20	yes	no	0.443959	0.125	57.3656	0
GOLGA5	yes	no	0.444175	0.192	40.5606	0
ZMYM6	yes	no	0.444549	0.204	89.0897	0
CNOT2	yes	no	0.445001	0.319	20.6209	0
FAM83D	yes	no	0.445105	0.189	38.1281	0
TFG	yes	no	0.445424	0.205	66.608	0
C12orf23	yes	no	0.445723	0.259	108.998	0
TNFAIP2	yes	no	0.445882	0.0845	33.4879	0
FAM65B	yes	no	0.44603	0.195	96.7748	0
SV2B	yes	no	0.446296	0.0935	108.01	0
SECISBP2	yes	no	0.446761	0.322	30.8566	0
RBBP4	yes	no	0.447167	0.0672	55.5875	0
KIF1A	yes	no	0.44747	0.344	90.5407	0
RBM26	yes	no	0.447866	0.193	52.2347	0
LTBR	yes	no	0.448342	0.128	16.6606	0
PDE5A	yes	no	0.449208	0.128	7.15451	0
SMO	yes	no	0.449377	0.302	22.2335	0
KPNA4	yes	no	0.449761	0.361	118.109	0
FOXC1	yes	no	0.450072	0.138	24.1198	0
TAX1BP3	yes	no	0.450242	0.162	21.3012	0
FAM175A	yes	no	0.450597	0.197	175.126	0
FMOD	yes	no	0.450931	0.138	32.3617	0
DDX55	yes	no	0.4515	0.195	33.9825	0
BTF3	yes	no	0.451788	0.129	8.48678	0
IQCE	yes	no	0.453192	0.831	62.2814	0
EIF3M	yes	no	0.453312	0.2	15.3265	0
KCNMA1	yes	no	0.45405	0.215	41.9549	0
RPN1	yes	no	0.454216	0.25	120.268	0
VCPIP1	yes	no	0.454346	0.267	81.1179	0
KIAA0586	yes	no	0.454518	0.313	64.4599	0
JUN	yes	no	0.454906	0.414	38.4676	0
LRP1	yes	no	0.455116	0.200476	24.4932	0
ATP5C1	yes	no	0.455194	0.131	22.3007	0
MCF2L	yes	no	0.455759	0.908	42.8978	0
AKAP12	yes	no	0.456012	0.200752	42.2849	0
RBMS3	yes	no	0.456039	0.141	31.9795	0
PHF16	yes	no	0.456215	0.333	83.8006	0
RAB18	yes	no	0.45661	0.376	100.288	0
GTPBP10	yes	no	0.456882	0.269	139.839	0
FARP1	yes	no	0.456906	0.204	59.8067	1
SHISA4	yes	no	0.457062	0.167	29.672	0
MAP3K9	yes	no	0.457458	0.218	38.767	0
PGAP3	yes	no	0.457799	0.205	133.628	0
CCT3	yes	no	0.457906	0.332	80.7518	0
CDON	yes	no	0.458749	0.219	92.0474	0
KRT222	yes	no	0.459146	0.219	141.147	0
ITIH2	yes	no	0.459395	0.143	36.0939	0
UFD1L	yes	no	0.459989	0.236	22.173	0
CLDND1	yes	no	0.46083	0.222	75.9251	0
WDR67	yes	no	0.461051	0.36	97.5263	0
SMG5	yes	no	0.461365	0.514	54.0189	0
ZDHHC22	yes	no	0.462088	0.327	104.055	0
SCG5	yes	no	0.462509	0.224	15.2154	0
C9orf37	yes	no	0.46292	0.539	12.2382	0
HERC2	yes	no	0.463133	0.209	27.038	0
RER1	yes	no	0.463345	0.225	22.9447	0
ATP2B2	yes	no	0.463749	0.224	92.659	0
ASTN2	yes	no	0.464012	0.212	97.2663	0
CADM1	yes	no	0.464177	0.431	100.611	0
NHLH1	yes	no	0.464575	0.129	21.6309	0
CPAMD8	yes	no	0.465151	0.135	18.311	0
MAD2L1	yes	no	0.465397	0.322	23.1439	0
ARID4A	yes	no	0.465761	0.629	139.202	0
SEMA4G	yes	no	0.465836	0.219	42.746	0
C11orf87	yes	no	0.465959	0.135	109.267	0
CDH10	yes	no	0.466661	0.1037	58.9595	0
SCAMP5	yes	no	0.466764	0.135	40.7519	0
GFM1	yes	no	0.46749	0.399	48.3004	0
GABBR2	yes	no	0.467496	0.664	70.9708	0
HIST1H3B	yes	no	0.468675	0.327	36.6439	0
PDK2	yes	no	0.469137	0.537	27.358	0
MGST3	yes	no	0.469165	0.137	6.80942	0
ADH5	yes	no	0.469219	0.212	91.4505	0
STAG1	yes	no	0.470074	0.319	62.4707	0
COMMD10	yes	no	0.470758	0.138	11.6357	0
TMCC3	yes	no	0.47077	0.352	40.179	0
PIK3C2B	yes	no	0.470928	0.213517	25.6824	0
CLINT1	yes	no	0.471552	0.282	148.927	0
TXN2	yes	no	0.471584	0.233	17.247	0
WDR77	yes	no	0.471908	0.352	19.0449	0
DAB2IP	yes	no	0.472395	0.234	30.2031	0
SSR3	yes	no	0.473203	0.234	64.7031	0
NEUROD4	yes	no	0.474009	0.134	47.2448	0
HIST1H3J	yes	no	0.474303	0.333	44.4051	0
SET	yes	no	0.474704	0.14	7.38489	0
MADD	yes	no	0.474817	0.199	23.6075	0
TMPRSS6	yes	no	0.475159	0.217	39.5645	0
RHOBTB2	yes	no	0.475488	0.381	58.575	0
TTC39C	yes	no	0.475621	0.237	34.9891	0
SIN3B	yes	no	0.476001	0.219	22.3476	0
CYB5R4	yes	no	0.47627	0.288	142.889	0
STIM2	yes	no	0.476422	0.321	47.4884	0
BUB1	yes	no	0.47722	0.136	42.8477	0
ZBTB5	yes	no	0.477454	0.3	79.0979	0
PRPF6	yes	no	0.478235	0.358	58.6109	0
PALM2-AKAP2	yes	no	0.478514	0.223	66.1526	0
CACNA1B	yes	no	0.478604	0.531	73.3284	0
CD248	yes	no	0.478806	0.239	26.8111	0
ZNF7	yes	no	0.479349	0.223	22.838	0
HTN1	yes	no	0.47938	0.324	37.7326	0
PRKAB1	yes	no	0.479594	0.239	27.6136	0
RHOBTB3	yes	no	0.480152	0.144	87.187	0
TMEM95	yes	no	0.480182	0.224	41.3346	0
ITGB5	yes	no	0.480379	0.341	16.1538	0
MTR	yes	no	0.480564	0.182	11.3525	0
GPR45	yes	no	0.481162	0.24	18.3249	0
BZW1	yes	no	0.481941	0.415	94.7822	0
GNG3	yes	no	0.482102	0.352	77.8934	0
GRB14	yes	no	0.482718	0.46	85.5544	0
CAMK1D	yes	no	0.482866	0.133	43.6369	0
PRICKLE1	yes	no	0.483224	0.146	44.1876	0
RUNDC1	yes	no	0.483491	0.241	37.2561	0
TSPYL1	yes	no	0.483626	0.229	58.6303	0
SNX13	yes	no	0.483988	0.299	140.776	0
LPL	yes	no	0.484263	0.136	75.4764	0
COMMD1	yes	no	0.484747	0.147	8.55997	0
GRP	yes	no	0.485109	0.229	78.7037	0
AZIN1	yes	no	0.485798	0.243	96.0952	0
BRWD3	yes	no	0.48592	0.701	151.648	0
HIST1H4I	yes	no	0.486259	0.326	57.3529	0
NUP133	yes	no	0.486562	0.243	33.8387	0
CNOT7	yes	no	0.486642	0.307	41.4787	0
ST18	yes	no	0.486728	0.23	146.313	0
CEP55	yes	no	0.487322	0.139	37.8041	0
GPRC5B	yes	no	0.48739	0.0862	90.5917	0
SPTBN1	yes	no	0.487533	0.757	71.5095	0
SEMA3E	yes	no	0.48776	0.148	12.8675	0
CHORDC1	yes	no	0.488082	0.602	38.6579	0
C5orf41	yes	no	0.488506	0.302	101.636	0
KIF3C	yes	no	0.488838	0.798	55.1206	0
GADL1	yes	no	0.488882	0.36	36.3369	0
ZBTB4	yes	no	0.489133	0.571	62.4751	0
C12orf51	yes	no	0.489931	0.23	29.7736	0
GPX7	yes	no	0.489995	0.305	97.076	0
AP3D1	yes	no	0.490344	0.802	46.0524	0
FBXO21	yes	no	0.490365	0.312	64.6228	0
SERP1	yes	no	0.490735	0.305	97.8286	0
NDUFB11	yes	no	0.491092	0.246	18.1392	0
ETS1	yes	no	0.491472	0.15	5.17544	0
PACS1	yes	no	0.491519	0.794	69.9008	0
TRIP10	yes	no	0.491836	0.246	35.1253	0
TRIT1	yes	no	0.492206	0.15	2.66368	0
SF3B3	yes	no	0.492575	0.375	43.655	0
PFDN5	yes	no	0.49258	0.247	13.184	0
FCN1	yes	no	0.493093	0.683	18.7319	0
ZNF670	yes	no	0.49332	0.247	77.7598	0
GPD2	yes	no	0.493877	0.232	45.5633	0
POLR2B	yes	no	0.494057	0.427	131.087	0
POLK	yes	no	0.49466	0.351	121.984	0
RBM7	yes	no	0.494778	0.321	79.0692	0
EYA4	yes	no	0.495114	0.339	31.4032	0
NCALD	yes	no	0.495509	0.141	12.0431	0
STAG2	yes	no	0.495524	0.248	134.406	0
RSPO3	yes	no	0.496237	0.141	68.5783	0
RCN2	yes	no	0.496255	0.249	66.6442	0
MOSPD1	yes	no	0.496552	0.308	142.203	0
CTDSPL2	yes	no	0.496962	0.322	182.349	0
HNRNPUL1	yes	no	0.496985	0.581	32.8572	0
ZBTB41	yes	no	0.496992	0.293	116.827	0
C2orf49	yes	no	0.497713	0.434	60.9371	0
ZBTB10	yes	no	0.497763	0.29	97.0539	0
MYH3	yes	no	0.498409	0.195	5.25725	0
ZNF32	yes	no	0.498439	0.269	48.6669	0
C12orf4	yes	no	0.498533	0.292	88.5802	0
WDR63	yes	no	0.498691	0.342	50.2944	0
DDX21	yes	no	0.499128	0.392	74.541	0
CDCA7	yes	no	0.499162	0.144	28.6191	0
MIB1	yes	no	0.500064	0.771	148.662	0
SLC44A1	yes	no	0.500104	0.153	48.1616	0
ZFAND1	yes	no	0.500826	0.478	29.01	0
QRICH1	yes	no	0.50127	0.196	31.5102	0
WDR75	yes	no	0.501512	0.154	45.7573	0
ZNF480	yes	no	0.501586	0.828	132.636	0
RNF20	yes	no	0.501979	0.395	49.4457	0
WDR34	yes	no	0.502053	0.259	17.4338	0
BBS9	yes	no	0.502343	0.359	142.84	0
RHOC	yes	no	0.502687	0.328	19.4669	0
RIOK1	yes	no	0.503488	0.26	21.4979	0
CREB3L1	yes	no	0.503603	0.166	28.0201	0
NAB1	yes	no	0.503848	0.808	112.978	0
FLRT1	yes	no	0.504201	0.26	32.0016	0
ITGA6	yes	no	0.504916	0.373	32.4067	0
SERPINH1	yes	no	0.504984	0.155	19.5845	0
HTN3	yes	no	0.505504	0.238	47.6232	0
GABRB1	yes	no	0.506082	0.242	121.764	0
WDR7	yes	no	0.506353	0.316	54.8939	0
TAS2R39	yes	no	0.506823	0.872	52.6762	0
ZBBX	yes	no	0.507044	0.175	59.3094	0
THSD7A	yes	no	0.507562	0.244	130.563	1
HIST1H2AB	yes	no	0.507591	0.376	48.4726	0
MSH4	yes	no	0.507716	0.351	41.9094	0
ZFR	yes	no	0.508283	0.202	37.2567	0
ADCY1	yes	no	0.508395	0.423	90.378	0
GNAZ	yes	no	0.508973	0.1075	76.6758	0
TSC1	yes	no	0.50903	0.614	73.9049	0
FASTKD1	yes	no	0.509071	0.157	22.7352	0
GPX8	yes	no	0.509744	0.157	7.30512	0
MEPE	yes	no	0.50976	0.242	30.7041	0
SNCB	yes	no	0.510568	0.153	84.2026	0
CLCA1	yes	no	0.511037	0.245	63.8676	0
ZNF138	yes	no	0.511089	0.215	90.8138	0
ELOVL2	yes	no	0.511215	0.246	70.27	0
MMADHC	yes	no	0.511971	0.274	70.6789	0
CSE1L	yes	no	0.512405	0.344	123.247	0
PIP5K1B	yes	no	0.513086	0.269	31.0126	0
GRPEL2	yes	no	0.513098	0.326	194.922	0
KIF14	yes	no	0.513372	0.159	46.5201	0
PSG6	yes	no	0.513376	0.853	10.8476	0
IMPDH2	yes	no	0.513766	0.413	23.964	0
GMPS	yes	no	0.514069	0.278	58.3874	0
SNX12	yes	no	0.514764	0.133	92.4413	0
PPIL4	yes	no	0.515097	0.33	81.1403	0
SNX6	yes	no	0.515456	0.531	90.3676	0
PIP	yes	no	0.515515	0.777	49.5415	0
MRPL30	yes	no	0.516422	0.333	90.1395	0
PKD1	yes	no	0.516834	0.321	74.0265	0
RNGTT	yes	no	0.51693	0.326	18.3931	0
PPPDE1	yes	no	0.517083	0.334	103.011	0
MON1B	yes	no	0.517157	0.215	18.2435	0
MRPS16	yes	no	0.517521	0.281	22.2996	0
MMGT1	yes	no	0.517633	0.309	70.0349	0
COL5A3	yes	no	0.517829	0.213	6.85898	0
ZNF415	yes	no	0.518208	0.283	14.7635	0
ARAP2	yes	no	0.518892	0.54	103.925	0
ZBTB25	yes	no	0.519573	0.152	128.344	0
UBXN1	yes	no	0.519708	0.166	74.6881	0
PROM1	yes	no	0.519736	0.253	97.3702	0
C9orf64	yes	no	0.520252	0.136	62.636	0
OPRM1	yes	no	0.52036	0.374	50.9395	0
ATP6V1A	yes	no	0.520931	0.593	95.1364	0
GSN	yes	no	0.521009	0.247	13.5335	0
KIAA0753	yes	no	0.521134	0.253	27.8542	0
GPD1L	yes	no	0.521607	0.385	101.957	0
ARRB1	yes	no	0.521831	0.383	58.2937	0
KCNJ10	yes	no	0.522284	0.409	39.4075	0
KLB	yes	no	0.522508	0.103	36.0514	0
RAB3C	yes	no	0.522524	0.254	66.959	0
CDK8	yes	no	0.522958	0.289	94.2669	0
LRRC1	yes	no	0.52317	0.286	66.4942	0
NRM	yes	no	0.523215	0.257	110.811	0
INPP5K	yes	no	0.523629	0.289	56.4654	0
PRUNE	yes	no	0.523829	0.22	58.3566	0
BCAT1	yes	no	0.524236	0.344	144.557	0
CASP3	yes	no	0.524298	0.289	130.621	0
E2F1	yes	no	0.524488	0.166	28.8767	0
KIF21B	yes	no	0.52459	0.255	44.2552	0
RNF13	yes	no	0.524875	0.344	104.651	0
PDCD11	yes	no	0.525144	0.446745	48.4683	0
PIGN	yes	no	0.525274	0.255	71.5661	0
SPOP	yes	no	0.525511	0.344	27.8874	0
SPATA5	yes	no	0.525955	0.385	62.8842	0
MFAP3L	yes	no	0.526293	0.441	50.5461	0
FAM46A	yes	no	0.52645	0.222	32.8334	0
PTBP2	yes	no	0.526634	0.317	92.0096	0
PC	yes	no	0.526955	0.292	26.0102	0
PIAS3	yes	no	0.52731	0.665	49.2857	0
EDNRA	yes	no	0.527416	0.254	24.0935	0
PEMT	yes	no	0.527614	0.334	41.7709	0
EIF3A	yes	no	0.528395	0.224	25.6796	0
EPS15L1	yes	no	0.528656	0.257	16.5624	0
ADAM11	yes	no	0.528685	0.47	83.4015	0
GTSE1	yes	no	0.528927	0.168	41.8733	0
PRKCB	yes	no	0.530229	0.135	60.8106	0
UFC1	yes	no	0.530879	0.295	27.9345	0
BRPF1	yes	no	0.530954	0.902	16.8558	0
TMED2	yes	no	0.531321	0.344	58.1829	0
ARPP19	yes	no	0.531526	0.738	69.4635	0
CASKIN1	yes	no	0.531826	0.473	59.917	0
C7orf10	yes	no	0.533069	0.396	47.1176	0
MRPS14	yes	no	0.533688	0.177	23.5395	0
LCA5	yes	no	0.533951	0.393	139.599	0
FGF14	yes	no	0.534096	0.137	42.2631	0
BARD1	yes	no	0.534603	0.393	108.823	0
GUCA1C	yes	no	0.534731	0.27	53.6884	0
RAB4A	yes	no	0.534734	0.333	140.886	0
MPDZ	yes	no	0.535353	0.226976	33.9527	0
PRCP	yes	no	0.53537	0.299	86.1458	0
DNALI1	yes	no	0.535973	0.227	8.07086	0
CALY	yes	no	0.536142	0.178	87.3037	0
BTF3L4	yes	no	0.536542	0.326	183.686	0
GDAP1L1	yes	no	0.53675	0.178	3.18973	0
STYX	yes	no	0.537187	0.325	117.717	0
MRPS27	yes	no	0.537209	0.23	22.2864	0
TBPL1	yes	no	0.537268	0.301	57.3323	0
KIAA0195	yes	no	0.537827	0.803	30.173	0
RSL1D1	yes	no	0.537829	0.263	33.7855	0
CUEDC2	yes	no	0.537896	0.321	8.23454	0
ARHGEF7	yes	no	0.538469	0.634	37.886	0
RIT1	yes	no	0.538578	0.369	144.584	0
NFE2L1	yes	no	0.539185	0.182	8.6644	0
GRSF1	yes	no	0.53967	0.232	54.6421	0
ARF4	yes	no	0.539769	0.302	54.7764	0
DCHS1	yes	no	0.54028	0.832637	10.2967	0
TTC21B	yes	no	0.540381	0.352	61.3416	0
C12orf44	yes	no	0.540389	0.346	45.9147	0
WDHD1	yes	no	0.540888	0.303	82.1702	0
TICAM2	yes	no	0.540991	0.267	90.4479	0
PHF20	yes	no	0.541015	0.266	59.7514	0
SPG21	yes	no	0.541589	0.371	151.501	0
GGA1	yes	no	0.541625	0.712	31.236	0
MYT1	yes	no	0.542185	0.183	85.1543	0
SNX2	yes	no	0.542239	0.524	128.439	0
ABR	yes	no	0.542277	0.648	78.0069	0
DDIT4	yes	no	0.54271	0.236	31.9056	0
GATM	yes	no	0.542854	0.434	22.1767	0
CHST9	yes	no	0.543373	0.129	33.2962	0
C10orf12	yes	no	0.543916	0.237	31.3568	0
GABRA5	yes	no	0.543966	0.375	97.487	0
RAB30	yes	no	0.544159	0.338	183.756	0
SP3	yes	no	0.544556	0.375	169.072	0
PTCHD1	yes	no	0.544687	0.142	115.045	0
NNT	yes	no	0.545122	0.537	96.1158	0
NXF1	yes	no	0.545403	0.27	15.8878	0
KLRB1	yes	no	0.545722	0.286	55.8974	0
CCDC120	yes	no	0.5459	0.482	36.2966	0
TTC8	yes	no	0.546024	0.272	19.9861	0
GNAI3	yes	no	0.546314	0.376	181.62	0
PPIL1	yes	no	0.546503	0.309	53.0915	0
UBE2M	yes	no	0.547105	0.354	57.6966	0
RASGEF1B	yes	no	0.54748	0.505	113.708	0
PRKAG1	yes	no	0.547704	0.31	34.9132	0
ATAD2	yes	no	0.547877	0.269	65.6852	0
COMMD6	yes	no	0.5481	0.241	12.2165	0
CERCAM	yes	no	0.548303	0.237	35.9563	0
TPCN1	yes	no	0.548642	0.202	25.1721	0
RIMS4	yes	no	0.549277	0.315	85.1509	0
HIRA	yes	no	0.549714	0.242	49.439	0
WDR36	yes	no	0.549802	0.387	117.476	0
RAB7A	yes	no	0.549863	0.304	57.8512	0
SELT	yes	no	0.550679	0.313	76.5796	0
IKZF4	yes	no	0.550936	0.245	35.7418	0
TAF10	yes	no	0.551268	0.313	73.1433	0
SKA3	yes	no	0.551544	0.274	70.0796	0
EID2	yes	no	0.551856	0.314	38.6392	0
ECSIT	yes	no	0.55215	0.629	90.8063	0
PPME1	yes	no	0.552188	0.305	77.4802	0
POLR2K	yes	no	0.552442	0.314	59.4324	0
ASPN	yes	no	0.552679	0.207	40.994	0
EIF4E3	yes	no	0.552753	0.28	77.664	0
PPP2R1B	yes	no	0.552765	0.317	37.9889	0
SNAPC2	yes	no	0.553025	0.151	26.1213	0
C20orf111	yes	no	0.55334	0.408	83.3376	1
LDHA	yes	no	0.553357	0.282	29.6906	0
FAM26E	yes	no	0.553608	0.315	24.0658	0
ACCN1	yes	no	0.553959	0.286	73.8531	0
POLR2G	yes	no	0.554188	0.315	13.0551	0
RAD54B	yes	no	0.554385	0.523	117.634	0
CXCL9	yes	no	0.554559	0.283	21.8299	0
SLC35B2	yes	no	0.554766	0.36	47.8865	0
C1orf124	yes	no	0.554951	0.394	82.8128	0
KCNQ5	yes	no	0.555054	0.179	42.0144	0
NPAS2	yes	no	0.555157	0.283	20.9206	0
NUP93	yes	no	0.555517	0.215	31.3758	0
TLX1	yes	no	0.555623	0.246	20.4563	0
MDC1	yes	no	0.555754	0.379	16.143	0
TIPRL	yes	no	0.555916	0.544	29.607	0
LCORL	yes	no	0.556349	0.288	214.255	0
NRAS	yes	no	0.556489	0.545	180.828	0
EPM2AIP1	yes	no	0.557204	0.287	55.5739	0
ENTPD7	yes	no	0.557318	0.247	29.6026	0
ACTN2	yes	no	0.557539	0.288	115.014	0
DHX8	yes	no	0.557629	0.638	63.3311	0
ASZ1	yes	no	0.558131	0.288	28.9286	0
TEX9	yes	no	0.558319	0.53	58.2496	0
AP1G1	yes	no	0.558438	0.31	57.2791	0
NCOA4	yes	no	0.558766	0.32	48.2008	0
FBLN5	yes	no	0.558875	0.212	32.5273	0
METAP1	yes	no	0.55931	0.289	54.9396	0
TMEM106B	yes	no	0.559332	0.553	169.983	0
DCAF8	yes	no	0.560107	0.249	3.17828	0
COX16	yes	no	0.560459	0.321	99.1373	0
PCSK6	yes	no	0.560487	0.158	48.2463	0
CNTLN	yes	no	0.560536	0.538	111.956	0
CXCL14	yes	no	0.561021	0.149	56.9467	0
NUDCD1	yes	no	0.561073	0.931	35.0174	0
FH	yes	no	0.561582	0.324	59.9332	0
UBN1	yes	no	0.561637	0.449	47.2241	0
IFRD1	yes	no	0.562699	0.325	65.8609	0
NFYA	yes	no	0.56282	0.298	143.862	0
PTPRE	yes	no	0.562866	0.329	67.75	0
THADA	yes	no	0.563399	0.448893	133.39	0
ABCG4	yes	no	0.563413	0.253	25.7542	0
H2AFY2	yes	no	0.563809	0.656	132.74	0
HSPE1	yes	no	0.564552	0.296	38.7172	0
SPACA1	yes	no	0.565126	0.311	25.7583	0
GIN1	yes	no	0.565448	0.229	123.417	0
ERBB2	yes	no	0.565463	0.327	7.76159	0
MUM1	yes	no	0.565986	0.549	53.0256	0
VBP1	yes	no	0.56601	0.349	89.6118	0
TRIM13	yes	no	0.566123	0.424	155.862	0
ABCA2	yes	no	0.566268	0.818	43.1556	0
PRKACB	yes	no	0.566523	0.275	79.6138	0
TSNAX	yes	no	0.566557	0.328	69.503	0
MGAT5B	yes	no	0.566835	0.807	38.989	0
TRIM14	yes	no	0.567102	0.186	72.6891	0
BATF2	yes	no	0.567196	0.255	10.0794	0
TPH1	yes	no	0.567732	0.306	37.6064	0
C19orf55	yes	no	0.567965	0.397	83.0217	0
PSMB5	yes	no	0.568528	0.298	62.6738	0
GOLPH3L	yes	no	0.569184	0.416	98.1766	0
CELSR3	yes	no	0.569263	0.329461	15.8165	0
GPN1	yes	no	0.569331	0.519	75.2423	0
LRFN3	yes	no	0.569712	0.812	31.5538	0
DAD1	yes	no	0.5698	0.33	18.7652	0
RGS2	yes	no	0.569861	0.584	50.0733	0
ROCK1	yes	no	0.570206	0.299	48.1148	0
C11orf41	yes	no	0.570334	0.33	18.0947	0
GSTM2	yes	no	0.570868	0.331	54.123	0
FAM65A	yes	no	0.570916	0.31	35.9212	0
MBOAT7	yes	no	0.571318	0.395	52.9277	0
LHX5	yes	no	0.5714	0.331	34.4537	0
TFDP2	yes	no	0.571442	0.26	20.2611	0
HMGCLL1	yes	no	0.571816	0.423	176.033	0
FNBP1	yes	no	0.571873	0.303	136.387	0
CRHBP	yes	no	0.571965	0.26	17.0288	0
ANK2	yes	no	0.572426	0.395483	81.375	2
SOX9	yes	no	0.572859	0.148	36.1979	0
TSPAN13	yes	no	0.572978	0.304	31.6237	0
ANK3	yes	no	0.573529	0.304951	37.3194	0
MAGEA12	yes	no	0.573535	0.314	43.6439	0
LSM4	yes	no	0.574038	0.334	10.9889	0
CCDC142	yes	no	0.574055	0.264	11.7931	0
ARL10	yes	no	0.574077	0.305	61.8834	0
OLFML3	yes	no	0.574561	0.334	23.6925	0
ATP5B	yes	no	0.575082	0.334	20.091	0
SCML1	yes	no	0.57517	0.307	70.5352	0
HDX	yes	no	0.575441	0.427	111.732	0
ACO2	yes	no	0.575602	0.335	22.3216	0
ETNK1	yes	no	0.575609	0.266	102.851	0
GPR12	yes	no	0.575715	0.307	30.2403	0
FAM190A	yes	no	0.575953	0.211	25.2629	0
MAPRE1	yes	no	0.57612	0.335	84.2282	0
NAT1	yes	no	0.576124	0.317	52.148	0
GPR75	yes	no	0.576465	0.571	74.7807	0
MAOB	yes	no	0.576637	0.507	12.6484	0
GPR37	yes	no	0.5768	0.308	72.487	0
RBM5	yes	no	0.57715	0.267	27.5342	0
AKR1A1	yes	no	0.577339	0.732	88.5722	0
BIN1	yes	no	0.57766	0.142	83.7633	0
ARL6IP5	yes	no	0.577666	0.58	133.616	0
CSDC2	yes	no	0.577877	0.312	42.7402	0
NRP1	yes	no	0.577988	0.233	89.9345	0
TCEAL8	yes	no	0.578179	0.337	37.2796	0
MATR3	yes	no	0.578413	0.384	105.504	0
PCDH1	yes	no	0.578677	0.373	63.7889	0
FOXA2	yes	no	0.578948	0.309	3.08577	0
FABP2	yes	no	0.579186	0.323	40.5791	0
USP39	yes	no	0.579693	0.547	34.2702	0
OSTM1	yes	no	0.579709	0.585	76.9742	0
CLIC4	yes	no	0.580005	0.581	107.729	0
CXXC4	yes	no	0.580012	0.313	76.5442	0
DCP1B	yes	no	0.580199	0.341	56.7745	0
ATP6V1C1	yes	no	0.580541	0.385	123.15	0
LATS1	yes	no	0.580705	0.343	61.3496	0
MNT	yes	no	0.580723	0.53	33.667	0
CTDSP1	yes	no	0.581508	0.0271	14.0549	0
ADD2	yes	no	0.582007	0.588	53.7458	0
POLR1D	yes	no	0.582223	0.56	93.6002	0
CTR9	yes	no	0.582233	0.341	29.0258	0
TCIRG1	yes	no	0.582505	0.218	2.11032	0
SUPT4H1	yes	no	0.582725	0.465	50.0817	0
OPA1	yes	no	0.582734	0.342	79.1398	0
BCLAF1	yes	no	0.583165	0.988	92.9157	0
SPRYD3	yes	no	0.583227	0.278	41.0374	0
PLEKHG5	yes	no	0.583234	0.343	99.7306	0
LAMA2	yes	no	0.583495	0.234682	33.3948	0
VPS37A	yes	no	0.584205	0.313	60.166	0
RBP2	yes	no	0.584224	0.131	28.6773	0
DR1	yes	no	0.584229	0.593	91.6883	0
COL18A1	yes	no	0.584483	0.22	6.88188	0
IL2	yes	no	0.584721	0.332	52.3799	0
AMZ2	yes	no	0.585216	0.467	81.7788	0
GPX3	yes	no	0.585464	0.156	23.3211	0
ZC3H3	yes	no	0.58571	0.282	13.8928	0
RPS2	yes	no	0.585714	0.347	50.7443	0
ACBD3	yes	no	0.585952	0.446	80.075	0
PPM1L	yes	no	0.586206	0.466	54.8015	0
IGBP1	yes	no	0.586267	0.85	68.5952	0
NPFFR2	yes	no	0.58644	0.495	49.8171	0
SOX4	yes	no	0.586778	0.318	106.012	0
NR4A2	yes	no	0.587188	0.468	55.9492	0
BCL9L	yes	no	0.587288	0.218	30.4931	0
CDK4	yes	no	0.587671	0.531	43.7744	0
NARS2	yes	no	0.587678	0.349	46.5032	0
TAF7	yes	no	0.587796	0.391	102.217	0
CCL2	yes	no	0.587896	0.239	16.8996	0
FUNDC1	yes	no	0.588165	0.349	66.8088	0
QARS	yes	no	0.588302	0.844	105.199	0
PAPSS2	yes	no	0.588379	0.329	21.2342	0
DNAJB9	yes	no	0.588644	0.282	46.9421	0
SAP30	yes	no	0.589139	0.352	40.2057	0
LGR4	yes	no	0.589613	0.207	53.7174	0
EIF6	yes	no	0.589814	0.826	72.4448	0
LY6H	yes	no	0.589822	0.224	9.91365	0
PPP2CA	yes	no	0.590108	0.353	72.0585	0
NCOA6	yes	no	0.590315	0.22	56.7221	0
CLSTN1	yes	no	0.590591	0.342	31.2692	0
AIMP1	yes	no	0.590777	0.456	116.908	0
GPBP1	yes	no	0.591073	0.355	45.4992	0
HIST1H1D	yes	no	0.591253	0.496	72.3619	0
POTEE	yes	no	0.591316	0.32	21.7038	0
IGDCC4	yes	no	0.591534	0.302	40.2006	0
ILDR2	yes	no	0.591556	0.359	30.9948	0
NGFRAP1	yes	no	0.591814	0.32	25.4116	0
SEZ6L2	yes	no	0.592011	0.396	54.021	0
NLGN2	yes	no	0.592037	0.347	66.3212	0
SEC24A	yes	no	0.592486	0.285	69.4657	0
PTPRG	yes	no	0.592518	0.544	55.7392	0
RLIM	yes	no	0.592673	0.227	55.9705	0
C1orf115	yes	no	0.592806	0.321	51.0518	0
MAP3K4	yes	no	0.593433	0.286	17.7633	0
C11orf30	yes	no	0.593793	0.321	20.9775	0
TULP4	yes	no	0.593952	0.363	15.6497	0
DCC	yes	no	0.594283	0.325	80.6772	0
RCAN1	yes	no	0.594377	0.288	59.2053	0
BZW2	yes	no	0.594428	0.362	122.122	0
ZBTB47	yes	no	0.594556	0.622	43.2443	0
BBS1	yes	no	0.594773	0.322	45.4978	0
SLC6A1	yes	no	0.594847	0.288	32.8787	0
LNX2	yes	no	0.594903	0.702	57.7704	0
LYPD6	yes	no	0.595024	0.23	15.9517	0
MDK	yes	no	0.595261	0.322	59.6254	0
MFGE8	yes	no	0.595377	0.516	30.3957	0
ARL2BP	yes	no	0.595849	0.6	51.7394	0
USP10	yes	no	0.59625	0.292	1.99543	0
F2R	yes	no	0.596323	0.756	109.074	0
C8orf46	yes	no	0.596714	0.569	65.359	0
ATP6V0E1	yes	no	0.596717	0.323	46.4615	0
TBC1D15	yes	no	0.596795	0.369	71.58	0
LIMD1	yes	no	0.597178	0.29	23.651	0
ZFPM2	yes	no	0.5972	0.327	86.2776	0
CCT7	yes	no	0.597266	0.61	67.3605	0
MYCBP2	yes	no	0.597348	0.232	61.9391	0
ARG2	yes	no	0.598101	0.669	175.515	0
NT5C2	yes	no	0.598161	0.324	36.6382	0
PDHX	yes	no	0.598207	0.373	51.9188	0
SSBP2	yes	no	0.598639	0.324	25.3419	0
DISP2	yes	no	0.598675	0.36	30.6669	0
KBTBD4	yes	no	0.599593	0.326	27.7059	0
SAMM50	yes	no	0.599608	0.427	85.4112	0
CNN1	yes	no	0.599645	0.234	3.15579	0
GLCCI1	yes	no	0.599932	0.293	27.18	0
MAP3K13	yes	no	0.600067	0.326	16.0068	0
TLE3	yes	no	0.600387	0.35	13.4723	0
KRTAP5-2	yes	no	0.600998	0.376	34.7094	0
ATP6V1D	yes	no	0.601014	0.725	86.0502	0
CAND1	yes	no	0.601459	0.652	139.449	0
DLGAP4	yes	no	0.601957	0.329	20.1697	0
STK32C	yes	no	0.602426	0.329	88.1186	0
CFTR	yes	no	0.60326	0.53119	70.1998	0
OAT	yes	no	0.603544	0.584	43.8417	0
DCP2	yes	no	0.603708	0.239	38.6164	0
PRKD3	yes	no	0.60399	0.563	28.8746	0
HCRTR2	yes	no	0.604205	0.38	85.6519	0
PPIL3	yes	no	0.604289	0.411	147.289	0
ACTG2	yes	no	0.6046	0.257	32.9547	0
HIST2H2BE	yes	no	0.604659	0.217	75.9784	0
CHRNA2	yes	no	0.604879	0.298	1.09235	0
TRMT112	yes	no	0.605045	0.24	66.4761	0
KPNA5	yes	no	0.605112	0.383	46.7344	0
MED12	yes	no	0.605323	0.954	50.5407	0
TMTC3	yes	no	0.605564	0.383	40.5895	0
DCAF7	yes	no	0.605766	0.296	51.8618	0
HSDL2	yes	no	0.605932	0.657	97.8288	0
HIST2H2AB	yes	no	0.606208	0.572	48.7749	0
ANKRD5	yes	no	0.606373	0.489	128.642	0
GJC1	yes	no	0.606649	0.301	117.598	0
LRPPRC	yes	no	0.60736	0.87	169.314	0
PIM2	yes	no	0.607527	0.302	46.9165	0
C7orf60	yes	no	0.607956	0.276	74.8944	0
HIST3H2A	yes	no	0.607964	0.302	37.8878	0
KCNF1	yes	no	0.608128	0.242	10.2732	0
C18orf21	yes	no	0.608252	0.387	48.225	0
PDCL	yes	no	0.608696	0.387	65.3806	0
FXYD2	yes	no	0.60886	0.334	16.8276	0
UBE3A	yes	no	0.60931	0.862	53.7249	0
VPS26A	yes	no	0.609582	0.39	19.8605	0
RNF2	yes	no	0.609702	0.304	41.8929	0
COL3A1	yes	no	0.609864	0.263	34.3032	0
OXA1L	yes	no	0.610024	0.189	29.0684	0
NLGN4X	yes	no	0.610208	0.34	86.4468	0
SRXN1	yes	no	0.610296	0.245	65.5711	0
STAMBPL1	yes	no	0.610566	0.305	44.7264	0
TCP11L2	yes	no	0.610655	0.975	195.759	0
TMEM130	yes	no	0.611854	0.307	22.6654	0
ZWILCH	yes	no	0.611989	0.769	20.1018	0
FLNC	yes	no	0.612014	0.245741	26.5553	0
SASH1	yes	no	0.612219	0.183	91.5297	0
UBE2W	yes	no	0.612281	0.339	138.544	0
EPB41L3	yes	no	0.61243	0.341	109.921	0
CSN1S1	yes	no	0.612866	0.553	42.188	0
PIBF1	yes	no	0.612871	0.518	107.914	0
ELAVL4	yes	no	0.613089	0.132	107.655	0
BMP7	yes	no	0.61329	0.175	46.7325	0
ADRA2A	yes	no	0.613311	0.338	26.7867	0
POLR3B	yes	no	0.613522	0.393	121.379	0
CHTF8	yes	no	0.613556	0.308	49.4369	0
THSD4	yes	no	0.613713	0.247	16.4632	0
MAGED2	yes	no	0.613954	0.451	47.7913	0
RBM18	yes	no	0.613978	0.308	42.5417	0
LPAR4	yes	no	0.614399	0.588	33.0807	0
SHISA5	yes	no	0.614556	0.247	33.3279	0
UBQLN1	yes	no	0.614814	0.395	35.2076	0
SLC6A6	yes	no	0.615058	0.339	43.3815	0
PNPLA8	yes	no	0.615242	0.688	219.475	0
FAM188A	yes	no	0.615492	0.82	61.0948	0
YPEL2	yes	no	0.615669	0.225	80.4922	0
MRI1	yes	no	0.615925	0.34	46.8104	0
OAZ1	yes	no	0.616095	0.396	42.24	0
RAB6B	yes	no	0.616356	0.34	51.1464	0
BRMS1	yes	no	0.616521	0.896	70.1854	0
APOD	yes	no	0.616646	0.249	17.7592	0
CCDC101	yes	no	0.616946	0.869	68.6616	0
TMEM100	yes	no	0.617061	0.268	31.1133	0
RBM24	yes	no	0.617216	0.345	91.9342	0
TRIM36	yes	no	0.617369	0.399	35.2045	0
HIST1H2AH	yes	no	0.617644	0.335	35.4819	0
PAK1	yes	no	0.617739	0.746	125.988	0
GPATCH8	yes	no	0.617792	0.399	25.0429	0
COPZ1	yes	no	0.618071	0.342	100.421	0
PTP4A1	yes	no	0.618152	0.333	41.0393	0
TAF5	yes	no	0.618213	0.398	136.343	0
FCGR2A	yes	no	0.618299	0.25	3.42671	0
EFHD1	yes	no	0.618634	0.57	21.5882	0
ANPEP	yes	no	0.618711	0.271	30.5112	0
C7orf11	yes	no	0.619054	0.402	7.10384	0
CREBBP	yes	no	0.619346	0.989	76.1362	0
RAPGEFL1	yes	no	0.619532	0.696	88.7615	0
RNF41	yes	no	0.619768	0.343	59.25	0
COLEC12	yes	no	0.619891	0.403	17.3589	0
SPOCK1	yes	no	0.62019	0.343	22.0789	0
TAGLN3	yes	no	0.620204	0.316	43.9147	0
CCNY	yes	no	0.620307	0.403	22.1727	0
OSBPL1A	yes	no	0.620611	0.35	97.4501	0
PDE6D	yes	no	0.620611	0.317	31.597	0
CUL4B	yes	no	0.620724	0.129	76.5109	0
TSN	yes	no	0.621018	0.317	37.4262	0
RINT1	yes	no	0.621031	0.462	68.0456	0
NSMCE1	yes	no	0.621139	0.407	13.8762	0
DGKA	yes	no	0.621167	0.257	116.93	0
FBXO5	yes	no	0.621423	0.609	36.9763	0
ANKS1A	yes	no	0.62145	0.346	25.0158	0
MAT2A	yes	no	0.621828	0.318	16.9571	0
POLR1A	yes	no	0.621869	0.347	23.7812	0
RUVBL1	yes	no	0.621968	0.406	104.042	0
KDM5B	yes	no	0.621981	0.258	79.7606	0
TTC29	yes	no	0.622232	0.38	35.4278	0
TOX	yes	no	0.622381	0.926	77.8485	0
F13A1	yes	no	0.622386	0.277	36.9592	0
GSTA3	yes	no	0.622634	0.381	39.2344	0
EDNRB	yes	no	0.622793	0.62	39.0151	0
TIMM17B	yes	no	0.623204	0.409	29.1085	0
KCTD2	yes	no	0.623437	0.32	42.9812	0
TH1L	yes	no	0.623613	0.41	32.8582	0
ARMC1	yes	no	0.623946	0.35	50.4893	0
GRM2	yes	no	0.624022	0.551	57.8845	0
TECR	yes	no	0.624236	0.316	15.8621	0
N4BP2L1	yes	no	0.624358	0.35	78.402	0
OSBPL11	yes	no	0.624399	0.528	154.998	0
GOT2	yes	no	0.624837	0.411	20.1974	0
ATXN1	yes	no	0.62503	0.321	6.13069	0
TMEM26	yes	no	0.625199	0.589	48.8443	0
ZNF195	yes	no	0.625243	0.411	44.1002	0
DEPDC5	yes	no	0.625595	0.355	23.6473	0
FAM19A1	yes	no	0.625597	0.336	66.0945	0
PEA15	yes	no	0.626005	0.355	19.3659	0
ARL8B	yes	no	0.626052	0.724	86.2269	0
GIPC2	yes	no	0.626214	0.322	17.0654	0
VPS13A	yes	no	0.626414	0.355	24.4111	0
FAM36A	yes	no	0.626607	0.323	25.0796	0
ODZ1	yes	no	0.626789	0.264	83.752	0
GALNT10	yes	no	0.626822	0.356	11.5694	0
CYB5A	yes	no	0.626858	0.687	53.1268	0
ZNF768	yes	no	0.627229	0.356	18.6751	0
PIGK	yes	no	0.627661	0.73	178.889	0
ZDHHC9	yes	no	0.62778	0.324	27.5643	0
SRRM2	yes	no	0.628039	0.246761	46.5124	0
NME5	yes	no	0.62806	0.194	82.0138	0
CIRH1A	yes	no	0.628365	0.538	128.319	0
BCKDHB	yes	no	0.628444	0.452	133.217	0
PROKR2	yes	no	0.628459	0.417	45.8458	0
ZNF148	yes	no	0.628757	0.539	187.081	0
DHX15	yes	no	0.628857	0.417	5.7189	0
DAP	yes	no	0.628945	0.325	43.4128	0
FBXO8	yes	no	0.629147	0.299	52.2988	0
CD200	yes	no	0.629253	0.417	53.9704	0
HMGB2	yes	no	0.629716	0.244	41.0066	0
ZMYM4	yes	no	0.630045	0.737	82.0505	0
CNOT3	yes	no	0.630052	0.316	50.6297	1
HIF1A	yes	no	0.6301	0.824	100.764	0
ZNF295	yes	no	0.630313	0.982	67.8162	0
DOK3	yes	no	0.630453	0.983	35.455	0
POLB	yes	no	0.630701	0.301	98.6354	0
GNG7	yes	no	0.630852	0.362	51.7028	0
OPHN1	yes	no	0.631226	0.422	41.889	0
MRPL40	yes	no	0.631246	0.825	190.589	0
CCNG1	yes	no	0.63125	0.453	124.349	0
SLITRK5	yes	no	0.631473	0.344	60.9592	0
RAI1	yes	no	0.631647	0.318	42.7704	0
SAT2	yes	no	0.632044	0.364	17.4442	0
SPC24	yes	no	0.632383	0.245	44.2243	0
ZNF680	yes	no	0.63244	0.49	21.5628	0
HIST1H2BB	yes	no	0.632624	0.596	23.8484	0
CUBN	yes	no	0.632761	0.327303	18.7176	1
PIP5K1C	yes	no	0.632788	0.667	83.6699	0
CDH2	yes	no	0.632836	0.368	28.0664	0
MMD	yes	no	0.633137	0.328	17.2899	0
BACH2	yes	no	0.633177	0.425	25.6961	0
GPR162	yes	no	0.633232	0.369	105.608	0
RBBP6	yes	no	0.633387	0.611	40.4295	0
IGF2BP1	yes	no	0.633627	0.375	129.283	0
GABRA4	yes	no	0.633768	0.271	97.5473	0
ARHGAP5	yes	no	0.633951	0.953	66.1027	0
ZNF581	yes	no	0.634021	0.371	22.4689	0
MIOS	yes	no	0.634148	0.551	148.108	0
MAK	yes	no	0.63426	0.392	57.5728	0
C18orf8	yes	no	0.634336	0.426	53.9159	0
MYO9B	yes	no	0.634414	0.371	26.4179	0
NEIL3	yes	no	0.634806	0.364	49.9285	0
DPYSL5	yes	no	0.634905	0.616	63.4006	0
CSNK1G3	yes	no	0.635104	0.751	67.3651	0
PDGFRA	yes	no	0.635487	0.65	24.5699	0
NEU1	yes	no	0.635587	0.372	89.9598	0
AFF2	yes	no	0.63566	0.274	83.1435	0
SPOCK2	yes	no	0.63587	0.653	20.5465	0
GALNTL5	yes	no	0.635976	0.373	36.8463	0
KIF20A	yes	no	0.636252	0.249	41.5955	0
RYR1	yes	no	0.636753	0.374467	11.3886	0
CCDC91	yes	no	0.636851	0.56	108.621	0
GPC4	yes	no	0.637013	0.246	64.9216	0
GRIN2A	yes	no	0.63714	0.375	49.3788	0
NAV1	yes	no	0.637217	0.396	43.469	0
RAB9A	yes	no	0.637771	0.366	76.4121	0
PEX12	yes	no	0.637911	0.376	32.2517	0
TMEM48	yes	no	0.638149	0.77	139.997	0
HIST1H1C	yes	no	0.638278	0.617	64.0897	0
SOX5	yes	no	0.638311	0.353	109.174	0
MPV17	yes	no	0.638526	0.435	28.3675	0
KRT40	yes	no	0.638679	0.379	19.5484	0
SNX4	yes	no	0.638902	0.773	180.036	0
ELAVL3	yes	no	0.639062	0.332	69.5853	0
CCBE1	yes	no	0.639278	0.249	121.355	0
BDP1	yes	no	0.639397	0.992	22.3245	0
RAPGEF2	yes	no	0.639445	0.38	12.5383	0
LEF1	yes	no	0.639653	0.439	11.751	0
PDCL2	yes	no	0.640128	0.637	32.0209	0
C14orf129	yes	no	0.640206	0.476	96.1755	0
C19orf66	yes	no	0.640403	0.443	25.0957	0
B3GNT4	yes	no	0.640475	0.334	23.7631	0
DLX3	yes	no	0.640496	0.282	27.6014	0
RNF152	yes	no	0.640586	0.385	38.7272	0
HIST1H1B	yes	no	0.640833	0.646	36.6726	0
OSR1	yes	no	0.640863	0.303	39.1715	0
ATN1	yes	no	0.640964	0.333	61.3413	0
EBNA1BP2	yes	no	0.641149	0.444	6.6616	0
MMP2	yes	no	0.641229	0.303	16.3772	0
UBR7	yes	no	0.641341	0.381	80.8842	0
PTPRK	yes	no	0.641521	0.253	99.6582	0
GNPDA1	yes	no	0.641594	0.575	35.3129	0
PPP6C	yes	no	0.641959	0.575	79.7747	0
KAL1	yes	no	0.642093	0.382	24.5736	0
DUSP7	yes	no	0.642256	0.337	33.3874	0
GNAQ	yes	no	0.64261	0.337	14.4678	0
FASN	yes	no	0.642842	0.505	46.311	0
MEGF10	yes	no	0.643046	0.199	30.1458	0
TRNT1	yes	no	0.643215	0.48	98.0754	0
SKA1	yes	no	0.643368	0.258	39.8059	0
IFITM1	yes	no	0.643406	0.304	16.5459	0
ARV1	yes	no	0.643588	0.481	118.014	0
PROX1	yes	no	0.643735	0.682	46.376	0
CALN1	yes	no	0.643959	0.385	75.4177	0
SAMHD1	yes	no	0.644102	0.809	157.95	0
POLR3H	yes	no	0.64433	0.385	27.6426	0
THAP2	yes	no	0.644366	0.573	111.467	0
G2E3	yes	no	0.644468	0.812	143.123	0
RNF4	yes	no	0.644483	0.579	55.5904	0
SMNDC1	yes	no	0.644699	0.385	48.0928	0
FABP3	yes	no	0.644715	0.686	102.011	0
RDH10	yes	no	0.644841	0.285	30.8431	0
C10orf88	yes	no	0.645063	0.339	30.2495	0
CMIP	yes	no	0.645198	0.436	63.7229	0
INPP4A	yes	no	0.64541	0.34	26.761	0
CCDC53	yes	no	0.645436	0.386	16.3888	0
ZNF610	yes	no	0.645554	0.583	156.358	0
RFX4	yes	no	0.645563	0.65	36.8492	0
PRKAA1	yes	no	0.645803	0.386	68.8306	0
RXRA	yes	no	0.64591	0.287	31.61	0
BACE2	yes	no	0.645926	0.614	61.0092	0
CAPN7	yes	no	0.646169	0.52	48.4009	0
PSMD14	yes	no	0.646265	0.585	164.613	0
IRF2BP2	yes	no	0.64629	0.306	72.246	0
CHAF1A	yes	no	0.646448	0.341	3.42421	0
RTKN2	yes	no	0.646534	0.98	78.5625	0
ESD	yes	no	0.646652	0.771	21.3834	0
HNRNPH1	yes	no	0.646793	0.341	18.7574	0
MNAT1	yes	no	0.646898	0.387	30.8096	0
PHLDB1	yes	no	0.646973	0.289	13.7771	0
EPHB1	yes	no	0.647261	0.387	21.1894	0
DCN	yes	no	0.647327	0.312	27.8936	0
CTSD	yes	no	0.647374	0.523	26.7483	0
CBX6	yes	no	0.647479	0.342	44.4025	0
SDK2	yes	no	0.647624	0.388	28.9133	0
PTBP1	yes	no	0.647734	0.266	20.1955	0
DLG5	yes	no	0.647985	0.34	33.3157	0
LZTFL1	yes	no	0.648093	0.851	136.944	0
POT1	yes	no	0.648347	0.49	97.1528	0
GABRB3	yes	no	0.648385	0.596	144.653	0
KCND2	yes	no	0.648452	0.215	90.4061	0
THAP10	yes	no	0.648809	0.854	142.256	0
CLSTN2	yes	no	0.649068	0.392	57.3218	0
SOCS4	yes	no	0.649427	0.392	36.507	0
CCDC149	yes	no	0.649435	0.855	34.1985	0
NIPSNAP3A	yes	no	0.649522	0.894	153.099	0
GRIN1	yes	no	0.649859	0.345	21.7175	0
EIF3L	yes	no	0.649878	0.391	67.5226	0
CRHR1	yes	no	0.650143	0.398	82.9096	0
SOX11	yes	no	0.650196	0.345	54.0273	0
OR4A16	yes	no	0.650478	0.669	35.2138	0
FLRT2	yes	no	0.6505	0.394	34.4212	0
SMEK2	yes	no	0.650586	0.868	127.502	0
NDUFA8	yes	no	0.650825	0.295	9.41176	0
KCNJ3	yes	no	0.650856	0.394	20.0154	0
SLIT1	yes	no	0.650939	0.448	34.7264	0
PJA2	yes	no	0.651171	0.603	104.874	0
CUL2	yes	no	0.651204	0.591	111.549	0
ATL2	yes	no	0.651211	0.532	23.0912	0
PTX3	yes	no	0.651566	0.395	24.5781	0
MCC	yes	no	0.651871	0.96	33.0429	0
INTS12	yes	no	0.651993	0.466	47.4243	0
CNTN5	yes	no	0.652204	0.348898	65.762	0
B4GALNT2	yes	no	0.652537	0.349	16.8207	0
P2RX5	yes	no	0.652693	0.219	94.9385	0
GRB2	yes	no	0.652868	0.349	19.233	0
HNRPLL	yes	no	0.652887	0.434	82.5723	0
PAFAH1B3	yes	no	0.653042	0.538	87.383	0
GRB10	yes	no	0.653326	0.398	28.4979	0
TEK	yes	no	0.65357	0.441	24.9209	0
GTPBP5	yes	no	0.653677	0.546	74.2708	0
ZNF217	yes	no	0.653738	0.22	63.6508	0
PLK4	yes	no	0.65391	0.213	36.3862	0
CYP2C18	yes	no	0.654027	0.978	35.0826	0
TPT1	yes	no	0.65425	0.3	9.19065	0
ZDHHC7	yes	no	0.654589	0.301	21.4181	0
HIST1H4L	yes	no	0.65484	0.688	30.1301	0
COPS2	yes	no	0.655075	0.509	152.993	0
RNF125	yes	no	0.65512	0.637	50.2264	0
DNTTIP1	yes	no	0.655166	0.598	100.225	0
ZNF614	yes	no	0.655266	0.618	71.5989	0
SYT17	yes	no	0.655464	0.726	36.6136	0
SLAIN2	yes	no	0.655492	0.443	36.8999	0
ARMC6	yes	no	0.655806	0.399	91.9539	0
ARL4A	yes	no	0.655817	0.353	47.3815	0
SOSTDC1	yes	no	0.656141	0.462	61.8886	0
GABPB1	yes	no	0.656148	0.505	38.6706	0
ARL13B	yes	no	0.656276	0.621	130.105	0
REST	yes	no	0.656463	0.977	44.6393	0
ZNF841	yes	no	0.656465	0.462	65.7371	0
GRIN3A	yes	no	0.65649	0.731	61.9015	0
C1QTNF7	yes	no	0.656789	0.356	32.9973	0
CFL2	yes	no	0.656831	0.822	38.3662	0
ZC3H18	yes	no	0.657154	0.412	18.6713	0
LRRC4C	yes	no	0.657498	0.418	130.27	0
HNRNPF	yes	no	0.657511	0.831	93.3062	0
LPCAT1	yes	no	0.657613	0.305	23.6337	0
MORN2	yes	no	0.658081	0.36	77.4978	0
CDH7	yes	no	0.658185	0.414	57.2427	0
ZNF41	yes	no	0.658277	0.624	65.5695	0
CTNNA2	yes	no	0.658528	0.414	30.1585	0
RHCG	yes	no	0.658609	0.307	21.3815	0
GINS1	yes	no	0.658939	0.307	23.4233	0
LACTB	yes	no	0.659201	0.483	110.849	0
RB1	yes	no	0.65921	0.416	84.9448	0
HLA-DRB5	yes	no	0.659364	0.433	32.2414	0
ZCCHC6	yes	no	0.65955	0.416	55.8551	0
C9orf142	yes	no	0.659598	0.308	14.8431	0
SLC3A2	yes	no	0.659873	0.555	38.6446	0
PZP	yes	no	0.65989	0.976	40.1597	0
PIK3R2	yes	no	0.659926	0.308	45.2313	0
SCAF1	yes	no	0.660228	0.287	17.2361	0
PTK2	yes	no	0.660318	0.363	15.174	0
TMCO1	yes	no	0.660544	0.49	68.5053	0
CLN5	yes	no	0.660566	0.417	43.0869	0
LSM7	yes	no	0.660635	0.359	17.8119	0
IL34	yes	no	0.660903	0.423	148.362	0
TAGLN	yes	no	0.661212	0.492	11.6359	0
FABP7	yes	no	0.66124	0.423	81.2747	0
SHMT2	yes	no	0.661266	0.835	89.8229	0
PROCR	yes	no	0.661558	0.31	18.5664	0
TEX13B	yes	no	0.661581	0.364	8.01173	0
KIF1B	yes	no	0.661877	0.494	18.2148	0
OLFML2B	yes	no	0.661882	0.333	21.5095	0
HPS5	yes	no	0.662206	0.311	15.8147	0
ZBTB34	yes	no	0.662208	0.365	3.01395	0
TXNRD1	yes	no	0.66254	0.495	51.6475	0
PAPOLA	yes	no	0.662832	0.627	109.838	0
HDAC2	yes	no	0.662914	0.687	132.012	0
SIAE	yes	no	0.663201	0.232	83.6706	0
KLHL7	yes	no	0.663247	0.425	54.1219	0
PSMA2	yes	no	0.663455	0.362	109.089	0
HNRNPA0	yes	no	0.66353	0.333	66.9984	0
AGGF1	yes	no	0.66358	0.58	27.5968	0
ZMIZ2	yes	no	0.663858	0.812	76.9051	0
NPTN	yes	no	0.664077	0.372	10.4532	0
SIX1	yes	no	0.664134	0.313	7.91748	0
FNTB	yes	no	0.664186	0.57	56.19	0
HMGA2	yes	no	0.664243	0.432	66.0563	0
DNAJC18	yes	no	0.664388	0.933	141.812	0
CDH6	yes	no	0.664453	0.313	32.8113	0
GAB1	yes	no	0.664513	0.962	28.6386	0
ZNF510	yes	no	0.664573	0.427	65.2299	0
WDR47	yes	no	0.664903	0.547	81.2358	0
CAMK2D	yes	no	0.665088	0.314	22.5184	0
BRD4	yes	no	0.665232	0.295	37.8831	0
DNASE2B	yes	no	0.665316	0.448	42.3064	0
LCMT1	yes	no	0.665492	0.503	14.0708	0
ANKRD13C	yes	no	0.665561	0.432	34.9154	0
LITAF	yes	no	0.665817	0.726	33.9222	0
UBE2U	yes	no	0.665932	0.449	55.0489	0
RNF44	yes	no	0.666141	0.917	67.9868	0
ITGA2	yes	no	0.666465	0.292	42.9893	0
BTBD10	yes	no	0.666546	0.376	20.3939	0
PHYHIPL	yes	no	0.666666	0.65	123.057	0
PIP4K2B	yes	no	0.666873	0.437	18.1166	0
VAMP2	yes	no	0.66698	0.317	55.9783	0
CRKL	yes	no	0.667109	0.505	19.7319	0
IL16	yes	no	0.667157	0.378	6.68445	0
TRMT11	yes	no	0.6672	0.438	35.1426	0
KDR	yes	no	0.667293	0.468	4.65133	0
C18orf1	yes	no	0.667431	0.508	28.486	0
DDB1	yes	no	0.667462	0.655	81.4197	0
CEP192	yes	no	0.667526	0.439	30.622	0
DNAJB4	yes	no	0.667605	0.651	161.258	0
PNOC	yes	no	0.667753	0.238	31.9428	0
AIFM1	yes	no	0.667767	0.38	16.0911	0
ACTR3	yes	no	0.667851	0.601	53.8615	0
ELL2	yes	no	0.668071	0.38	4.59701	0
ZFAND6	yes	no	0.668074	0.512	97.7625	0
PRPS2	yes	no	0.668228	0.318	48.9445	0
AQR	yes	no	0.668374	0.942	130.977	0
NFASC	yes	no	0.6685	0.385	60.0034	0
SPTBN2	yes	no	0.668539	0.739	58.6099	0
ARFGAP3	yes	no	0.668677	0.941	86.8524	0
RAB31	yes	no	0.668714	0.811	36.7999	0
MDM2	yes	no	0.668824	0.442	22.3056	0
RASGEF1A	yes	no	0.66898	0.383	33.4324	0
AHNAK2	yes	no	0.669034	0.513275	27.2465	0
IGSF3	yes	no	0.669147	0.442	63.1312	0
TCF12	yes	no	0.669282	0.384	12.4213	0
KDM4A	yes	no	0.669353	0.516	75.9761	0
MLLT1	yes	no	0.669467	0.741	47.674	0
TRMT61B	yes	no	0.669469	0.56	77.6319	0
POLE2	yes	no	0.669584	0.808	35.6824	0
ZNF143	yes	no	0.669671	0.514	137.09	0
C2orf67	yes	no	0.669791	0.744	154.471	0
LIFR	yes	no	0.669884	0.866	39.797	0
YLPM1	yes	no	0.669988	0.517	30.8376	0
YWHAH	yes	no	0.670112	0.45	57.1637	0
CUL5	yes	no	0.670184	0.666	80.3875	0
PCSK5	yes	no	0.670432	0.451	98.7842	0
HIST1H2AL	yes	no	0.670484	0.864	44.1818	0
SFRP1	yes	no	0.670622	0.301	38.977	0
IFT20	yes	no	0.670695	0.32	34.5579	0
SLC41A2	yes	no	0.670752	0.451	71.8927	0
BUB3	yes	no	0.670783	0.385	89.9821	0
TRAF5	yes	no	0.670938	0.243	76.6982	0
THAP11	yes	no	0.671253	0.556	36.7338	0
IPO5	yes	no	0.671379	0.937	85.3024	0
MYO3A	yes	no	0.67139	0.439	25.2458	0
LGI3	yes	no	0.671569	0.844	31.6515	0
PRSS12	yes	no	0.671608	0.411	53.3888	0
SPC25	yes	no	0.671708	0.439	36.2272	0
LAPTM4B	yes	no	0.671883	0.989	89.5964	0
ANKRD11	yes	no	0.672025	0.391	78.8742	0
PRMT5	yes	no	0.672197	0.443	115.622	0
MRPL19	yes	no	0.672342	0.577	96.6527	0
VAT1L	yes	no	0.67251	0.851	26.2994	0
ARHGAP1	yes	no	0.672515	0.747	53.2488	0
SCLT1	yes	no	0.672658	0.767	159.689	0
SRM	yes	no	0.672816	0.353	21.1506	0
LMAN1	yes	no	0.672822	0.526	62.0737	0
SPTA1	yes	no	0.672863	0.184116	34.6801	0
EVI2A	yes	no	0.672973	0.45	27.4795	0
STX1A	yes	no	0.673116	0.322	83.6902	0
FZD2	yes	no	0.673134	0.305	33.1565	0
C1orf168	yes	no	0.673288	0.888	45.9862	0
RPL30	yes	no	0.673416	0.322	36.7838	0
GRIN2D	yes	no	0.673748	0.395	16.5845	0
DACH1	yes	no	0.673757	0.53	27.8914	0
LRRC42	yes	no	0.674067	0.528	118.84	0
KIF5C	yes	no	0.674312	0.323	14.7382	0
NPTXR	yes	no	0.674335	0.519	64.0615	0
RND3	yes	no	0.674377	0.249	68.4824	0
CFL1	yes	no	0.674609	0.323	60.2051	0
KANK2	yes	no	0.674687	0.533	34.1948	0
CCDC99	yes	no	0.674853	0.456	55.7805	0
INCENP	yes	no	0.67492	0.397	19.0867	0
ADAM12	yes	no	0.674996	0.533	34.1839	0
LCLAT1	yes	no	0.675201	0.665	154.266	0
HNRNPAB	yes	no	0.675212	0.397	31.6977	0
BIRC5	yes	no	0.675304	0.309	38.7865	0
ZNF615	yes	no	0.675475	0.58	129.606	0
GATAD2A	yes	no	0.675504	0.399	31.8502	0
FAM108B1	yes	no	0.675611	0.534	12.8395	0
RAPH1	yes	no	0.675785	0.457	10.574	0
ERBB2IP	yes	no	0.675918	0.534	32.3539	0
COX6C	yes	no	0.676084	0.324	13.1203	0
DYM	yes	no	0.676085	0.443	57.4664	0
FASTKD2	yes	no	0.676094	0.583	75.8264	0
SLC25A11	yes	no	0.676224	0.612	78.9089	0
ERCC8	yes	no	0.676403	0.922	36.5829	0
FOXN2	yes	no	0.676529	0.367	106.484	0
SLC6A20	yes	no	0.67667	0.348	36.4899	0
IFIT5	yes	no	0.676954	0.444	106.379	0
UBLCP1	yes	no	0.676962	0.667	95.3742	0
HERC3	yes	no	0.67702	0.461	94.8795	0
CHD3	yes	no	0.677139	0.539	17.538	0
COX5A	yes	no	0.677443	0.54	15.9848	0
PPM1E	yes	no	0.677545	0.403	93.7765	0
CLPB	yes	no	0.677633	0.462	19.1897	0
SERBP1	yes	no	0.677835	0.673	143.593	0
CPNE5	yes	no	0.677939	0.468	64.9834	0
RFTN2	yes	no	0.67805	0.802	29.3989	0
PPRC1	yes	no	0.678126	0.768	65.381	0
SLC1A3	yes	no	0.678353	0.933	33.139	0
KIAA1429	yes	no	0.678389	0.713	117.569	0
CAPZA2	yes	no	0.678549	0.591	102.757	0
CCNA2	yes	no	0.678655	0.315	46.2226	0
NSUN2	yes	no	0.678675	0.405	3.6522	0
NUPR1	yes	no	0.678704	0.328	17.2111	0
SESN3	yes	no	0.678853	0.6	176.122	0
EXOC5	yes	no	0.678957	0.545	123.037	0
CLCN4	yes	no	0.678993	0.676	96.5004	0
RCAN2	yes	no	0.679244	0.431	75.4152	0
WARS	yes	no	0.679258	0.548	92.7005	0
WFIKKN2	yes	no	0.67928	0.485	20.9088	0
BBS7	yes	no	0.67946	0.593	88.9125	0
SRP72	yes	no	0.679528	0.884	59.1527	0
TNRC6A	yes	no	0.679567	0.771	46.5044	0
ZNF569	yes	no	0.679762	0.466	19.8687	0
VAC14	yes	no	0.679811	0.4	43.7427	0
AES	yes	no	0.679854	0.329	6.64544	0
KCNH8	yes	no	0.680094	0.535	80.9863	0
NAV3	yes	no	0.68014	0.329	25.2761	0
ST13	yes	no	0.680158	0.55	90.3703	0
SSTR1	yes	no	0.680458	0.258	96.8884	0
PPHLN1	yes	no	0.680664	0.466	45.6198	0
ZMIZ1	yes	no	0.680963	0.406	46.818	0
GGA3	yes	no	0.680994	0.778	38.3754	0
KIF16B	yes	no	0.681054	0.315	57.3474	0
ROS1	yes	no	0.681262	0.963033	89.1898	0
SYNGR3	yes	no	0.681499	0.409	30.023	0
N4BP2L2	yes	no	0.681561	0.331	20.511	0
BACH1	yes	no	0.681561	0.47	38.3687	0
TAF2	yes	no	0.681648	0.553	137.457	0
PCDH10	yes	no	0.681778	0.298	26.4894	0
GRHPR	yes	no	0.681944	0.554	15.9727	0
NXPH4	yes	no	0.682126	0.311	22.3183	0
CD96	yes	no	0.682156	0.842	77.6303	0
TGFBRAP1	yes	no	0.682453	0.41	41.8815	0
EEF2	yes	no	0.682535	0.558	44.0069	0
VEGFB	yes	no	0.682689	0.411	93.9045	0
SPRY2	yes	no	0.68275	0.478	48.8495	0
SFRP2	yes	no	0.68283	0.559	15.4967	0
MS4A14	yes	no	0.68289	0.313	19.9289	0
LOXL2	yes	no	0.68297	0.358	25.3483	0
PON2	yes	no	0.683124	0.906	32.2274	0
RNPEP	yes	no	0.683418	0.56	32.972	0
MTMR6	yes	no	0.683635	0.605	171.521	0
TUBB2A	yes	no	0.683808	0.335	53.1766	0
RASSF6	yes	no	0.683928	0.811	46.966	0
ALKBH1	yes	no	0.684004	0.477	37.7441	0
CMPK1	yes	no	0.684087	0.335	8.58334	0
ALCAM	yes	no	0.684222	0.48	98.4443	0
TSPAN14	yes	no	0.684266	0.411	51.774	0
CELSR1	yes	no	0.684297	0.327628	26.6956	0
EEPD1	yes	no	0.684365	0.237	31.4048	0
TTLL7	yes	no	0.684515	0.665	33.3023	0
FAM84A	yes	no	0.684539	0.541	56.8194	0
CHURC1	yes	no	0.684589	0.568	71.9934	0
PTGDR	yes	no	0.684643	0.337	8.05858	0
NUP155	yes	no	0.684882	0.573	46.0475	0
CRTC3	yes	no	0.684921	0.808	41.9547	0
CUTA	yes	no	0.685098	0.966	20.0394	0
TDRD9	yes	no	0.685389	0.966	70.1423	0
AXL	yes	no	0.685474	0.238	19.558	0
PGD	yes	no	0.685628	0.414	23.8639	0
FKBP11	yes	no	0.68568	0.907	21.209	0
PAICS	yes	no	0.685756	0.577	21.569	0
EPHA7	yes	no	0.685969	0.483	101.788	0
EPHA3	yes	no	0.686024	0.434	37.6647	0
EGLN3	yes	no	0.686046	0.329	84.3103	0
DERL2	yes	no	0.686336	0.578	13.45	0
UBA3	yes	no	0.686547	0.931	64.858	0
MAPK6	yes	no	0.686573	0.703	179.091	0
LONRF2	yes	no	0.686709	0.415	10.4088	0
C1orf187	yes	no	0.686834	0.478	59.4887	0
ZNF70	yes	no	0.686846	0.816	37.4874	0
SSH3	yes	no	0.686914	0.579	37.6823	0
LRRCC1	yes	no	0.687119	0.704	143.425	0
POLDIP3	yes	no	0.687202	0.579	41.4586	0
LPPR2	yes	no	0.687391	0.34	15.5168	0
UBA6	yes	no	0.687409	0.674	64.3467	0
MSI1	yes	no	0.687515	0.418	55.1122	0
RHOT1	yes	no	0.687783	0.754	102.154	0
ANXA3	yes	no	0.687935	0.341	19.0963	0
C12orf29	yes	no	0.687982	0.484	42.9409	0
GNA13	yes	no	0.68805	0.759	114.041	0
GALK2	yes	no	0.688267	0.485	64.0961	0
GGH	yes	no	0.688348	0.581	49.7629	0
CELSR2	yes	no	0.688476	0.833928	33.4417	0
TNK2	yes	no	0.68885	0.895	35.3723	0
C17orf61	yes	no	0.688918	0.582	53.0323	0
SMR3A	yes	no	0.689116	0.423	28.1038	0
AGL	yes	no	0.689123	0.633	46.7275	0
RPRM	yes	no	0.689381	0.308	9.71572	0
ATP6V0D1	yes	no	0.689485	0.67	43.5506	0
PDE1A	yes	no	0.689693	0.501	167.685	0
PITPNC1	yes	no	0.689768	0.584	48.689	0
LOXHD1	yes	no	0.689911	0.42498	24.9316	0
C5orf54	yes	no	0.689976	0.495	49.2418	0
RBBP5	yes	no	0.69005	0.584	83.4951	0
OR2Z1	yes	no	0.69026	0.496	28.4581	0
CAPRIN1	yes	no	0.690438	0.889	107.929	0
LANCL1	yes	no	0.690542	0.64	92.2079	0
PRMT1	yes	no	0.690613	0.585	69.2624	0
KCNN2	yes	no	0.690618	0.343	41.4302	0
COPB1	yes	no	0.690701	0.785	69.2016	0
DIS3	yes	no	0.690824	0.962	38.9384	0
NTRK3	yes	no	0.690894	0.587	36.1514	0
SENP1	yes	no	0.691227	0.879	181.25	0
RNFT2	yes	no	0.691387	0.5	18.6137	0
DPF3	yes	no	0.691454	0.591	30.4518	0
MED1	yes	no	0.691489	0.434	13.9391	0
RPL9	yes	no	0.69175	0.323	25.4416	0
IL1RAP	yes	no	0.691949	0.504	75.587	0
OIP5	yes	no	0.692013	0.342	38.4586	0
PAK7	yes	no	0.692201	0.716	135.618	0
SYNCRIP	yes	no	0.692229	0.505	30.4835	0
TMED10	yes	no	0.692271	0.476	88.407	0
GNAO1	yes	no	0.692291	0.57	17.7795	0
UFSP2	yes	no	0.692569	0.592	49.1622	0
ODF2L	yes	no	0.692724	0.345	43.4121	0
CASP8AP2	yes	no	0.692788	0.506	87.3866	0
INTS6	yes	no	0.692791	0.808	90.5772	0
AURKA	yes	no	0.692846	0.343	21.1292	0
WHSC1	yes	no	0.693123	0.593	6.91812	0
PSMD10	yes	no	0.693399	0.595	61.1701	0
HSD17B10	yes	no	0.693675	0.595	62.7525	0
SLC39A6	yes	no	0.693826	0.837	114.458	0
TMF1	yes	no	0.6939	0.51	85.9622	0
ZMAT4	yes	no	0.69395	0.868	26.551	0
KLHL4	yes	no	0.694177	0.518	118.776	0
C3orf26	yes	no	0.694224	0.596	96.0278	0
HCN4	yes	no	0.694854	0.624	45.1422	0
PRRC1	yes	no	0.695004	0.519	86.2343	0
RRM2	yes	no	0.695045	0.346	42.9248	0
GDA	yes	no	0.695279	0.519	104.409	0
GLI3	yes	no	0.695317	0.346	33.8287	0
SPATA9	yes	no	0.695365	0.527	28.8879	0
CEP97	yes	no	0.695826	0.903	94.3829	0
KPTN	yes	no	0.695861	0.599	50.3886	0
OSGIN1	yes	no	0.696087	0.352	11.4573	0
NMD3	yes	no	0.696099	0.669	94.2495	0
FGF9	yes	no	0.696128	0.32	26.1242	0
BBS4	yes	no	0.696131	0.599	31.1026	0
SLC43A2	yes	no	0.696382	0.442	17.7971	0
PIK3R3	yes	no	0.696643	0.521	132.712	0
HPS3	yes	no	0.696853	0.744	138.353	0
PTPRT	yes	no	0.696914	0.523	80.4942	0
SNRPA	yes	no	0.696941	0.602	57.7709	0
EPHA4	yes	no	0.697141	0.446	45.2983	0
CDK6	yes	no	0.697394	0.591	74.808	0
DSG3	yes	no	0.697456	0.518	23.1968	0
SND1	yes	no	0.697615	0.355	72.3395	0
PTGFRN	yes	no	0.697646	0.447	55.5126	0
KIAA1407	yes	no	0.697746	0.604	20.5426	0
FOXD1	yes	no	0.697868	0.355	1.19871	0
CREB1	yes	no	0.698264	0.68	106.445	0
CLCA4	yes	no	0.6984	0.542	49.094	0
IPO11	yes	no	0.698547	0.414	112.796	0
ABCG2	yes	no	0.698625	0.358	19.3042	0
TAS2R50	yes	no	0.698651	0.451	14.1639	0
PLEKHG2	yes	no	0.698801	0.452	54.2602	0
MOXD1	yes	no	0.698812	0.351	35.8305	0
PMPCB	yes	no	0.698877	0.755	187.733	0
HS2ST1	yes	no	0.699068	0.523	87.842	0
MAGEC1	yes	no	0.699151	0.982	33.8466	0
MAN2B1	yes	no	0.699335	0.53	98.1647	0
SLCO1B3	yes	no	0.699401	0.545	43.7961	0
CITED2	yes	no	0.699607	0.406	34.5912	0
GABRB2	yes	no	0.699868	0.531	95.68	0
PPP2R3C	yes	no	0.699871	0.608	88.8953	0
LIN7A	yes	no	0.699878	0.76	206.058	0
PUS3	yes	no	0.699899	0.454	99.828	0
ELMOD2	yes	no	0.700133	0.689	98.1787	0
PPM1A	yes	no	0.700376	0.761	111.65	0
PRPF38B	yes	no	0.700397	0.612	30.6061	0
[truncated: 8,224 more rows]

## Sheet: period4-6
Gene	nASD	rASD	min_lFDR	TADA p-value	Network Score	Annotation	p1_Module	p1_Supernode	p1_lFDR	p1_Node posterior probability	p1_Gene posterior probability	p6_Module	p6_Supernode	p6_lFDR	p6_Node posterior probability	p6_Gene posterior probability
DYRK1A	Both	Both	5.01129e-07	5e-07	54.5627	2	3	1639	5.01129e-07	1.54798e-10	5.01129e-07	8	3313	8.88383e-07	0.000960431	9.38564e-07
TBR1	Both	Both	7.14694e-07	1e-06	57.0937	2	4	2182	7.14694e-07	0.00504144	9.28258e-07	14	4202	8.38202e-07	1.18454e-09	8.38202e-07
GRIN2B	Both	Both	7.97263e-07	5e-07	34.0747	2	10	4547	7.97263e-07	0.012548	9.62401e-07	10	3589	9.0511e-07	0.000334722	9.38564e-07
CUL3	Both	Both	1.12664e-06	1e-06	42.6999	2	3	1641	1.12664e-06	2.25261e-06	2.11479e-06	5	2215	1.18408e-06	6.62301e-09	2.02099e-06
SCN2A	Both	Both	1.85133e-06	1e-06	67.199	2	4	2178	1.85133e-06	2.98526e-07	4.75005e-06	14	4201	2.08481e-06	6.45784e-11	5.68771e-06
PPM1D	Both	Both	2.49528e-05	6.8e-05	116.475	1	3	1639	2.49528e-05	1.54798e-10	0.00014046	5	2206	4.04542e-05	1.03488e-14	0.000232301
C1orf95	Power1	Power1	5.86046e-05	6.6e-05	17.267	0	11	4730	5.86046e-05	0.193399	0.000260516	10	3599	NA	0.983867	NA
BANK1	Power1	Power1	0.000102476	0.000118	67.5176	0	8	4003	0.000102476	0.0339378	0.000409574	3	1258	NA	0.743137	NA
RAB2A	Both	Both	0.000139438	0.000355	43.0943	1	3	1664	0.00040698	0.00913911	0.00186026	5	2207	0.000139438	1.67654e-13	0.000733339
COL25A1	Power1	Power1	0.000174118	0.000163	21.7695	1	4	2205	0.000174118	0.298005	0.000747256	14	4240	NA	0.99435	NA
NFIA	Both	Both	0.000224171	0.000439	86.3507	1	4	2182	0.000261651	0.00504144	0.00104945	14	4202	0.000224171	1.18454e-09	0.000817302
MED13L	Power6	Power6	0.000398473	0.000405	9.24233	1	5	2591	NA	0.926937	NA	11	3717	0.000398473	0.0296902	0.00179289
RNF38	Power6	Power6	0.000563062	0.000194	87.3589	1	3	1687	NA	0.944935	NA	2	208	0.000563062	0.00492241	0.00204436
PHF2	Power1	Power1	0.000594141	0.00163	19.594	1	18	5363	0.000594141	0.124218	0.00265292	4	1878	NA	0.811245	NA
PTEN	Both	Both	0.000710441	0.00248	66.2765	0	3	1642	0.0057451	1.55592e-07	0.0162554	5	2208	0.000710441	3.46138e-12	0.00218423
SMAP1	Both	Both	0.000792353	0.00139	37.3335	0	3	1650	0.000792353	4.08481e-05	0.00317089	5	2223	0.000884353	1.70395e-06	0.0027974
ZMYM2	Both	Both	0.00098289	0.00067	32.51	1	7	3682	0.00098289	3.66208e-07	0.00345987	5	2210	0.00130463	7.57101e-11	0.00321871
ADNP	Power6	Power6	0.0010364	0.000606	4.12575	1	2	313	NA	0.983575	NA	11	3724	0.0010364	0.292576	0.00286101
PRIM2	Both	Both	0.00115136	0.000609	69.4763	0	7	3698	0.00115136	0.0364558	0.00350991	5	2228	0.00116791	7.28505e-06	0.00287747
SMC3	Power1	Power1	0.00130857	0.00134	52.2963	0	4	2184	0.00130857	0.00191706	0.00366673	8	3328	NA	0.951495	NA
UBR3	Power6	Power6	0.00143453	0.0007	26.2826	1	6	3235	NA	0.999014	NA	5	2256	0.00143453	0.01684	0.00338308
CDC42BPB	Both	Both	0.0015552	0.00321	39.6387	1	5	2578	0.0077374	5.71508e-05	0.0248906	11	3720	0.0015552	0.0914926	0.0034859
SERINC5	Both	Both	0.00165513	0.00112	50.348	0	4	2201	0.00165513	0.0827946	0.00720005	14	4206	0.00221374	0.000243063	0.00584955
LMTK3	Both	Both	0.00166297	0.0027	14.4708	1	10	4550	0.00668747	0.0407515	0.0203163	10	3592	0.00166297	0.0248061	0.00349513
TNC	Power6	Power6	0.00184056	0.00147805	14.4	0	9	4278	NA	0.999179	NA	18	5318	0.00184056	0.32629	0.00503703
DIP2C	Power6	Power6	0.00203195	0.00483	31.2295	1	2	331	NA	0.990665	NA	11	3720	0.00203195	0.0914926	0.00566841
FCAR	Power1	Power1	0.00207056	0.00137	27.2042	0	8	4007	0.00207056	0.288785	0.00913288	3	1267	NA	0.788202	NA
CBX4	Power1	Power1	0.00247137	0.00144	17.8945	1	15	5116	0.00247137	0.218858	0.00968609	2	244	NA	0.99829	NA
SETBP1	Power6	Power6	0.00248129	0.00148	7.2905	1	2	316	NA	0.986725	NA	11	3726	0.00248129	0.407264	0.00809978
SPAST	Both	Both	0.00272834	0.00279	144.74	1	3	1637	0.00320322	6.07897e-25	0.0104005	5	2207	0.00272834	1.67654e-13	0.00816356
ATP1B1	Both	Both	0.00284336	0.000743	84.7473	1	4	2178	0.00284336	2.98526e-07	0.00991105	14	4201	0.00328611	6.45784e-11	0.0101382
TROVE2	Both	Both	0.0030006	0.00166	85.6003	1	3	1641	0.00389611	2.25261e-06	0.0114552	5	2213	0.0030006	8.68712e-10	0.0092626
TCF3	Power1	Power1	0.00355251	0.00159	26.1724	1	14	5010	0.00355251	1.21761e-13	0.0108875	14	4227	NA	0.971194	NA
NCKAP1	Both	Both	0.00355344	0.00338	89.663	1	3	1637	0.00461028	6.07897e-25	0.0130608	5	2207	0.00355344	1.67654e-13	0.0102367
MBD5	Power6	Power6	0.00381862	0.00188	3.95703	1	2	319	NA	0.98755	NA	11	3727	0.00381862	0.441545	0.0107134
VCP	Power6	Power6	0.00407679	0.00193	14.6097	1	3	1739	NA	0.999237	NA	9	3484	0.00407679	0.487355	0.0110473
CSTF2T	Both	Both	0.00425817	0.0031	72.4472	1	3	1639	0.00425817	1.54798e-10	0.0125857	9	3470	0.00637284	0.0124809	0.0192238
FBXL5	Both	Both	0.00438231	0.011	46.3867	0	3	1642	0.0266318	1.55592e-07	0.0909761	5	2208	0.00438231	3.46138e-12	0.012937
CD34	Power6	Power6	0.00468371	0.00228	8.43173	0	18	5365	NA	0.537755	NA	7	3188	0.00468371	0.33241	0.0134243
ARSK	Both	Both	0.00497124	0.00458	119.425	0	3	1640	0.00497124	6.12388e-10	0.0139954	5	2206	0.0109558	1.03488e-14	0.0304728
PCIF1	Both	Both	0.00497992	0.0061	33.0233	0	15	5117	0.0155382	0.304245	0.0518669	2	210	0.00497992	0.03484	0.0138661
EIF3G	Both	Both	0.00530969	0.00455	95.8333	0	7	3683	0.011594	6.21876e-07	0.0379614	17	5069	0.00530969	8.38381e-10	0.0155328
BCL11A	Power1	Power1	0.00535583	0.00227	70.5182	1	4	2186	0.00535583	0.0022145	0.0153552	14	4272	NA	0.998692	NA
PCOLCE	Power6	Power6	0.00564795	0.00158	15.1773	1	2	317	NA	0.986952	NA	7	3183	0.00564795	0.00217366	0.0164723
CLDN11	Power6	Power6	0.00599487	0.00166	21.2319	0	2	317	NA	0.986952	NA	7	3183	0.00599487	0.00217366	0.0174432
RAD51AP1	Both	Both	0.00621751	0.00191	30.7189	0	11	4731	0.00621751	0.321603	0.0194449	12	3842	0.00722508	0.000541323	0.0227187
ITGB3BP	Both	Both	0.0067947	0.00342	17.4551	0	7	3694	0.00881153	0.00862267	0.0268083	4	1874	0.0067947	0.0574733	0.0215598
MCM5	Power1	Power1	0.00718407	0.00563	63.6756	0	11	4733	0.00718407	0.39976	0.0220821	12	3862	NA	0.981241	NA
DCAF11	Power6	Power6	0.00763925	0.00361	15.4571	0	12	4810	NA	0.622481	NA	17	5083	0.00763925	0.0817269	0.0229634
BEND7	Power6	Power6	0.0080608	0.00376	3.81795	0	10	4574	NA	0.996675	NA	4	1879	0.0080608	0.403993	0.0240797
FOXP1	Power1	Power1	0.00826617	0.00429	84.9759	1	4	2206	0.00826617	0.117415	0.025187	14	4218	NA	0.769982	NA
NCOR1	Power6	Power6	0.0084763	0.0165	25.6064	0	2	360	NA	0.994241	NA	11	3720	0.0084763	0.0914926	0.024681
TSR1	Power6	Power6	0.00889093	0.00394636	7.52551	0	5	2601	NA	0.958146	NA	16	5015	0.00889093	0.377647	0.0254761
ARID1B	Power6	Power6	0.009308	0.00407	2.64621	1	2	325	NA	0.990119	NA	11	3723	0.009308	0.277295	0.026408
SCP2	Power1	Power1	0.00946082	0.00393	26.5184	1	3	1676	0.00946082	0.103385	0.0315369	5	2296	NA	0.937662	NA
DHX29	Power6	Power6	0.00971271	0.00411	45.2485	0	7	3738	NA	0.992992	NA	5	2264	0.00971271	0.0463033	0.0267104
RAD21	Power6	Power6	0.010111	0.0115	42.278	0	3	1726	NA	0.997209	NA	5	2254	0.010111	0.0136642	0.0272369
DYNC1I2	Power1	Power1	0.0101367	0.00417	17.8632	0	7	3708	0.0101367	0.304711	0.0337933	5	2385	NA	0.998628	NA
TBL1XR1	Power6	Power6	0.0105221	0.00436	7.76544	0	2	327	NA	0.99034	NA	20	5364	0.0105221	0.164328	0.0286102
STXBP1	Power1	Power1	0.0108814	0.00458	27.0618	0	10	4546	0.0108814	0.000146359	0.0376882	2	258	NA	0.999148	NA
REXO1	Power6	Power6	0.0115141	0.00904	13.2713	0	5	2588	NA	0.861076	NA	11	3716	0.0115141	0.00542901	0.0371946
METTL14	Power6	Power6	0.0121521	0.00609	22.2473	0	7	3713	NA	0.774431	NA	5	2252	0.0121521	0.0090317	0.0421394
MAPK4	Power1	Power1	0.0123171	0.0048	34.808	0	4	2187	0.0123171	0.00280073	0.0397971	14	4233	NA	0.985049	NA
L1CAM	Both	Both	0.0128244	0.0062	20.4599	1	10	4552	0.0137729	0.0529238	0.0430781	10	3590	0.0128244	6.13106e-05	0.0450972
PDLIM1	Power1	Power1	0.0130403	0.00495	11.0799	0	11	4732	0.0130403	0.389062	0.0412419	14	4287	NA	0.999189	NA
NDUFB5	Both	Both	0.0134974	0.00663	39.3301	0	7	3709	0.0164971	0.339972	0.0577297	5	2245	0.0134974	0.0014075	0.0464713
SMARCC2	Both	Both	0.0141502	0.00667	9.17185	1	18	5364	0.0174223	0.181168	0.0581277	4	1880	0.0141502	0.49335	0.0467938
ATRN	Power1	Power1	0.0146733	0.00601	17.164	0	10	4547	0.0146733	0.012548	0.0515884	10	3595	NA	0.524752	NA
MRPS26	Power6	Power6	0.0148668	0.00724	24.9385	0	7	3714	NA	0.785337	NA	17	5079	0.0148668	0.021021	0.0514123
MUDENG	Both	Both	0.0156458	0.00782	26.6438	0	7	3702	0.0195775	0.0738211	0.069646	5	2253	0.0156458	0.0106032	0.0561502
MRPL44	Both	Both	0.0164141	0.00794	50.5617	0	3	1638	0.0206458	3.58263e-13	0.0708547	5	2209	0.0164141	4.90299e-11	0.0571347
CNOT1	Both	Both	0.0173478	0.02	77.9498	0	4	2184	0.0253944	0.00191706	0.088255	14	4204	0.0173478	2.45097e-07	0.0677666
SPAG17	Power1	Power1	0.018489	0.00902605	52.2361	0	8	4003	0.018489	0.0339378	0.066494	3	1258	NA	0.743137	NA
UNC80	Power6	Power6	0.0185068	0.00698	54.6179	1	7	3744	NA	0.994171	NA	8	3316	0.0185068	0.0175466	0.0822538
GMNN	Both	Both	0.01984	0.00672	50.7004	0	11	4731	0.0241619	0.321603	0.0826821	12	3842	0.01984	0.000541323	0.0945007
F3	Both	Power6	0.0211328	0.0173	35.9548	0	4	2186	0.0527579	0.0022145	0.154595	15	4993	0.0211328	0.00402343	0.0948195
MARCO	Power1	Power1	0.0217778	0.00381	22.4921	0	8	4004	0.0217778	0.0287961	0.0761169	3	1269	NA	0.953142	NA
OR2AK2	Power6	Power6	0.0224449	0.0129	38.7309	0	8	4048	NA	0.991071	NA	9	3472	0.0224449	0.0307171	0.0985517
BBS10	Both	Both	0.0229915	0.0155	96.9989	0	3	1639	0.0229915	1.54798e-10	0.082461	5	2204	0.0449261	1.005e-16	0.147021
CHMP2B	Power6	Power6	0.0237192	0.0608	50.4704	0	2	433	NA	0.997204	NA	5	2208	0.0237192	3.46138e-12	0.0988989
PCNX	Power6	Power6	0.0251288	0.0142259	2.191	0	2	354	NA	0.993846	NA	19	5339	0.0251288	0.330553	0.109707
ATCAY	Power6	Power6	0.0265397	0.06	26.0551	0	2	360	NA	0.994241	NA	11	3720	0.0265397	0.0914926	0.112606
ANKS1B	Power1	Power1	0.0279575	0.01064	13.3354	0	14	5025	0.0279575	0.0173748	0.0982199	14	4313	NA	0.999507	NA
SPRY1	Both	Both	0.0279961	0.0241	37.1103	0	4	2192	0.046936	0.00546943	0.134429	14	4211	0.0279961	0.0307754	0.118288
PAMR1	Power1	Power1	0.0294676	0.0119	7.84469	0	1	3	0.0294676	0.14272	0.111009	7	3190	NA	0.950736	NA
PRPF19	Power6	Power6	0.0295184	0.0161	47.6394	0	12	4793	NA	0.744935	NA	8	3317	0.0295184	0.030388	0.125428
NIF3L1	Both	Both	0.0310033	0.0134	52.07	0	7	3692	0.0386529	0.00209634	0.126171	5	2204	0.0310033	1.005e-16	0.126035
GINS2	Power1	Power1	0.0310259	0.0239	47.299	0	11	4733	0.0310259	0.39976	0.116733	12	3862	NA	0.981241	NA
MARK4	Both	Power6	0.0324502	0.0565	33.3123	0	10	4552	0.169003	0.0529238	0.406214	10	3592	0.0324502	0.0248061	0.1265
VASH1	Power1	Power1	0.0326066	0.0129	13.7491	0	17	5293	0.0326066	0.0120344	0.121127	5	2412	NA	0.999343	NA
ZNF410	Both	Power6	0.0338978	0.0178	32.5972	0	7	3684	0.0573313	1.0694e-06	0.169828	17	5080	0.0338978	0.037987	0.12944
C1orf43	Power1	Power1	0.0341582	0.0128	32.1284	0	3	1654	0.0341582	8.61512e-05	0.122598	9	3494	NA	0.887876	NA
MICALL1	Both	Power6	0.0353327	0.0689	16.6287	0	5	2579	0.253806	4.01457e-05	0.524142	11	3720	0.0353327	0.0914926	0.131469
DUSP14	Power1	Power1	0.0357006	0.0133	11.6045	0	16	5228	0.0357006	0.298409	0.125163	17	5091	NA	0.57201	NA
PSMG2	Power6	Power6	0.0367353	0.0169	16.7662	0	3	1703	NA	0.98429	NA	9	3478	0.0367353	0.194309	0.132111
NR2F1	Both	Both	0.0371942	0.00957	32.0313	0	4	2183	0.0371942	0.000516528	0.125316	14	4203	0.0435465	8.03597e-09	0.14046
NAV2	Both	Power6	0.0381262	0.0280059	37.1862	0	5	2585	0.0924509	0.0779097	0.263567	11	3716	0.0381262	0.00542901	0.1341
PARN	Both	Power6	0.0395146	0.0374	61.739	0	7	3696	0.148292	0.0219734	0.338878	14	4204	0.0395146	2.45097e-07	0.136698
TNPO3	Both	Power1	0.0400782	0.0275	27.8482	0	7	3681	0.0400782	4.0872e-09	0.127024	17	5074	0.0744426	0.000202608	0.217467
SCYL2	Both	Power6	0.0408728	0.0319	78.1801	0	3	1679	0.101608	0.218756	0.280503	5	2207	0.0408728	1.67654e-13	0.137306
GDPD4	Power1	Power1	0.0414901	0.01033	60.3722	0	8	4005	0.0414901	0.101192	0.129031	3	1259	NA	0.97478	NA
RBP4	Both	Power6	0.0422189	0.028	31.8834	0	10	4555	0.0905909	0.0975767	0.263517	14	4211	0.0422189	0.0307754	0.13914
PLEKHG6	Power1	Power1	0.0428605	0.0137	2.20577	0	2	291	0.0428605	0.223939	0.129191	6	2862	NA	0.999585	NA
SHANK2	Power1	Power1	0.0442504	0.0141	51.9383	1	11	4734	0.0442504	0.489057	0.133209	10	3596	NA	0.660533	NA
CRY1	Both	Power1	0.0456103	0.0289	81.364	0	7	3681	0.0456103	4.0872e-09	0.134004	5	2204	0.104614	1.005e-16	0.271261
PPAP2B	Power6	Power6	0.0463086	0.028	9.27938	0	2	381	NA	0.995559	NA	18	5318	0.0463086	0.32629	0.149997
CCDC132	Both	Power6	0.0477353	0.0914	51.5948	0	3	1656	0.30327	0.000126654	0.595385	5	2208	0.0477353	3.46138e-12	0.15616
C17orf28	Power1	Power1	0.0483994	0.0217	39.5862	0	19	5430	0.0483994	0.000977843	0.14645	14	4351	NA	0.9997	NA
ZSCAN21	Power6	Power6	0.0492402	0.0209	31.0563	0	4	2218	NA	0.638634	NA	5	2274	0.0492402	0.495003	0.165115
HIST1H3D	Power1	Power1	0.0498272	0.0296	50.1676	0	11	4733	0.0498272	0.39976	0.146915	14	4357	NA	0.999761	NA
ALPK1	Both	no	0.0507982	0.0343	20.9264	0	4	2192	0.0639652	0.00546943	0.193886	14	4211	0.0507982	0.0307754	0.172325
SMPD3	Power1	no	0.0513031	0.0161	15.7042	0	10	4544	0.0513031	1.29379e-05	0.15314	2	283	NA	0.999629	NA
MIER3	Both	no	0.0523329	0.1008	69.5415	0	3	1642	0.319325	1.55592e-07	0.611174	5	2208	0.0523329	3.46138e-12	0.173576
PAPOLG	Both	no	0.0539074	0.0412	104.214	0	3	1637	0.0693486	6.07897e-25	0.219824	5	2207	0.0539074	1.67654e-13	0.179864
JTB	Power1	no	0.0542069	0.0165	4.39916	0	16	5226	0.0542069	0.318964	0.157089	17	5117	NA	0.984701	NA
SLC25A46	Both	no	0.0555279	0.108	75.5984	0	3	1642	0.324278	1.55592e-07	0.631768	5	2208	0.0555279	3.46138e-12	0.186792
ZFP91	Both	no	0.0557903	0.0404	84.2752	0	3	1640	0.0557903	6.12388e-10	0.169791	8	3318	0.118334	0.0581689	0.310111
SIDT1	Power6	no	0.0571202	0.0237	9.48579	0	2	369	NA	0.99516	NA	7	3185	0.0571202	0.145508	0.187688
ALG3	Both	no	0.058701	0.0596	20.4265	0	13	4938	0.224281	9.24129e-09	0.482963	2	210	0.058701	0.03484	0.189905
PRKCSH	Power1	no	0.0589539	0.0602	16.095	0	18	5363	0.0589539	0.124218	0.179021	14	4388	NA	0.999863	NA
VASH2	Both	no	0.0602746	0.0243	19.4471	0	4	2202	0.071319	0.0372908	0.230919	14	4212	0.0602746	0.0309562	0.192458
NEO1	Power1	no	0.0605589	0.0249	90.7441	0	4	2206	0.0605589	0.117415	0.18094	14	4218	NA	0.769982	NA
B3GALT2	Both	no	0.0619136	0.0286	31.1215	0	3	1656	0.0848333	0.000126654	0.255659	5	2229	0.0619136	1.21544e-05	0.201227
DTD1	Power1	no	0.0622779	0.0202	2.04964	0	16	5224	0.0622779	0.340057	0.192918	17	5120	NA	0.986719	NA
DEK	Both	no	0.0635229	0.0255	30.6986	0	7	3689	0.0771632	0.000414502	0.241672	17	5084	0.0635229	0.247853	0.201924
ZCCHC14	Power6	no	0.0651026	0.103	47.6192	0	4	2270	NA	0.991486	NA	11	3720	0.0651026	0.0914926	0.202535
ASPM	Both	no	0.0656385	0.0152071	57.0293	0	11	4731	0.0656385	0.321603	0.196157	12	3842	0.0759727	0.000541323	0.219802
EGFLAM	Both	no	0.0666575	0.0257	13.6133	0	1	1	0.0809757	0.192687	0.243447	7	3181	0.0666575	0.0131468	0.203491
ABLIM1	Both	no	0.0674677	0.0115	52.1674	0	4	2178	0.0674677	2.98526e-07	0.211976	14	4201	0.0698042	6.45784e-11	0.211001
DPP3	Power6	no	0.0682353	0.0305	98.0279	0	3	1687	NA	0.944935	NA	2	209	0.0682353	0.00775257	0.208663
TTC9C	Both	no	0.071342	0.0267	29.906	0	7	3687	0.142168	6.17785e-05	0.326328	17	5081	0.071342	0.050278	0.211285
BICD2	Both	no	0.0729047	0.11	24.2667	0	5	2583	0.343037	0.00843371	0.665599	11	3720	0.0729047	0.0914926	0.216672
BAHCC1	Both	no	0.0732853	0.0247	26.0699	0	5	2586	0.0732853	0.282459	0.234522	11	3715	0.137519	0.00332667	0.366425
SCAND3	Power1	no	0.0752048	0.0247	5.43213	0	7	3705	0.0752048	0.117015	0.234522	5	2315	NA	0.980995	NA
LYSMD3	Both	no	0.0774786	0.0279	73.4115	0	3	1641	0.0886906	2.25261e-06	0.262657	5	2213	0.0774786	8.68712e-10	0.22054
NIN	Power6	no	0.0789772	0.0282	11.2434	0	5	2624	NA	0.981107	NA	19	5338	0.0789772	0.446395	0.222836
GARNL3	Power1	no	0.0790865	0.0256	59.4197	0	4	2193	0.0790865	0.00564064	0.24256	14	4251	NA	0.995142	NA
LHFPL4	Both	no	0.0804637	0.114	42.4725	0	5	2578	0.347969	5.71508e-05	0.675624	11	3720	0.0804637	0.0914926	0.224662
OTUD6B	Both	no	0.0819547	0.131	60.55	0	3	1642	0.355346	1.55592e-07	0.686849	5	2208	0.0819547	3.46138e-12	0.228069
CD40	Power1	no	0.0828921	0.0264	17.5428	0	8	4010	0.0828921	0.314409	0.249623	3	1289	NA	0.986796	NA
YTHDF2	Both	no	0.0834622	0.0295	110.829	0	3	1649	0.172428	1.89239e-05	0.409959	9	3468	0.0834622	0.0222833	0.232707
PGM1	Power6	no	0.0849548	0.0297	1.88522	0	2	384	NA	0.995696	NA	19	5337	0.0849548	0.455984	0.234214
USP5	Both	no	0.0864216	0.0344	60.8849	0	13	4938	0.137568	9.24129e-09	0.319775	2	209	0.0864216	0.00775257	0.234569
AASS	Both	no	0.0867577	0.0359	30.5264	0	4	2206	0.0867577	0.117415	0.258027	14	4213	0.130574	0.0410411	0.359344
RNF26	Both	no	0.0879678	0.0771	15.0453	0	13	4940	0.27571	5.93113e-05	0.559315	2	210	0.0879678	0.03484	0.245682
EHD2	Power6	no	0.0895385	0.032	22.936	0	2	393	NA	0.995868	NA	7	3186	0.0895385	0.0154485	0.251314
IMPAD1	Both	no	0.0910912	0.058	94.384	0	3	1668	0.165517	0.00675887	0.398997	5	2207	0.0910912	1.67654e-13	0.252571
FAM107A	Power6	no	0.0926374	0.0475	9.51121	0	5	2639	NA	0.985938	NA	18	5318	0.0926374	0.32629	0.25499
CBL	Both	no	0.0941558	0.0688	40.7446	0	4	2184	0.126395	0.00191706	0.310689	14	4204	0.0941558	2.45097e-07	0.255112
MAPRE3	Power1	no	0.0943253	0.0286	10.7378	0	10	4556	0.0943253	0.0985757	0.268646	14	4356	NA	0.999755	NA
STT3A	Both	no	0.0956719	0.0329	48.8288	0	7	3696	0.117935	0.0219734	0.304127	9	3470	0.0956719	0.0124809	0.257889
SLC25A22	Power1	no	0.0961603	0.0286	8.16116	0	19	5433	0.0961603	0.145302	0.268646	14	4355	NA	0.999755	NA
HDAC7	Power6	no	0.0971934	0.0334	21.2922	0	3	1692	NA	0.929133	NA	5	2230	0.0971934	1.36615e-05	0.261514
DNAH11	Power1	no	0.0979599	0.0343	60.8889	0	8	4003	0.0979599	0.0339378	0.268923	3	1258	NA	0.743137	NA
XBP1	Power6	no	0.0986938	0.0335	15.655	0	3	1797	NA	0.999753	NA	9	3474	0.0986938	0.0592825	0.262237
CCT2	Both	no	0.0997633	0.0291	74.5775	0	7	3690	0.0997633	6.46643e-05	0.272888	5	2204	0.106078	1.005e-16	0.272962
DNAJA2	Both	no	0.100187	0.0609	101.137	0	3	1637	0.129671	6.07897e-25	0.314846	5	2207	0.100187	1.67654e-13	0.264463
MIS12	Both	no	0.101659	0.0579	31.8714	0	7	3680	0.267596	9.24215e-10	0.54224	17	5069	0.101659	8.38381e-10	0.26501
YIPF5	Both	no	0.103139	0.062	106.958	0	3	1637	0.136024	6.07897e-25	0.319718	5	2207	0.103139	1.67654e-13	0.26892
GORASP2	Both	no	0.103442	0.0383	59.8201	0	3	1668	0.103442	0.00675887	0.283232	2	212	0.113688	0.115536	0.295954
DUSP4	Power1	no	0.105262	0.0306	12.8864	0	16	5215	0.105262	0.389458	0.285429	14	4358	NA	0.999767	NA
MAPT	Power1	no	0.107111	0.0314	72.1062	0	11	4734	0.107111	0.489057	0.292005	10	3596	NA	0.660533	NA
ZNF627	Both	no	0.107535	0.0353	71.5022	0	7	3691	0.139113	7.19461e-05	0.322959	5	2257	0.107535	0.0300723	0.275102
KITLG	Both	no	0.108925	0.0617	12.6247	0	4	2197	0.108925	0.00946422	0.292172	14	4214	0.192771	0.0618668	0.434391
PREP	Both	no	0.109073	0.0812	40.4136	0	3	1650	0.131282	4.08481e-05	0.314894	5	2223	0.109073	1.70395e-06	0.287565
TANK	Both	no	0.110604	0.0372	103.362	0	4	2185	0.534107	0.000862974	0.83357	5	2206	0.110604	1.03488e-14	0.289632
CRNKL1	Both	no	0.110764	0.0543	101.806	0	3	1639	0.110764	1.54798e-10	0.298365	5	2204	0.213246	1.005e-16	0.451193
BAG4	Both	no	0.112157	0.0687	80.8586	0	3	1637	0.149868	6.07897e-25	0.34842	5	2207	0.112157	1.67654e-13	0.295421
SAP130	Power1	no	0.112593	0.0325	15.1579	0	15	5120	0.112593	0.199166	0.300921	2	238	NA	0.996881	NA
LUC7L2	Power1	no	0.114394	0.0326	5.58187	0	16	5214	0.114394	0.397769	0.301724	5	2435	NA	0.999662	NA
KDM2A	Both	no	0.115203	0.152	25.2662	0	5	2578	0.435139	5.71508e-05	0.75033	11	3720	0.115203	0.0914926	0.296913
SYCP1	Power1	no	0.116178	0.0393	56.7498	0	8	4003	0.116178	0.0339378	0.30349	3	1258	NA	0.743137	NA
LRIG3	Both	no	0.116762	0.0397	25.5876	0	11	4731	0.195904	0.321603	0.444175	12	3843	0.116762	0.00410035	0.305432
HMGCS1	Both	no	0.119667	0.0648	45.7689	0	4	2197	0.119667	0.00946422	0.305078	14	4213	0.264905	0.0410411	0.541922
DTX1	Power6	no	0.120028	0.145	21.6233	0	5	2619	NA	0.970782	NA	10	3592	0.120028	0.0248061	0.328371
CDC42EP4	Power1	no	0.121377	0.0151	45.8243	0	4	2177	0.121377	6.30848e-15	0.306011	14	4233	NA	0.985049	NA
FBXO27	Both	no	0.121723	0.0237	105.745	0	4	2177	0.187682	6.30848e-15	0.434387	14	4203	0.121723	8.03597e-09	0.331941
NT5DC1	Power1	no	0.123067	0.0333	38.7098	0	4	2181	0.123067	2.70012e-06	0.307313	5	2276	NA	0.580391	NA
MAPK8IP3	Both	no	0.123457	0.151	36.4493	0	10	4552	0.375275	0.0529238	0.703709	10	3592	0.123457	0.0248061	0.340241
SLCO6A1	Power1	no	0.124735	0.04	66.4713	0	8	4003	0.124735	0.0339378	0.308161	3	1258	NA	0.743137	NA
RG9MTD1	Both	no	0.125252	0.0839	101.915	0	3	1637	0.170719	6.07897e-25	0.407611	5	2207	0.125252	1.67654e-13	0.351398
CREG1	Power6	no	0.12704	0.0473	45.7087	0	3	1682	NA	0.704394	NA	5	2248	0.12704	0.00567452	0.354126
PCCB	Both	no	0.128032	0.0682	35.8985	0	7	3681	0.128032	4.0872e-09	0.311383	17	5070	0.809307	3.75128e-08	1
ACPL2	Power6	no	0.1288	0.0473	38.0603	0	12	4802	NA	0.838294	NA	8	3315	0.1288	0.00935343	0.354126
DYNC1LI1	Both	no	0.132323	0.0863	83.5973	0	3	1637	0.17583	6.07897e-25	0.416249	5	2207	0.132323	1.67654e-13	0.359718
HSPA13	Both	no	0.132866	0.0578	130.45	0	3	1639	0.132866	1.54798e-10	0.315021	5	2204	0.223585	1.005e-16	0.470893
UBR4	Power6	no	0.13406	0.0485394	7.57762	0	2	411	NA	0.996763	NA	11	3721	0.13406	0.166325	0.361635
HIST1H2AK	Power1	no	0.134454	0.0659	45.1899	0	11	4733	0.134454	0.39976	0.318756	14	4399	NA	0.999873	NA
HSPA4	Both	no	0.135798	0.0879	101.126	0	3	1637	0.179212	6.07897e-25	0.421905	5	2207	0.135798	1.67654e-13	0.365188
LIN7C	Both	no	0.13922	0.128	25.055	0	3	1679	0.364869	0.218756	0.691091	5	2254	0.13922	0.0136642	0.367108
ABHD10	Both	no	0.140646	0.0798	125.341	0	3	1640	0.140646	6.12388e-10	0.324513	5	2211	0.500607	2.72819e-10	0.831732
CREG2	Both	no	0.140943	0.0787	53.0944	0	4	2178	0.427759	2.98526e-07	0.745263	14	4211	0.140943	0.0307754	0.373509
LAMC3	Power6	no	0.142643	0.0506	10.5183	0	2	393	NA	0.995868	NA	7	3186	0.142643	0.0154485	0.373858
C1orf101	Power1	no	0.143702	0.0435	61.5311	0	8	4003	0.143702	0.0339378	0.330905	3	1258	NA	0.743137	NA
KRAS	Both	no	0.14432	0.131	60.8247	0	3	1679	0.368366	0.218756	0.697357	5	2254	0.14432	0.0136642	0.374179
SUPT6H	Power1	no	0.14523	0.116	15.0329	0	18	5363	0.14523	0.124218	0.333135	2	406	NA	0.999923	NA
FADD	Power6	no	0.146031	0.06	31.9276	0	3	1687	NA	0.944935	NA	2	209	0.146031	0.00775257	0.382018
CLCN6	Power1	no	0.146767	0.0372	17.602	0	10	4546	0.146767	0.000146359	0.337384	2	258	NA	0.999148	NA
MSH2	Both	no	0.14774	0.0526	9.25137	0	16	5218	0.189362	0.467877	0.439698	4	1875	0.14774	0.289764	0.385416
C17orf75	Both	no	0.149426	0.0526	17.453	0	16	5217	0.19102	0.467849	0.439698	17	5085	0.149426	0.365472	0.385416
SOBP	Both	no	0.151092	0.0527	16.7648	0	5	2579	0.19266	4.01457e-05	0.440284	11	3725	0.151092	0.412309	0.385986
HINFP	Power1	no	0.151565	0.0413	1.7358	0	16	5213	0.151565	0.430785	0.367096	17	5126	NA	0.992178	NA
LHFPL2	Power6	no	0.152751	0.0531	20.9242	0	4	2278	NA	0.993234	NA	15	4994	0.152751	0.428248	0.38826
CCDC111	Both	no	0.153291	0.0592	41.4601	0	19	5430	0.153291	0.000977843	0.374254	10	3591	0.228764	0.000310923	0.480595
ACTL6A	Both	no	0.154396	0.029	131.821	0	4	2185	0.47271	0.000862974	0.786142	14	4203	0.154396	8.03597e-09	0.389669
TNKS	Power1	no	0.155026	0.043	15.4823	0	4	2211	0.155026	0.271618	0.378865	5	2278	NA	0.627652	NA
C1orf9	Both	no	0.156026	0.0355	82.5008	0	7	3697	0.491841	0.0229128	0.798148	5	2205	0.156026	1.38999e-15	0.39082
EIF2S1	Both	no	0.15678	0.0485	45.5515	0	3	1642	0.15678	1.55592e-07	0.384805	5	2224	0.811991	2.67625e-06	1
RBBP8	Power6	no	0.157648	0.0539	63.4625	0	4	2279	NA	0.993299	NA	5	2217	0.157648	6.24834e-08	0.392771
RRP1B	Power1	no	0.158518	0.139	21.4709	0	18	5363	0.158518	0.124218	0.386119	4	1884	NA	0.835894	NA
RIMS1	Both	no	0.159281	0.0298	106.84	1	4	2185	0.484384	0.000862974	0.79176	14	4203	0.159281	8.03597e-09	0.397763
GPR128	Power1	no	0.160291	0.0542	47.8865	0	8	4003	0.160291	0.0339378	0.394367	3	1258	NA	0.743137	NA
PLRG1	Both	no	0.160899	0.241	44.0051	0	3	1642	0.521844	1.55592e-07	0.827151	5	2208	0.160899	3.46138e-12	0.398723
HERC5	Power1	no	0.162038	0.0542	29.1253	0	8	4003	0.162038	0.0339378	0.394367	3	1258	NA	0.743137	NA
CCDC92	Both	no	0.1625	0.183	44.9359	0	10	4543	0.485138	1.91975e-06	0.792127	10	3592	0.1625	0.0248061	0.399372
RAB36	Power1	no	0.163787	0.0459	31.0881	0	19	5434	0.163787	0.182357	0.398226	14	4258	NA	0.996885	NA
PFDN2	Both	no	0.164087	0.0553	10.6389	0	16	5217	0.205443	0.467849	0.455208	17	5085	0.164087	0.365472	0.400554
ADAMTS12	Power6	no	0.165656	0.0554	8.25279	0	2	422	NA	0.997026	NA	7	3182	0.165656	0.0235809	0.401105
C5orf44	Power6	no	0.167225	0.0628	48.4809	0	7	3765	NA	0.997039	NA	5	2229	0.167225	1.21544e-05	0.4041
TRA2B	Power1	no	0.167271	0.0291	42.6641	0	3	1649	0.167271	1.89239e-05	0.405872	8	3365	NA	0.999069	NA
APPBP2	Both	no	0.168781	0.246	111.642	0	3	1642	0.5271	1.55592e-07	0.830885	5	2208	0.168781	3.46138e-12	0.405361
C3orf14	Both	no	0.170333	0.101	120.899	0	3	1637	0.207057	6.07897e-25	0.46531	5	2207	0.170333	1.67654e-13	0.407721
VARS	Both	no	0.171895	0.0788	92.4167	0	4	2177	0.460426	6.30848e-15	0.774859	15	4993	0.171895	0.00402343	0.41249
ITGA11	Power6	no	0.173438	0.0575	9.69013	0	2	393	NA	0.995868	NA	7	3186	0.173438	0.0154485	0.412504
RPRD2	Power1	no	0.174125	0.048	33.2907	0	15	5120	0.174125	0.199166	0.411702	2	238	NA	0.996881	NA
TET3	Both	no	0.174971	0.224	24.1705	0	5	2580	0.529039	0.00044347	0.831592	11	3720	0.174971	0.0914926	0.414117
EIF4G1	Both	no	0.176488	0.192	27.3316	0	10	4552	0.447636	0.0529238	0.763576	10	3592	0.176488	0.0248061	0.414772
FGF1	Power1	no	0.177515	0.0488	4.04664	0	14	5019	0.177515	8.9969e-06	0.416718	14	4259	NA	0.997033	NA
TOR1B	Both	no	0.178001	0.226	31.3866	0	5	2581	0.53348	0.000709154	0.833183	11	3720	0.178001	0.0914926	0.41701
SNTG1	Power6	no	0.179518	0.117	15.9561	0	12	4807	NA	0.859328	NA	14	4202	0.179518	1.18454e-09	0.420656
PLA2G4D	Power1	no	0.180913	0.0503	5.86435	0	2	283	0.180913	0.0238105	0.425955	6	2878	NA	0.999842	NA
ABI1	Power6	no	0.181034	0.0596	47.7052	0	3	1684	NA	0.734559	NA	5	2259	0.181034	0.0449144	0.423597
DOCK4	Both	no	0.182534	0.0597	36.3089	0	4	2201	0.221239	0.0827946	0.479117	14	4206	0.182534	0.000243063	0.424117
ATP1B2	Power1	no	0.182617	0.0509	12.7032	0	10	4545	0.182617	2.40513e-05	0.429588	14	4375	NA	0.999843	NA
DLGAP2	Both	no	0.184021	0.0326	78.6187	0	4	2185	0.5041	0.000862974	0.809538	14	4203	0.184021	8.03597e-09	0.42489
GMFG	Power1	no	0.184325	0.0516	8.64161	0	17	5294	0.184325	0.0245838	0.433784	2	329	NA	0.999845	NA
BCL10	Both	no	0.185507	0.0604	42.4372	0	3	1659	0.222768	0.00133853	0.482772	5	2264	0.185507	0.0463033	0.427744
COG2	Power1	no	0.186015	0.0517	6.23162	0	16	5216	0.186015	0.465115	0.43438	12	3876	NA	0.996057	NA
HEY1	Power6	no	0.186978	0.0605	18.7398	0	3	1684	NA	0.734559	NA	5	2259	0.186978	0.0449144	0.428259
STARD3NL	Both	no	0.188435	0.0606	49.2606	0	7	3690	0.228725	6.46643e-05	0.483809	5	2245	0.188435	0.0014075	0.428774
NARS	Both	no	0.18988	0.265	29.1577	0	3	1642	0.546319	1.55592e-07	0.843874	5	2208	0.18988	3.46138e-12	0.429738
CETN3	Both	no	0.191332	0.0616	20.5096	0	7	3699	0.231665	0.0319811	0.488945	5	2235	0.191332	0.0001517	0.433884
MRPL53	Both	no	0.194192	0.0617	32.8751	0	7	3689	0.233113	0.000414502	0.489454	17	5075	0.194192	0.0155883	0.434391
KIAA0196	Power1	no	0.194282	0.0665	59.0164	0	3	1668	0.194282	0.00675887	0.440832	2	225	NA	0.95871	NA
AMN1	Both	no	0.195599	0.0618	48.2123	0	3	1647	0.235964	4.41463e-06	0.489963	5	2214	0.195599	1.4992e-09	0.434898
FAM117B	Power6	no	0.196994	0.0619	85.6474	0	12	4808	NA	0.860661	NA	8	3319	0.196994	0.0801107	0.435404
VN1R5	Power1	no	0.197509	0.0639	35.2199	0	8	4003	0.197509	0.0339378	0.444651	3	1258	NA	0.743137	NA
VPS29	Both	no	0.198378	0.0621	50.1066	0	3	1669	0.238767	0.00914307	0.491484	8	3318	0.198378	0.0581689	0.436414
IL18R1	Power1	no	0.199106	0.0643	56.4455	0	8	4003	0.199106	0.0339378	0.446589	3	1258	NA	0.743137	NA
ERGIC3	Both	no	0.199783	0.0634	45.8004	0	7	3683	0.246946	6.21876e-07	0.501853	17	5072	0.199783	9.42043e-06	0.442917
TRPM3	Power1	no	0.200712	0.0546	7.0531	0	14	5013	0.200712	2.27144e-09	0.45125	14	4264	NA	0.99729	NA
SKIL	Power6	no	0.201172	0.0634	25.5663	0	21	5501	NA	0.643076	NA	5	2231	0.201172	2.27548e-05	0.442917
ZNF483	Power1	no	0.202301	0.0547	3.31399	0	14	5026	0.202301	0.0395721	0.451818	14	4379	NA	0.999852	NA
SHOC2	Both	no	0.202561	0.164	11.9332	0	3	1679	0.436955	0.218756	0.754283	5	2254	0.202561	0.0136642	0.445502
AMT	Power1	no	0.203872	0.0919	79.3694	0	3	1639	0.203872	1.54798e-10	0.45209	8	3335	NA	0.980303	NA
ZBTB33	Power6	no	0.203935	0.064	8.20777	0	7	3718	NA	0.916789	NA	5	2260	0.203935	0.047526	0.445881
ALAS1	Both	no	0.2053	0.0642	102.225	0	3	1660	0.248296	0.00139539	0.501935	2	213	0.2053	0.165231	0.446864
KIAA1199	Power6	no	0.206655	0.0644	11.9591	0	10	4596	NA	0.999123	NA	7	3187	0.206655	0.0266258	0.447845
C2orf69	Both	no	0.207995	0.139	52.0013	0	3	1650	0.213457	4.08481e-05	0.476294	5	2223	0.207995	1.70395e-06	0.447864
DLGAP5	Both	no	0.208655	0.0425986	43.9041	0	11	4731	0.208655	0.321603	0.465965	12	3842	0.246205	0.000541323	0.503062
EIF3I	Both	no	0.209323	0.109	71.2492	0	3	1651	0.829177	3.23278e-05	1	17	5069	0.209323	8.38381e-10	0.448327
WDR61	Power1	no	0.210239	0.0574	1.57698	0	16	5219	0.210239	0.482125	0.466825	17	5133	NA	0.993982	NA
MIER1	Power6	no	0.210636	0.0645	35.4811	0	3	1722	NA	0.992554	NA	5	2256	0.210636	0.01684	0.448334
MAP1A	Both	no	0.211854	0.0822745	55.9104	0	19	5430	0.211854	0.000977843	0.475153	10	3591	0.280117	0.000310923	0.584965
DRG1	Both	no	0.211946	0.0649	28.1997	0	7	3700	0.249648	0.0331088	0.505344	9	3481	0.211946	0.40258	0.450285
TIMM8B	Power6	no	0.214535	0.0652	22.514	0	7	3719	NA	0.917763	NA	5	2250	0.214535	0.00736607	0.451742
TOP2A	Both	no	0.215043	0.0441	30.0782	0	11	4731	0.215043	0.321603	0.476738	12	3842	0.248686	0.000541323	0.513965
RNF219	Both	no	0.215823	0.0657	25.2224	0	7	3707	0.251007	0.19186	0.509196	5	2242	0.215823	0.00109236	0.454157
C9orf68	Power1	no	0.216611	0.12	53.5554	0	4	2184	0.216611	0.00191706	0.476831	15	4996	NA	0.991835	NA
DPF2	Power6	no	0.217115	0.138	41.0363	0	4	2298	NA	0.99676	NA	14	4204	0.217115	2.45097e-07	0.457431
FAIM2	Power1	no	0.21817	0.0596	30.0455	0	19	5431	0.21817	0.00174785	0.478592	14	4351	NA	0.9997	NA
NSD1	Power6	no	0.218417	0.0673	11.3675	0	2	450	NA	0.997393	NA	11	3719	0.218417	0.0734771	0.461781
DHX57	Both	no	0.219711	0.035	95.9789	0	3	1667	0.286442	0.00641988	0.575671	5	2234	0.219711	9.66865e-05	0.462962
SMARCD1	Power1	no	0.219713	0.187	19.2119	0	18	5363	0.219713	0.124218	0.478913	4	1878	NA	0.811245	NA
TMTC4	Power6	no	0.220995	0.0677	47.2739	0	4	2344	NA	0.999176	NA	5	2261	0.220995	0.0497115	0.463662
TSG101	Both	no	0.22229	0.116	68.8898	0	7	3680	0.42307	9.24215e-10	0.740242	17	5069	0.22229	8.38381e-10	0.468429
CMYA5	Power6	no	0.224868	0.0693363	38.4236	0	3	1824	NA	0.999844	NA	9	3472	0.224868	0.0307171	0.471259
XIRP2	Power1	no	0.225778	0.0723018	52.6765	0	8	4003	0.225778	0.0339378	0.483305	3	1258	NA	0.743137	NA
RAP1A	Both	no	0.226173	0.306	69.5043	0	3	1642	0.581718	1.55592e-07	0.866647	5	2208	0.226173	3.46138e-12	0.477972
RNF217	Power1	no	0.227259	0.0278	37.1805	0	4	2177	0.227259	6.30848e-15	0.483355	14	4225	NA	0.922298	NA
CORO1B	Both	no	0.227473	0.082	80.8746	0	13	4938	0.296833	9.24129e-09	0.582657	2	209	0.227473	0.00775257	0.479634
ZZZ3	Both	no	0.230045	0.0715	43.553	0	3	1670	0.263512	0.0100806	0.535764	5	2270	0.230045	0.272314	0.481061
MYLK	Power1	no	0.230203	0.0616	25.506	0	4	2205	0.230203	0.298005	0.488945	14	4240	NA	0.99435	NA
TTYH1	Power6	no	0.23132	0.104	6.65697	0	2	381	NA	0.995559	NA	18	5318	0.23132	0.32629	0.482589
PRDX3	Power6	no	0.232584	0.0719	20.7837	0	3	1748	NA	0.998972	NA	17	5076	0.232584	0.0176951	0.482844
MOCS2	Power6	no	0.233844	0.312	41.8042	0	2	433	NA	0.997204	NA	5	2208	0.233844	3.46138e-12	0.484557
GMDS	Power1	no	0.234545	0.0617	26.2387	0	4	2213	0.234545	0.31974	0.489454	14	4265	NA	0.997549	NA
SLC25A4	Both	no	0.235097	0.313	78.0939	0	3	1642	0.590576	1.55592e-07	0.869955	5	2208	0.235097	3.46138e-12	0.485643
TAPBP	Both	no	0.236345	0.1129	27.6825	0	4	2192	0.252398	0.00546943	0.518091	14	4211	0.236345	0.0307754	0.487297
GTF2A1	Both	no	0.237371	0.138	97.7681	0	3	1640	0.237371	6.12388e-10	0.490522	8	3318	0.353691	0.0581689	0.684779
LBH	Both	no	0.23759	0.152	90.4172	0	4	2184	0.272997	0.00191706	0.551976	14	4204	0.23759	2.45097e-07	0.489082
C6orf115	Power6	no	0.238827	0.0735	36.2915	0	4	2287	NA	0.994576	NA	17	5086	0.238827	0.432192	0.489883
C5orf24	Power6	no	0.240063	0.319	32.6505	0	2	433	NA	0.997204	NA	5	2208	0.240063	3.46138e-12	0.492093
RIMKLA	Power1	no	0.240148	0.0621	23.0324	0	19	5431	0.240148	0.00174785	0.491484	14	4393	NA	0.999867	NA
CENPV	Both	no	0.241289	0.125	68.3612	0	7	3683	0.376409	6.21876e-07	0.70399	17	5069	0.241289	8.38381e-10	0.492757
VEZF1	Power1	no	0.241519	0.0623	8.99887	0	16	5220	0.241519	0.495906	0.492494	14	4396	NA	0.999867	NA
RUVBL2	Power6	no	0.242522	0.0864	34.3748	0	3	1687	NA	0.944935	NA	2	209	0.242522	0.00775257	0.496439
TARBP2	Power1	no	0.242879	0.0624	3.72739	0	16	5221	0.242879	0.49618	0.492997	17	5136	NA	0.994382	NA
TBC1D23	Both	no	0.243747	0.324	72.1448	1	3	1642	0.601295	1.55592e-07	0.874868	5	2208	0.243747	3.46138e-12	0.497381
CORO1C	Power1	no	0.244234	0.0628	14.4478	0	16	5222	0.244234	0.497273	0.495005	17	5101	NA	0.965073	NA
CACNA1H	Power6	no	0.244976	0.076	7.66399	0	2	456	NA	0.99761	NA	11	3725	0.244976	0.412309	0.500599
GIGYF1	Power1	no	0.245583	0.0631	15.4041	0	17	5295	0.245583	0.218998	0.496502	2	352	NA	0.999869	NA
SPARCL1	Both	no	0.247429	0.119	59.2009	0	4	2192	0.262144	0.00546943	0.534771	14	4211	0.247429	0.0307754	0.504429
TMEM59	Both	no	0.249949	0.0534	82.5063	0	7	3697	0.587183	0.0229128	0.868123	5	2205	0.249949	1.38999e-15	0.517606
MLL3	Power6	no	0.2512	0.0801605	18.5847	1	2	461	NA	0.997702	NA	11	3722	0.2512	0.232645	0.517693
GIT1	Both	no	0.252447	0.263	39.7969	0	10	4543	0.57249	1.91975e-06	0.858495	10	3592	0.252447	0.0248061	0.519328
CAP1	Both	no	0.253696	0.0813	38.6087	0	3	1661	0.287769	0.0016536	0.57575	5	2262	0.253696	0.0576839	0.522221
TAX1BP1	Both	no	0.254939	0.0915	54.3027	0	3	1656	0.304536	0.000126654	0.595719	5	2229	0.254939	1.21544e-05	0.523539
ARL6IP6	Power1	no	0.255218	0.131	36.2454	0	11	4733	0.255218	0.39976	0.52761	12	3896	NA	0.998255	NA
ADC	Both	no	0.256191	0.0366	47.9088	0	4	2178	0.256619	2.98526e-07	0.528466	14	4201	0.256191	6.45784e-11	0.527757
TEC	Power6	no	0.257432	0.0828	36.4349	0	3	1686	NA	0.777707	NA	8	3320	0.257432	0.100417	0.528082
BTG3	Both	no	0.258008	0.0521	38.2425	0	11	4731	0.258008	0.321603	0.52881	12	3842	0.274985	0.000541323	0.566227
DPM1	Power6	no	0.258668	0.0831	9.42668	0	16	5227	NA	0.547545	NA	17	5082	0.258668	0.116194	0.529242
OR9K2	Power1	no	0.259388	0.0702	4.32609	0	2	284	0.259388	0.128791	0.530009	6	2886	NA	0.99988	NA
WAPAL	Power6	no	0.25992	0.0847	31.1831	0	7	3721	NA	0.931036	NA	17	5087	0.25992	0.462622	0.535351
HIST1H3C	Power1	no	0.260767	0.133	29.6968	0	11	4733	0.260767	0.39976	0.532421	12	3862	NA	0.981241	NA
YTHDF3	Both	no	0.261172	0.151	101.696	0	3	1637	0.299428	6.07897e-25	0.592175	5	2207	0.261172	1.67654e-13	0.537881
GTPBP4	Power6	no	0.262422	0.0859	4.53351	0	7	3721	NA	0.931036	NA	17	5087	0.262422	0.462622	0.539854
VAMP4	Power6	no	0.263668	0.369	46.6219	0	2	433	NA	0.997204	NA	5	2208	0.263668	3.46138e-12	0.54162
CHPF	Power1	no	0.264869	0.0716	19.5534	0	19	5432	0.264869	0.0238333	0.536202	14	4401	NA	0.999882	NA
BRD9	Both	no	0.26617	0.0889	1.34756	0	1	4	0.312023	0.343507	0.603083	1	1	0.26617	0.0316882	0.550822
GK2	Power1	no	0.266236	0.0727	26.2778	0	8	4009	0.266236	0.244021	0.540976	3	1284	NA	0.982537	NA
DAGLA	Both	no	0.26744	0.292	38.3199	0	10	4552	0.553913	0.0529238	0.846836	10	3592	0.26744	0.0248061	0.554482
TCF25	Power6	no	0.268708	0.0905	12.7306	0	3	1752	NA	0.999135	NA	9	3468	0.268708	0.0222833	0.556508
EMCN	Power1	no	0.268944	0.0731	12.6377	0	1	2	0.268944	0.000333884	0.542693	7	3195	NA	0.848559	NA
TRRAP	Power6	no	0.269974	0.0911	9.31619	0	2	461	NA	0.997702	NA	11	3722	0.269974	0.232645	0.558612
PDE2A	Power1	no	0.270282	0.0732	32.6386	0	14	5014	0.270282	2.77814e-09	0.543121	14	4267	NA	0.997877	NA
STAU2	Both	no	0.27123	0.161	78.8074	0	3	1667	0.663144	0.00641988	0.902888	5	2207	0.27123	1.67654e-13	0.558818
ETFDH	Power1	no	0.271643	0.075	14.2768	0	13	4949	0.271643	0.0139999	0.550711	2	319	NA	0.999801	NA
ID2	Both	no	0.272482	0.125	52.7337	0	4	2186	0.354123	0.0022145	0.684343	15	4993	0.272482	0.00402343	0.56065
TPPP3	Power6	no	0.27373	0.142	37.0027	0	4	2247	NA	0.978289	NA	14	4211	0.27373	0.0307754	0.561918
FABP6	Power1	no	0.274346	0.0757	15.4835	0	4	2207	0.274346	0.0718555	0.553609	14	4269	NA	0.997938	NA
AAAS	Power6	no	0.276236	0.193	47.493	0	4	2298	NA	0.99676	NA	14	4204	0.276236	2.45097e-07	0.567704
MEAF6	Power1	no	0.277061	0.136	91.026	0	3	1637	0.277061	6.07897e-25	0.559574	8	3327	NA	0.906357	NA
PPP1CC	Both	no	0.27753	0.414	62.4412	0	7	3695	0.635005	0.00729052	0.890171	5	2208	0.27753	3.46138e-12	0.58036
PHF6	Both	no	0.278411	0.13	125.3	0	3	1639	0.278411	1.54798e-10	0.561764	5	2204	0.387365	1.005e-16	0.716676
CHGB	Both	no	0.278825	0.0818	16.1498	0	10	4549	0.2917	0.0113438	0.57764	10	3591	0.278825	0.000310923	0.583159
CDKN1B	Both	no	0.279747	0.13	88.2774	0	3	1639	0.279747	1.54798e-10	0.561764	5	2204	0.386361	1.005e-16	0.716676
EAPP	Both	no	0.281084	0.0784	43.4852	0	7	3688	0.281084	0.000120675	0.56451	17	5070	0.806162	3.75128e-08	1
CREB5	Power6	no	0.281402	0.0555	17.2332	0	5	2647	NA	0.987254	NA	12	3842	0.281402	0.000541323	0.585797
ASF1B	Both	no	0.282425	0.0591	35.6562	0	11	4731	0.282425	0.321603	0.567941	12	3842	0.291666	0.000541323	0.605026
CSDE1	Power6	no	0.282685	0.1	29.3859	1	4	2287	NA	0.994576	NA	17	5086	0.282685	0.432192	0.588082
ITSN1	Power1	no	0.283759	0.0796	28.1028	0	4	2198	0.283759	0.0113257	0.569218	14	4270	NA	0.998025	NA
RPN2	Power6	no	0.283966	0.1007	61.1313	0	12	4812	NA	0.89876	NA	8	3314	0.283966	0.00241638	0.590269
HMGCR	Both	no	0.285103	0.157	35.1304	0	4	2197	0.285103	0.00946422	0.574213	14	4213	0.448899	0.0410411	0.788359
GJA1	Power6	no	0.285254	0.0619	15.1799	0	2	317	NA	0.986952	NA	7	3183	0.285254	0.00217366	0.594216
PLEKHB1	Both	no	0.286538	0.158	20.662	0	14	5016	0.44234	5.32774e-09	0.759482	14	4211	0.286538	0.0307754	0.59616
VPS26B	Power6	no	0.287817	0.103	13.2993	0	12	4814	NA	0.900434	NA	8	3314	0.287817	0.00241638	0.597329
MC5R	Power1	no	0.28909	0.0816	2.53511	0	14	5027	0.28909	0.0517135	0.576886	14	4406	NA	0.999894	NA
ICT1	Both	no	0.289105	0.175	34.818	0	7	3710	0.467043	0.353065	0.782545	17	5069	0.289105	8.38381e-10	0.601978
ABTB2	Power6	no	0.290387	0.105	20.7652	0	19	5442	NA	0.983792	NA	12	3844	0.290387	0.00924712	0.603314
CPSF3	Both	no	0.2904	0.163	90.7276	0	7	3681	0.2904	4.0872e-09	0.57743	17	5070	0.8153	3.75128e-08	1
BEGAIN	Both	no	0.29295	0.0888	33.1062	0	10	4543	0.31079	1.91975e-06	0.602742	10	3591	0.29295	0.000310923	0.60861
ASB13	Both	no	0.29299	0.159	17.3556	0	4	2197	0.29299	0.00946422	0.578164	14	4213	0.452331	0.0410411	0.791132
CPNE3	Both	no	0.29423	0.107	103.141	0	4	2185	0.754601	0.000862974	0.949757	5	2206	0.29423	1.03488e-14	0.610595
SH3GL3	Both	no	0.294276	0.0598	18.6462	0	4	2183	0.294276	0.000516528	0.579787	14	4203	0.298035	8.03597e-09	0.613469
C11orf71	Both	no	0.295507	0.108	45.516	0	7	3695	0.300716	0.00729052	0.593054	5	2257	0.295507	0.0300723	0.612033
TFAP2C	Both	no	0.295557	0.0617	28.7038	0	11	4731	0.295557	0.321603	0.581159	12	3842	0.301794	0.000541323	0.618039
SEC22A	Power6	no	0.296773	0.108	7.05223	0	9	4310	NA	0.999889	NA	4	1877	0.296773	0.431513	0.612033
TMED5	Power1	no	0.298133	0.0853	7.15027	0	7	3709	0.298133	0.339972	0.590503	5	2384	NA	0.998947	NA
PIK3R4	Both	no	0.29929	0.1088	39.2308	0	7	3698	0.336773	0.0364558	0.66249	5	2228	0.29929	7.28505e-06	0.614307
AMFR	Power6	no	0.300544	0.126	86.7644	0	3	1687	NA	0.944935	NA	2	209	0.300544	0.00775257	0.616623
CPSF2	Both	no	0.301995	0.144	92.451	0	3	1639	0.301995	1.54798e-10	0.593574	5	2204	0.401311	1.005e-16	0.743103
APC2	Both	no	0.303042	0.415	23.516	0	5	2583	0.68644	0.00843371	0.915595	11	3720	0.303042	0.0914926	0.619997
APPL1	Both	no	0.304292	0.112	7.22722	0	3	1652	0.821297	4.68976e-05	1	5	2244	0.304292	0.00174837	0.623197
PPP1R12A	Both	no	0.305552	0.1133	85.2979	0	7	3695	0.315693	0.00729052	0.607656	5	2206	0.305552	1.03488e-14	0.628125
TTF1	Power1	no	0.305796	0.0871	12.5792	0	14	5019	0.305796	8.9969e-06	0.596873	14	4271	NA	0.998175	NA
SPEN	Both	no	0.306814	0.0585901	35.5801	0	5	2577	0.823179	8.65207e-06	1	11	3715	0.306814	0.00332667	0.631004
OCRL	Both	no	0.30705	0.146	104.142	0	3	1639	0.30705	1.54798e-10	0.597815	5	2204	0.405269	1.005e-16	0.746549
ST6GALNAC3	Both	no	0.308083	0.0644	135.72	0	4	2177	0.403371	6.30848e-15	0.727444	14	4203	0.308083	8.03597e-09	0.635596
UGT2B15	Power1	no	0.308301	0.105	38.1712	0	8	4003	0.308301	0.0339378	0.599916	3	1258	NA	0.743137	NA
MBNL3	Power6	no	0.309346	0.117	16.0954	0	9	4313	NA	0.999896	NA	12	3843	0.309346	0.00410035	0.636453
TMEM206	Both	no	0.309547	0.176	62.7539	0	7	3681	0.309547	4.0872e-09	0.601187	17	5070	0.802912	3.75128e-08	1
SERPINB9	Power6	no	0.310614	0.182	14.9668	0	4	2247	NA	0.978289	NA	14	4211	0.310614	0.0307754	0.640291
CHMP5	Both	no	0.311877	0.119	27.8824	0	3	1671	0.357769	0.0150119	0.687471	5	2237	0.311877	0.000271368	0.641549
USP3	Both	no	0.313136	0.119	156.03	0	4	2185	0.769947	0.000862974	0.955826	5	2206	0.313136	1.03488e-14	0.642934
KCNQ2	Power1	no	0.313248	0.089	34.3924	0	5	2582	0.313248	0.00143758	0.603424	10	3596	NA	0.660533	NA
COPG	Both	no	0.314391	0.138	40.8831	0	13	4938	0.408453	9.24129e-09	0.729983	2	209	0.314391	0.00775257	0.644363
ACCN5	Power1	no	0.314471	0.107	67.3913	0	8	4003	0.314471	0.0339378	0.605651	3	1258	NA	0.743137	NA
STAM2	Both	no	0.315657	0.259	30.7536	0	3	1650	0.345502	4.08481e-05	0.668645	5	2223	0.315657	1.70395e-06	0.649863
NAT2	Power1	no	0.316907	0.108	52.7548	0	8	4003	0.316907	0.0339378	0.608469	3	1258	NA	0.743137	NA
PPP1CB	Both	no	0.316914	0.514	69.8136	0	3	1642	0.70382	1.55592e-07	0.925731	5	2208	0.316914	3.46138e-12	0.650195
SUZ12	Both	no	0.318119	0.152	130.217	0	3	1639	0.318119	1.54798e-10	0.610117	5	2204	0.415019	1.005e-16	0.756445
C16orf87	Both	no	0.318163	0.122	30.6881	0	7	3695	0.323028	0.00729052	0.62985	5	2206	0.318163	1.03488e-14	0.650356
TRIO	Both	no	0.319406	0.458	36.4273	0	5	2578	0.701136	5.71508e-05	0.92463	11	3720	0.319406	0.0914926	0.651234
KIF4A	Both	no	0.320554	0.07	25.2644	0	11	4731	0.320554	0.321603	0.619236	12	3842	0.321888	0.000541323	0.655269
C18orf32	Both	no	0.320649	0.124	48.5684	0	3	1669	0.369528	0.00914307	0.698614	8	3318	0.320649	0.0581689	0.653805
TDRD3	Both	no	0.321776	0.157	120.512	0	3	1639	0.321776	1.54798e-10	0.619908	5	2204	0.41695	1.005e-16	0.764218
SLC6A13	Power6	no	0.323121	0.0761	21.4451	0	2	317	NA	0.986952	NA	7	3183	0.323121	0.00217366	0.655959
GMFB	Both	no	0.32435	0.314	29.9636	0	3	1679	0.602648	0.218756	0.875877	5	2254	0.32435	0.0136642	0.657417
PTDSS1	Power1	no	0.32552	0.217	62.7172	0	3	1640	0.32552	6.12388e-10	0.632111	4	1959	NA	0.991215	NA
MAST1	Both	no	0.325572	0.402	42.9313	0	10	4543	0.677242	1.91975e-06	0.912449	10	3592	0.325572	0.0248061	0.658022
SLC12A6	Power1	no	0.326751	0.098	11.5765	0	4	2188	0.326751	0.0019157	0.632221	14	4419	NA	0.99991	NA
PLDN	Both	no	0.326788	0.126	57.0454	0	3	1654	0.380896	8.61512e-05	0.707721	5	2242	0.326788	0.00109236	0.658521
CTTNBP2	Power1	no	0.328006	0.1008	27.0615	1	4	2209	0.328006	0.0880967	0.640486	14	4273	NA	0.998399	NA
YAF2	Power6	no	0.328011	0.128	25.9851	0	3	1699	NA	0.97133	NA	5	2231	0.328011	2.27548e-05	0.663136
FEM1C	Both	no	0.329233	0.129	65.3263	0	7	3686	0.382008	3.84049e-06	0.709107	5	2238	0.329233	0.000293037	0.665406
SEC24C	Power1	no	0.329258	0.204	31.4303	0	4	2184	0.329258	0.00191706	0.642284	4	1899	NA	0.937592	NA
IER3IP1	Both	no	0.330455	0.13	35.2445	0	3	1663	0.386395	0.00243531	0.711133	5	2232	0.330455	4.32379e-05	0.667651
CCNB2	Both	no	0.330505	0.076	37.4205	0	11	4731	0.330505	0.321603	0.643359	12	3842	0.349198	0.000541323	0.678653
POLR2C	Both	no	0.331668	0.139	57.3125	0	7	3703	0.406435	0.0594156	0.728344	17	5080	0.331668	0.037987	0.667741
NCBP2	Power1	no	0.331744	0.102	29.6674	0	4	2179	0.331744	8.1941e-07	0.643936	14	4422	NA	0.999914	NA
FAM49B	Both	no	0.332873	0.325	33.7162	0	3	1679	0.611425	0.218756	0.880582	5	2254	0.332873	0.0136642	0.667884
ATPBD4	Power1	no	0.332984	0.103	16.4661	0	14	5028	0.332984	1.53913e-05	0.646769	5	2493	NA	0.99987	NA
HTT	Both	no	0.334071	0.484151	32.7792	0	5	2580	0.707647	0.00044347	0.929261	11	3720	0.334071	0.0914926	0.668266
KIF23	Both	no	0.334233	0.0782	32.8294	0	11	4731	0.334233	0.321603	0.651578	12	3842	0.357011	0.000541323	0.686584
RHOA	Both	no	0.335263	0.15	14.4811	0	13	4948	0.430547	0.024788	0.747147	2	209	0.335263	0.00775257	0.669056
VDAC1	Power1	no	0.3355	0.128	47.7931	0	8	4003	0.3355	0.0339378	0.658582	3	1258	NA	0.743137	NA
HINT1	Power6	no	0.336458	0.132	18.7827	0	3	1703	NA	0.98429	NA	9	3478	0.336458	0.194309	0.672071
MAP1LC3B	Power6	no	0.337643	0.132	42.9887	0	12	4812	NA	0.89876	NA	8	3315	0.337643	0.00935343	0.672071
SIGLEC7	Power1	no	0.338037	0.109	2.29549	0	2	285	0.338037	0.172098	0.663011	6	2894	NA	0.999919	NA
CDKN2AIP	Both	no	0.338821	0.132	33.9526	0	7	3686	0.389654	3.84049e-06	0.715113	5	2238	0.338821	0.000293037	0.672071
PFDN1	Both	no	0.339301	0.138	36.3836	0	3	1668	0.339301	0.00675887	0.66535	2	212	0.354802	0.115536	0.684779
C12orf53	Both	no	0.339995	0.21	19.2308	0	5	2577	0.821403	8.65207e-06	1	11	3716	0.339995	0.00542901	0.673528
GPR115	Power1	no	0.340556	0.11	33.4686	0	8	4006	0.340556	0.144459	0.665599	3	1262	NA	0.987854	NA
ZNF416	Both	no	0.341163	0.142	39.5345	0	7	3680	0.475094	9.24215e-10	0.786651	17	5080	0.341163	0.037987	0.673931
KCNK2	Power1	no	0.341801	0.11	21.7803	0	4	2213	0.341801	0.31974	0.665599	14	4265	NA	0.997549	NA
IPMK	Both	no	0.34233	0.334	50.6563	0	3	1679	0.618565	0.218756	0.8842	5	2254	0.34233	0.0136642	0.676082
PLAA	Power6	no	0.34349	0.134	51.0469	0	3	1701	NA	0.972473	NA	5	2226	0.34349	6.51941e-06	0.676397
RIOK2	Power1	no	0.344273	0.111	19.7764	0	7	3708	0.344273	0.304711	0.668153	5	2299	NA	0.962696	NA
PPM1G	Both	no	0.344644	0.316	67.1003	0	13	4938	0.623837	9.24129e-09	0.886502	2	210	0.344644	0.03484	0.676947
FEZF2	Both	no	0.345791	0.0603	127.852	0	4	2178	0.3492	2.98526e-07	0.676597	14	4201	0.345791	6.45784e-11	0.677335
GDI2	Both	no	0.346733	0.124	62.7159	0	3	1642	0.346733	1.55592e-07	0.671611	5	2224	0.813305	2.67625e-06	1
GNPDA2	Power6	no	0.346934	0.135	52.0309	0	21	5505	NA	0.766728	NA	5	2215	0.346934	6.62301e-09	0.678526
HIST1H2AE	Power6	no	0.34807	0.135	34.4225	0	9	4310	NA	0.999889	NA	4	1877	0.34807	0.431513	0.678526
CEP120	Power6	no	0.350321	0.0909	29.1174	0	7	3712	NA	0.674714	NA	5	2205	0.350321	1.38999e-15	0.679318
CALCR	Power1	no	0.350436	0.116	23.2619	0	8	4008	0.350436	0.318267	0.680452	3	1262	NA	0.987854	NA
PLIN2	Power6	no	0.351448	0.279	67.5088	0	4	2279	NA	0.993299	NA	14	4204	0.351448	2.45097e-07	0.682868
TAS2R19	Power1	no	0.351671	0.117	17.8325	0	13	4946	0.351671	0.0198259	0.68282	2	409	NA	0.999924	NA
CYP46A1	Both	no	0.352572	0.0618	82.171	0	4	2178	0.3529	2.98526e-07	0.683315	14	4201	0.352572	6.45784e-11	0.684133
MUT	Both	no	0.355909	0.579	58.7431	0	3	1642	0.718616	1.55592e-07	0.934823	5	2208	0.355909	3.46138e-12	0.685818
PAFAH1B2	Power1	no	0.356561	0.149	25.6159	0	7	3695	0.356561	0.00729052	0.687074	5	2283	NA	0.833746	NA
AZI2	Both	no	0.358107	0.243	91.1907	0	3	1637	0.404397	6.07897e-25	0.727588	5	2207	0.358107	1.67654e-13	0.686725
C8orf45	Power1	no	0.358968	0.119	30.8613	0	8	4008	0.358968	0.318267	0.687471	3	1293	NA	0.988705	NA
RIT2	Both	no	0.359202	0.0629	109.851	0	4	2178	0.361344	2.98526e-07	0.688093	14	4201	0.359202	6.45784e-11	0.688969
H2AFY	Power1	no	0.36016	0.223	43.7811	0	11	4733	0.36016	0.39976	0.688069	14	4228	NA	0.968479	NA
CAMSAP1	Both	no	0.360298	0.523	15.3535	0	5	2583	0.719712	0.00843371	0.935172	11	3720	0.360298	0.0914926	0.691141
YAP1	Power6	no	0.361392	0.142	16.6553	0	5	2702	NA	0.993866	NA	12	3845	0.361392	0.0122798	0.692818
POLR2H	Power6	no	0.362478	0.142	24.726	0	16	5233	NA	0.655697	NA	17	5077	0.362478	0.0324535	0.692818
ADAP1	Power1	no	0.362525	0.12	42.3541	0	10	4555	0.362525	0.0975767	0.689754	14	4277	NA	0.998637	NA
FKBP4	Both	no	0.363559	0.152	51.2922	0	7	3680	0.493311	9.24215e-10	0.800871	17	5080	0.363559	0.037987	0.693285
CCT4	Both	no	0.3637	0.118	64.9657	0	3	1654	0.3637	8.61512e-05	0.690157	5	2212	0.806799	3.88567e-10	1
GOLGA3	Both	no	0.364633	0.527	20.2702	0	5	2581	0.720583	0.000709154	0.935723	11	3720	0.364633	0.0914926	0.693344
PAQR8	Power6	no	0.365705	0.143	14.9899	0	4	2248	NA	0.97843	NA	15	4994	0.365705	0.428248	0.694777
CLEC7A	Power1	no	0.366031	0.144	60.5847	0	8	4003	0.366031	0.0339378	0.691507	3	1258	NA	0.743137	NA
ZNF263	Both	no	0.36677	0.143	0.950587	0	1	5	0.416336	0.440428	0.735447	1	2	0.36677	0.0485336	0.694777
COX6B1	Both	no	0.367199	0.121	28.9761	0	7	3683	0.367199	6.21876e-07	0.69529	5	2204	0.367836	1.005e-16	0.697261
UBL7	Power6	no	0.368896	0.0676	28.0995	0	3	1687	NA	0.944935	NA	2	208	0.368896	0.00492241	0.697272
PIGS	Both	no	0.369949	0.339	28.332	0	13	4938	0.648163	9.24129e-09	0.895219	2	210	0.369949	0.03484	0.697497
GATAD1	Power1	no	0.370683	0.124	9.32854	0	13	4947	0.370683	0.0208453	0.698614	2	227	NA	0.985962	NA
SYF2	Both	no	0.370999	0.145	13.6624	0	16	5217	0.420209	0.467849	0.738882	17	5085	0.370999	0.365472	0.698633
DDX46	Power1	no	0.371837	0.125	15.945	0	4	2209	0.371837	0.0880967	0.700763	14	4273	NA	0.998399	NA
ATP5A1	Both	no	0.372042	0.145	21.9017	0	7	3684	0.421166	1.0694e-06	0.738882	17	5073	0.372042	1.99137e-05	0.698633
STXBP5	Both	no	0.372989	0.0664	80.5013	0	4	2178	0.372989	2.98526e-07	0.702519	14	4201	0.376192	6.45784e-11	0.703571
CGGBP1	Both	no	0.373087	0.308	50.699	0	3	1650	0.390731	4.08481e-05	0.71587	5	2223	0.373087	1.70395e-06	0.701182
BMP6	Power6	no	0.374126	0.0895	17.6881	0	2	317	NA	0.986952	NA	7	3183	0.374126	0.00217366	0.70139
GRIK3	Power1	no	0.374135	0.126	32.3312	0	4	2198	0.374135	0.0113257	0.702886	14	4270	NA	0.998025	NA
SIGMAR1	Both	no	0.37516	0.344	25.1197	0	15	5117	0.645757	0.304245	0.894166	2	210	0.37516	0.03484	0.701692
USO1	Both	no	0.377219	0.258	104.778	0	3	1637	0.426822	6.07897e-25	0.742549	5	2207	0.377219	1.67654e-13	0.703808
OR8B12	Power1	no	0.377538	0.127	28.8503	0	8	4007	0.377538	0.288785	0.704984	3	1267	NA	0.788202	NA
ZNF277	Power6	no	0.378241	0.148	60.326	0	21	5505	NA	0.766728	NA	5	2215	0.378241	6.62301e-09	0.704273
FOXP2	Power1	no	0.378659	0.127	3.96531	0	14	5029	0.378659	0.072766	0.704984	14	4434	NA	0.99993	NA
PLXDC2	Both	no	0.379261	0.0825	98.8368	0	4	2177	0.471104	6.30848e-15	0.784807	14	4203	0.379261	8.03597e-09	0.705466
DGKB	Power1	no	0.37978	0.128	5.32349	0	14	5020	0.37978	1.85675e-05	0.707058	4	1889	NA	0.903277	NA
FAM89B	Both	no	0.380281	0.249	46.295	0	7	3683	0.561767	6.21876e-07	0.851716	17	5069	0.380281	8.38381e-10	0.707799
TMEM184C	Both	no	0.381303	0.264	64.7633	0	3	1668	0.515125	0.00675887	0.820232	5	2207	0.381303	1.67654e-13	0.710231
UCP2	Both	no	0.382321	0.0843	106.561	0	4	2177	0.479013	6.30848e-15	0.789378	14	4203	0.382321	8.03597e-09	0.711202
TNFSF12-TNFSF13	Power1	no	0.383113	0.129	0	0	14	5030	0.383113	0.0737253	0.709107	14	4437	NA	0.999931	NA
TRIM28	Power6	no	0.383334	0.152	20.8557	0	4	2298	NA	0.99676	NA	17	5078	0.383334	0.0346429	0.711532
AKT2	Power1	no	0.384211	0.129	13.157	0	14	5010	0.384211	1.21761e-13	0.709107	14	4227	NA	0.971194	NA
TMEM9B	Both	no	0.38434	0.152	35.1142	0	3	1673	0.433317	0.0187578	0.75033	5	2246	0.38434	0.00234592	0.711532
LZTS1	Power1	no	0.385305	0.403	38.8944	0	18	5363	0.385305	0.124218	0.710363	4	1878	NA	0.811245	NA
RAB39B	Both	no	0.385351	0.382	46.2401	0	3	1679	0.657759	0.218756	0.900566	5	2254	0.385351	0.0136642	0.71486
IWS1	Power1	no	0.387484	0.131	42.6106	0	4	2179	0.387484	8.1941e-07	0.713134	14	4422	NA	0.999914	NA
RAB10	Both	no	0.388365	0.326	47.14	0	3	1650	0.413404	4.08481e-05	0.730401	5	2223	0.388365	1.70395e-06	0.717106
XPO7	Power1	no	0.388573	0.132	23.533	0	3	1659	0.388573	0.00133853	0.715113	8	3354	NA	0.998066	NA
SRPK1	Both	no	0.389358	0.326	78.6037	0	3	1650	0.412426	4.08481e-05	0.730401	5	2223	0.389358	1.70395e-06	0.717106
MRPL50	Both	no	0.390349	0.156	55.6184	0	7	3680	0.500559	9.24215e-10	0.806112	5	2245	0.390349	0.0014075	0.718507
EPHA5	Power6	no	0.391335	0.105	43.6448	0	7	3746	NA	0.991001	NA	5	2205	0.391335	1.38999e-15	0.718542
NCDN	Power1	no	0.391804	0.133	13.3027	0	10	4544	0.391804	1.29379e-05	0.717069	2	283	NA	0.999629	NA
TXNDC5	Both	no	0.392319	0.157	53.9912	0	3	1653	0.441447	6.31924e-05	0.757997	9	3474	0.392319	0.0592825	0.720208
BLVRB	Power1	no	0.392877	0.134	9.17034	0	17	5296	0.392877	0.337626	0.719002	2	444	NA	0.999933	NA
SCAMP1	Both	no	0.393311	0.335	45.5671	0	3	1650	0.41828	4.08481e-05	0.73719	5	2223	0.393311	1.70395e-06	0.724568
CAMK2N2	Power1	no	0.393943	0.134	18.4662	0	10	4551	0.393943	0.0170133	0.719002	14	4441	NA	0.999933	NA
KPNA1	Both	no	0.394302	0.28	84.2178	0	3	1668	0.527748	0.00675887	0.831087	5	2207	0.394302	1.67654e-13	0.726316
SLC6A5	Power1	no	0.395008	0.135	8.26764	0	2	278	0.395008	1.71144e-07	0.720913	6	2904	NA	0.999934	NA
ECM2	Power6	no	0.395294	0.162	9.81173	1	6	3190	NA	0.999924	NA	7	3184	0.395294	0.0599635	0.728469
FUT5	Power1	no	0.396066	0.135	1.41382	0	2	286	0.396066	0.0105914	0.720913	6	2904	NA	0.999934	NA
TSTD2	Both	no	0.396288	0.163	41.104	0	4	2185	0.791837	0.000862974	0.969991	5	2206	0.396288	1.03488e-14	0.73126
ADAL	Both	no	0.397121	0.226	126.909	0	3	1639	0.397121	1.54798e-10	0.722277	5	2204	0.508455	1.005e-16	0.840274
CBLB	Both	no	0.397291	0.322	87.204	0	4	2182	0.461259	0.00504144	0.775323	14	4202	0.397291	1.18454e-09	0.736503
ACADL	Power1	no	0.398172	0.136	12.6838	0	14	5031	0.398172	0.0771091	0.722803	14	4281	NA	0.998791	NA
C5orf43	Both	no	0.398302	0.296	56.9618	0	3	1637	0.45959	6.07897e-25	0.774756	5	2207	0.398302	1.67654e-13	0.74102
LHX2	Power1	no	0.399222	0.137	19.5285	0	4	2190	0.399222	0.00256019	0.724671	14	4444	NA	0.999935	NA
ACCN2	Both	no	0.399309	0.539	45.2664	0	5	2582	0.723382	0.00143758	0.937317	10	3592	0.399309	0.0248061	0.741699
DCAF16	Power1	no	0.400265	0.137	23.1617	0	4	2209	0.400265	0.0880967	0.724671	14	4273	NA	0.998399	NA
LRIG1	Power6	no	0.400311	0.244	8.49683	0	2	381	NA	0.995559	NA	18	5318	0.400311	0.32629	0.741954
ZNF223	Both	no	0.401303	0.172	21.8461	0	7	3695	0.401303	0.00729052	0.725119	5	2257	0.403296	0.0300723	0.743851
FARSA	Both	no	0.402306	0.197	17.0413	0	13	4938	0.504803	9.24129e-09	0.809961	2	209	0.402306	0.00775257	0.743615
KLHL9	Both	no	0.402339	0.23	139.044	0	3	1639	0.402339	1.54798e-10	0.726769	5	2204	0.51127	1.005e-16	0.843406
PHB2	Both	no	0.404283	0.145	149.841	0	3	1651	0.832769	3.23278e-05	1	5	2204	0.404283	1.005e-16	0.744835
SCRT2	Power1	no	0.405419	0.139	39.811	0	4	2199	0.405419	0.0179215	0.728344	4	1878	NA	0.811245	NA
MRPS21	Both	no	0.406259	0.306	57.7934	0	3	1637	0.466222	6.07897e-25	0.78209	5	2207	0.406259	1.67654e-13	0.749578
MTX2	Both	no	0.407246	0.177	31.5972	0	3	1652	0.82801	4.68976e-05	1	5	2244	0.407246	0.00174837	0.751018
GPR171	Power1	no	0.407446	0.166	49.5185	0	8	4003	0.407446	0.0339378	0.72886	3	1258	NA	0.743137	NA
NSUN7	Both	no	0.408229	0.27	25.0486	0	4	2192	0.452813	0.00546943	0.766297	14	4211	0.408229	0.0307754	0.751158
VTA1	Both	no	0.409209	0.309	89.1933	0	3	1637	0.469488	6.07897e-25	0.784209	5	2207	0.409209	1.67654e-13	0.752056
ZNF567	Both	no	0.409455	0.233	84.1945	0	3	1639	0.409455	1.54798e-10	0.730058	5	2204	0.512672	1.005e-16	0.845689
NUP98	Power6	no	0.410187	0.361	80.7905	0	4	2298	NA	0.99676	NA	14	4204	0.410187	2.45097e-07	0.753482
LSAMP	Power1	no	0.410451	0.14	10.3742	0	14	5015	0.410451	4.73838e-09	0.730149	11	3754	NA	0.947551	NA
CREB3L2	Power6	no	0.41116	0.179	13.6859	0	2	629	NA	0.998872	NA	7	3187	0.41116	0.0266258	0.753794
MAVS	Power1	no	0.411441	0.14	53.4268	0	3	1645	0.411441	1.25507e-06	0.730149	2	352	NA	0.999869	NA
DCK	Both	no	0.412129	0.761	91.297	0	3	1642	0.753596	1.55592e-07	0.949341	5	2208	0.412129	3.46138e-12	0.754137
C5orf51	Power6	no	0.413095	0.0581	60.8073	0	3	1683	NA	0.731218	NA	8	3312	0.413095	0.000203214	0.755156
MYO5A	Power6	no	0.41406	0.151	53.0401	0	4	2270	NA	0.991486	NA	10	3591	0.41406	0.000310923	0.756406
MINPP1	Both	no	0.414381	0.141	13.3781	0	7	3693	0.414381	0.00135296	0.731935	17	5071	0.81366	4.67186e-07	1
GLT1D1	Both	no	0.41536	0.275	35.6395	0	4	2197	0.41536	0.00946422	0.734464	14	4213	0.593474	0.0410411	0.887308
HIST1H2BD	Both	no	0.41598	0.102	136.829	0	4	2185	0.749326	0.000862974	0.946778	14	4203	0.41598	8.03597e-09	0.759033
PIAS4	Power1	no	0.417311	0.144	10.6973	0	15	5116	0.417311	0.218858	0.737174	2	385	NA	0.999913	NA
PHF23	Power6	no	0.417915	0.187	43.2616	0	3	1752	NA	0.999135	NA	9	3468	0.417915	0.0222833	0.764408
MLC1	Power6	no	0.41888	0.269	9.88744	0	5	2639	NA	0.985938	NA	18	5318	0.41888	0.32629	0.766313
VSNL1	Both	no	0.419246	0.319	112.573	0	3	1640	0.419246	6.12388e-10	0.737908	2	213	0.558198	0.165231	0.86935
DPY30	Both	no	0.419841	0.312	74.1419	0	3	1651	0.822243	3.23278e-05	1	17	5069	0.419841	8.38381e-10	0.766704
H2AFZ	Both	no	0.420796	0.312	48.9453	0	7	3710	0.616493	0.353065	0.883057	17	5069	0.420796	8.38381e-10	0.766704
CACNG7	Both	no	0.421747	0.297	16.8734	0	5	2577	0.832025	8.65207e-06	1	11	3716	0.421747	0.00542901	0.766884
KIF2C	Both	no	0.422121	0.109	30.0386	0	11	4731	0.422121	0.321603	0.740095	12	3842	0.425527	0.000541323	0.770835
RAPGEF4	Both	no	0.422693	0.288	40.7489	0	4	2178	0.728394	2.98526e-07	0.938685	14	4211	0.422693	0.0307754	0.767115
AHDC1	Both	no	0.42364	0.3	45.8895	0	10	4552	0.561214	0.0529238	0.851271	11	3716	0.42364	0.00542901	0.769313
SKI	Power1	no	0.424015	0.146	27.2873	0	5	2580	0.424015	0.00044347	0.740571	10	3598	NA	0.927921	NA
OR2L8	Power6	no	0.424586	0.192	24.8521	0	3	1824	NA	0.999844	NA	9	3472	0.424586	0.0307171	0.770668
GFPT2	Power1	no	0.424954	0.146	20.3533	0	4	2216	0.424954	0.484691	0.740571	14	4283	NA	0.998873	NA
FYTTD1	Power1	no	0.425888	0.256	88.6958	0	3	1637	0.425888	6.07897e-25	0.740636	8	3327	NA	0.906357	NA
TMSB15A	Both	no	0.426464	0.318	32.606	0	7	3683	0.62582	6.21876e-07	0.887103	17	5069	0.426464	8.38381e-10	0.771303
DIAPH2	Both	no	0.427396	0.0874	52.5076	0	4	2178	0.455367	2.98526e-07	0.769591	14	4201	0.427396	6.45784e-11	0.771497
C1S	Power6	no	0.428325	0.193	4.02473	0	6	3190	NA	0.999924	NA	7	3184	0.428325	0.0599635	0.771888
GPM6A	Power1	no	0.428691	0.149	16.0862	0	3	1672	0.428691	0.0184036	0.745529	5	2336	NA	0.995743	NA
C14orf2	Both	no	0.429249	0.319	51.0695	0	3	1651	0.832584	3.23278e-05	1	17	5069	0.429249	8.38381e-10	0.772055
PRPS1	Both	no	0.429621	0.331	57.3806	0	3	1640	0.429621	6.12388e-10	0.746925	5	2226	0.571929	6.51941e-06	0.874953
HSD17B13	Power6	no	0.430171	0.194	21.879	0	8	4048	NA	0.991071	NA	9	3472	0.430171	0.0307171	0.773097
TAF4	Both	no	0.431088	0.305	19.5113	0	5	2577	0.827025	8.65207e-06	1	11	3716	0.431088	0.00542901	0.77327
CNOT8	Both	no	0.431476	0.149	41.8975	0	3	1654	0.431476	8.61512e-05	0.749918	5	2212	0.808312	3.88567e-10	1
BSN	Both	no	0.432009	0.735241	38.136	0	5	2577	0.826926	8.65207e-06	1	11	3720	0.432009	0.0914926	0.776428
C2orf44	Both	no	0.432399	0.149	80.0589	0	3	1654	0.432399	8.61512e-05	0.749918	5	2212	0.808437	3.88567e-10	1
INTS7	Both	no	0.432926	0.197	44.3414	0	7	3697	0.794062	0.0229128	0.97181	5	2265	0.432926	0.125538	0.776661
CIC	Both	no	0.433839	0.31	32.7303	0	10	4552	0.570389	0.0529238	0.856505	11	3716	0.433839	0.00542901	0.777118
PRKX	Power1	no	0.434231	0.152	29.7242	0	14	5010	0.434231	1.21761e-13	0.75033	14	4227	NA	0.971194	NA
PSMD11	Both	no	0.434748	0.46	39.8931	0	15	5117	0.700147	0.304245	0.924146	2	210	0.434748	0.03484	0.777767
HERC1	Power6	no	0.435655	0.1985	7.10601	0	2	642	NA	0.998992	NA	19	5338	0.435655	0.446395	0.778409
PSEN1	Both	no	0.436045	0.254	87.3634	0	3	1639	0.436045	1.54798e-10	0.751312	8	3317	0.499884	0.030388	0.83016
SSR4	Both	no	0.436558	0.328	43.6161	0	7	3683	0.637947	6.21876e-07	0.891004	17	5069	0.436558	8.38381e-10	0.778649
COL4A1	Power6	no	0.437457	0.199	9.99681	0	2	393	NA	0.995868	NA	7	3186	0.437457	0.0154485	0.778987
ZFP41	Power1	no	0.437861	0.155	31.6082	0	5	2582	0.437861	0.00143758	0.754978	10	3596	NA	0.660533	NA
TNRC6C	Both	no	0.438352	0.954	34.9925	0	5	2577	0.820234	8.65207e-06	1	11	3720	0.438352	0.0914926	0.779496
MRPL2	Power1	no	0.438762	0.155	53.9021	0	3	1653	0.438762	6.31924e-05	0.754978	5	2302	NA	0.9727	NA
AQP4	Both	no	0.439246	0.305	21.2255	0	4	2192	0.485891	0.00546943	0.793091	14	4211	0.439246	0.0307754	0.78072
NEURL	Power1	no	0.439657	0.155	26.0554	0	19	5435	0.439657	0.364277	0.754978	10	3638	NA	0.999895	NA
NDUFAB1	Both	no	0.440135	0.331	38.5998	0	7	3683	0.641545	6.21876e-07	0.892127	17	5069	0.440135	8.38381e-10	0.780778
PLA2G4A	Power1	no	0.440553	0.186	42.6184	0	8	4003	0.440553	0.0339378	0.756662	3	1282	NA	0.992737	NA
RCHY1	Both	no	0.441021	0.419	46.0658	0	3	1650	0.476669	4.08481e-05	0.788325	5	2223	0.441021	1.70395e-06	0.781246
FBXO18	Both	no	0.441909	0.203	20.0441	0	16	5217	0.509662	0.467849	0.813165	17	5085	0.441909	0.365472	0.783522
CAB39L	Both	no	0.442792	0.409	77.0833	0	4	2182	0.518501	0.00504144	0.82379	14	4204	0.442792	2.45097e-07	0.783802
EPB49	Power1	no	0.443231	0.0839	74.9791	0	4	2178	0.443231	2.98526e-07	0.7603	14	4255	NA	0.99626	NA
ALDH18A1	Both	no	0.443672	0.41	112.012	0	4	2184	0.510349	0.00191706	0.814119	14	4204	0.443672	2.45097e-07	0.784368
KIF18A	Both	no	0.444119	0.119	53.5965	0	11	4731	0.444119	0.321603	0.760977	12	3842	0.450621	0.000541323	0.790392
ZMYM6	Power6	no	0.444549	0.204	28.5638	0	7	3727	NA	0.968253	NA	5	2266	0.444549	0.129752	0.784631
CNOT2	Power1	no	0.445001	0.319	20.6209	0	4	2184	0.445001	0.00191706	0.761033	8	3328	NA	0.951495	NA
TFG	Both	no	0.445424	0.205	66.608	0	3	1668	0.453666	0.00675887	0.767362	2	212	0.445424	0.115536	0.785732
TNFAIP2	Power1	no	0.445882	0.0845	33.4879	0	4	2178	0.445882	2.98526e-07	0.761938	14	4351	NA	0.9997	NA
SV2B	Both	no	0.446296	0.0935	108.01	0	4	2178	0.470297	2.98526e-07	0.784383	14	4201	0.446296	6.45784e-11	0.786479
SECISBP2	Power1	no	0.446761	0.322	30.8566	0	4	2184	0.446761	0.00191706	0.763201	4	1899	NA	0.937592	NA
RBBP4	Power6	no	0.447167	0.0672	55.5875	0	12	4808	NA	0.860661	NA	8	3312	0.447167	0.000203214	0.787791
GRM7	Both	no	0.448035	0.116	111.414	0	4	2177	0.558996	6.30848e-15	0.848886	14	4203	0.448035	8.03597e-09	0.788266
MOGAT1	Power1	no	0.448508	0.192	32.3565	0	8	4003	0.448508	0.0339378	0.764073	3	1258	NA	0.743137	NA
SMO	Both	no	0.449377	0.302	22.2335	0	11	4733	0.449377	0.39976	0.764934	12	3846	0.539147	0.0278136	0.860665
KPNA4	Both	no	0.449761	0.361	111.854	0	3	1637	0.511722	6.07897e-25	0.81589	5	2207	0.449761	1.67654e-13	0.789425
TAX1BP3	Power1	no	0.450242	0.162	21.3012	0	4	2199	0.450242	0.0179215	0.765273	14	4475	NA	0.999945	NA
RAB40B	Power1	no	0.451103	0.162	16.1176	0	14	5051	0.451103	0.0900649	0.765273	10	3631	NA	0.999855	NA
PRRX1	Power6	no	0.451478	0.129	13.4403	0	2	317	NA	0.986952	NA	7	3183	0.451478	0.00217366	0.790632
SATB1	Power1	no	0.451959	0.162	60.4989	0	4	2180	0.451959	1.24795e-06	0.765273	14	4231	NA	0.981693	NA
IQCE	Both	no	0.453192	0.831	38.395	0	5	2582	0.77606	0.00143758	0.956633	11	3720	0.453192	0.0914926	0.795965
KCNMA1	Power6	no	0.45405	0.215	41.9549	0	4	2253	NA	0.985864	NA	14	4209	0.45405	0.0115982	0.796249
KIAA0586	Both	no	0.454518	0.313	64.4599	0	4	2182	0.454518	0.00504144	0.768949	8	3316	0.652343	0.0175466	0.918082
JUN	Both	no	0.454906	0.414	38.4676	0	4	2182	0.520512	0.00504144	0.825997	14	4202	0.454906	1.18454e-09	0.797546
MCF2L	Both	no	0.455759	0.908	20.8038	0	5	2583	0.764691	0.00843371	0.954252	11	3720	0.455759	0.0914926	0.797723
PHF16	Both	no	0.456215	0.333	83.8006	0	4	2184	0.456215	0.00191706	0.770863	5	2204	0.612654	1.005e-16	0.898816
RAB18	Both	no	0.45661	0.376	59.8055	0	3	1642	0.646103	1.55592e-07	0.89418	5	2207	0.45661	1.67654e-13	0.798521
SHISA4	Power1	no	0.457062	0.167	29.672	0	10	4555	0.457062	0.0975767	0.772184	14	4480	NA	0.999946	NA
MAP3K9	Both	no	0.457458	0.218	16.2134	0	5	2584	0.521179	0.0165422	0.826658	11	3725	0.457458	0.412309	0.79924
CCT3	Both	no	0.457906	0.332	80.7518	0	7	3681	0.457906	4.0872e-09	0.772701	17	5070	0.814834	3.75128e-08	1
LRRC49	Power6	no	0.458304	0.219	20.1418	0	21	5505	NA	0.766728	NA	5	2255	0.458304	0.0230632	0.800221
CDON	Power1	no	0.458749	0.219	92.0474	0	4	2206	0.458749	0.117415	0.773991	14	4218	NA	0.769982	NA
KRT222	Both	no	0.459146	0.219	52.005	0	4	2189	0.833506	0.00227143	1	5	2261	0.459146	0.0497115	0.800221
UFD1L	Both	no	0.459989	0.236	22.173	0	7	3680	0.603096	9.24215e-10	0.876021	17	5080	0.459989	0.037987	0.802277
CLDND1	Both	no	0.46083	0.222	75.9251	0	3	1661	0.525798	0.0016536	0.829974	5	2262	0.46083	0.0576839	0.803117
FMOD	Power6	no	0.461672	0.138	16.6305	0	2	317	NA	0.986952	NA	7	3183	0.461672	0.00217366	0.804881
ZDHHC22	Both	no	0.462088	0.327	27.0345	0	4	2197	0.462088	0.00946422	0.775395	14	4214	0.564913	0.0618668	0.87313
SCG5	Power6	no	0.462509	0.224	15.2154	0	3	1704	NA	0.983769	NA	5	2267	0.462509	0.141895	0.805009
C9orf37	Power1	no	0.46292	0.539	12.2382	0	18	5363	0.46292	0.124218	0.77817	14	4388	NA	0.999863	NA
RER1	Power6	no	0.463345	0.225	22.9447	0	3	1705	NA	0.983854	NA	9	3473	0.463345	0.0216998	0.805945
ATP2B2	Power1	no	0.463749	0.224	92.659	0	4	2206	0.463749	0.117415	0.779016	14	4218	NA	0.769982	NA
CADM1	Both	no	0.464177	0.431	65.8125	0	4	2182	0.532852	0.00504144	0.833127	14	4202	0.464177	1.18454e-09	0.806294
NHLH1	Both	no	0.464575	0.129	19.2208	0	11	4731	0.464575	0.321603	0.779159	12	3842	0.465008	0.000541323	0.807317
MAD2L1	Power1	no	0.465397	0.322	23.1439	0	11	4733	0.465397	0.39976	0.779356	12	3896	NA	0.998255	NA
SEMA4G	Power6	no	0.465836	0.219	42.746	0	9	4337	NA	0.999945	NA	10	3590	0.465836	6.13106e-05	0.807997
CDH10	Both	no	0.466661	0.1037	58.9595	0	4	2178	0.499845	2.98526e-07	0.805755	14	4201	0.466661	6.45784e-11	0.808123
GFM1	Both	no	0.46749	0.399	48.3004	0	3	1637	0.53659	6.07897e-25	0.834172	5	2207	0.46749	1.67654e-13	0.811269
TIMP2	Both	no	0.467861	0.243	55.8415	0	19	5430	0.467861	0.000977843	0.782709	10	3591	0.52563	0.000310923	0.853973
TSSC1	Both	no	0.468314	0.231	53.7285	0	3	1665	0.538443	0.00445012	0.837048	5	2267	0.468314	0.141895	0.811404
HIST1H3B	Power1	no	0.468675	0.327	25.8962	0	11	4733	0.468675	0.39976	0.782721	12	3862	NA	0.981241	NA
PDK2	Both	no	0.469137	0.537	27.358	0	13	4938	0.726123	9.24129e-09	0.938082	2	210	0.469137	0.03484	0.812074
ITIH2	Power6	no	0.469955	0.143	19.8189	0	2	317	NA	0.986952	NA	7	3183	0.469955	0.00217366	0.812114
TMCC3	Power6	no	0.47077	0.352	40.179	0	4	2247	NA	0.978289	NA	14	4211	0.47077	0.0307754	0.812288
TXN2	Both	no	0.471584	0.233	17.247	0	7	3683	0.542104	6.21876e-07	0.84063	17	5075	0.471584	0.0155883	0.813168
WDR77	Power1	no	0.471908	0.352	19.0449	0	7	3681	0.471908	4.0872e-09	0.785527	17	5098	NA	0.9008	NA
DAB2IP	Power6	no	0.472395	0.234	8.03404	0	2	699	NA	0.99917	NA	11	3725	0.472395	0.412309	0.814039
SSR3	Both	no	0.473203	0.234	64.7031	0	3	1655	0.541496	9.94894e-05	0.839293	5	2245	0.473203	0.0014075	0.814039
NRN1	Power1	no	0.473508	0.13	32.4181	0	4	2183	0.473508	0.000516528	0.786553	14	4279	NA	0.998738	NA
NEUROD4	Both	no	0.474009	0.134	32.1877	0	11	4731	0.475882	0.321603	0.787385	12	3842	0.474009	0.000541323	0.814943
HIST1H3J	Power1	no	0.474303	0.333	44.4051	0	11	4733	0.474303	0.39976	0.786642	12	3862	NA	0.981241	NA
MADD	Both	no	0.474817	0.199	23.6075	0	10	4543	0.503395	1.91975e-06	0.809258	10	3591	0.474817	0.000310923	0.817381
TTC39C	Both	no	0.475621	0.237	34.9891	0	4	2185	0.806771	0.000862974	0.98121	5	2206	0.475621	1.03488e-14	0.817516
STIM2	Both	no	0.476422	0.321	47.4884	0	4	2186	0.608835	0.0022145	0.878779	15	4993	0.476422	0.00402343	0.817757
BUB1	Both	no	0.47722	0.136	35.9309	0	11	4731	0.47979	0.321603	0.790531	12	3842	0.47722	0.000541323	0.817853
ZBTB5	Both	no	0.477454	0.3	79.0979	0	3	1639	0.477454	1.54798e-10	0.789007	9	3479	0.536005	0.331048	0.85958
MID1	Both	no	0.478015	0.134	98.2303	0	4	2177	0.59296	6.30848e-15	0.87097	14	4203	0.478015	8.03597e-09	0.818014
PRPF6	Both	no	0.478235	0.358	58.6109	0	7	3681	0.478235	4.0872e-09	0.789127	5	2204	0.632009	1.005e-16	0.907446
CD248	Power6	no	0.478806	0.239	12.9461	0	2	393	NA	0.995868	NA	7	3186	0.478806	0.0154485	0.818299
PRKAB1	Power6	no	0.479594	0.239	27.6136	0	12	4812	NA	0.89876	NA	8	3314	0.479594	0.00241638	0.818299
ITGB5	Power6	no	0.480379	0.341	6.08787	0	2	381	NA	0.995559	NA	18	5318	0.480379	0.32629	0.818983
MTR	Power1	no	0.480564	0.182	11.3525	0	13	4941	0.480564	0.000126741	0.790969	2	231	NA	0.990392	NA
GPR45	Both	no	0.481162	0.24	18.3249	0	10	4553	0.54452	0.031305	0.843626	10	3593	0.481162	0.0304327	0.819132
CLCA2	Power1	no	0.481335	0.217	60.7862	0	8	4003	0.481335	0.0339378	0.791183	3	1258	NA	0.743137	NA
BZW1	Both	no	0.481941	0.415	93.6764	0	3	1637	0.543314	6.07897e-25	0.840905	5	2207	0.481941	1.67654e-13	0.81937
GNG3	Both	no	0.482102	0.352	60.7111	0	4	2197	0.482102	0.00946422	0.791328	14	4213	0.649166	0.0410411	0.916743
GRB14	Both	no	0.482718	0.46	85.5544	0	4	2182	0.546915	0.00504144	0.844089	14	4202	0.482718	1.18454e-09	0.819833
CAMK1D	Power1	no	0.482866	0.133	43.6369	0	4	2183	0.482866	0.000516528	0.791394	14	4279	NA	0.998738	NA
RUNDC1	Both	no	0.483491	0.241	37.2561	0	3	1674	0.548688	0.0308471	0.844328	9	3476	0.483491	0.0568301	0.819958
TSPYL1	Power1	no	0.483626	0.229	58.6303	0	3	1668	0.483626	0.00675887	0.791744	5	2308	NA	0.98182	NA
LPL	Both	no	0.484263	0.136	75.4764	0	4	2183	0.489624	0.000516528	0.79605	14	4203	0.484263	8.03597e-09	0.820886
NPR3	Both	no	0.485032	0.136	103.762	0	4	2177	0.59764	6.30848e-15	0.873078	14	4203	0.485032	8.03597e-09	0.820886
AZIN1	Both	no	0.485798	0.243	34.1579	0	3	1678	0.55103	0.1785	0.845717	5	2268	0.485798	0.15358	0.821593
NUP133	Both	no	0.486562	0.243	33.8387	0	3	1670	0.55161	0.0100806	0.845717	5	2270	0.486562	0.272314	0.821593
CNOT7	Both	no	0.486642	0.307	41.4787	0	3	1639	0.486642	1.54798e-10	0.793879	5	2246	0.543466	0.00234592	0.863317
CEP55	Both	no	0.487322	0.139	30.4991	0	11	4731	0.488137	0.321603	0.795102	12	3842	0.487322	0.000541323	0.822078
GPRC5B	Power1	no	0.48739	0.0862	90.5917	0	4	2177	0.48739	6.30848e-15	0.794025	14	4225	NA	0.922298	NA
CHORDC1	Both	no	0.488082	0.602	31.6064	0	3	1679	0.732227	0.218756	0.940289	5	2254	0.488082	0.0136642	0.823082
KIF3C	Both	no	0.488838	0.798	35.1677	0	5	2580	0.771546	0.00044347	0.956164	10	3592	0.488838	0.0248061	0.823159
GADL1	Both	no	0.488882	0.36	36.3369	0	4	2197	0.488882	0.00946422	0.796008	14	4214	0.592996	0.0618668	0.886954
GLCE	Both	no	0.489593	0.138	109.216	0	4	2185	0.782674	0.000862974	0.963142	14	4203	0.489593	8.03597e-09	0.823684
AP3D1	Power6	no	0.490344	0.802	20.4922	0	5	2619	NA	0.970782	NA	10	3592	0.490344	0.0248061	0.823799
FBXO21	Both	no	0.490365	0.312	64.6228	0	3	1639	0.490365	1.54798e-10	0.79724	8	3317	0.5489	0.030388	0.865886
NDUFB11	Both	no	0.491092	0.246	18.1392	0	7	3683	0.559553	6.21876e-07	0.849741	17	5072	0.491092	9.42043e-06	0.823999
TMEM95	Power1	no	0.491104	0.224	41.3346	0	8	4003	0.491104	0.0339378	0.797831	3	1258	NA	0.743137	NA
TRIP10	Both	no	0.491836	0.246	35.1253	0	11	4731	0.633887	0.321603	0.889619	12	3843	0.491836	0.00410035	0.823999
SF3B3	Both	no	0.492575	0.375	43.655	0	7	3681	0.492575	4.0872e-09	0.798761	17	5074	0.600072	0.000202608	0.892426
PFDN5	Both	no	0.49258	0.247	13.184	0	7	3711	0.556755	0.440632	0.84843	17	5075	0.49258	0.0155883	0.824789
ZNF670	Both	no	0.49332	0.247	43.3833	0	3	1641	0.557879	2.25261e-06	0.84843	5	2220	0.49332	1.82227e-06	0.824789
TKT	Power1	no	0.494044	0.335	87.3546	0	3	1637	0.494044	6.07897e-25	0.801162	8	3327	NA	0.906357	NA
POLR2B	Both	no	0.494057	0.427	117.754	0	3	1637	0.550447	6.07897e-25	0.845629	5	2207	0.494057	1.67654e-13	0.825073
RBM7	Both	no	0.494778	0.321	79.0692	0	3	1639	0.494778	1.54798e-10	0.803052	5	2239	0.559897	0.000800089	0.870312
TENC1	Power6	no	0.494792	0.248	11.6315	0	5	2753	NA	0.996663	NA	10	3594	0.494792	0.0315741	0.825574
NCALD	Power1	no	0.495509	0.141	12.0431	0	4	2183	0.495509	0.000516528	0.803425	14	4282	NA	0.998833	NA
STAG2	Both	no	0.495524	0.248	103.321	0	7	3682	0.531588	3.66208e-07	0.832049	5	2210	0.495524	7.57101e-11	0.825737
RSPO3	Power1	no	0.496237	0.141	53.4138	0	4	2183	0.496237	0.000516528	0.803425	14	4279	NA	0.998738	NA
RCN2	Both	no	0.496255	0.249	33.4302	0	7	3682	0.532221	3.66208e-07	0.83277	5	2210	0.496255	7.57101e-11	0.826515
CTDSPL2	Both	no	0.496962	0.322	116.898	0	3	1639	0.496962	1.54798e-10	0.80368	5	2204	0.603749	1.005e-16	0.894581
HNRNPUL1	Both	no	0.496985	0.581	32.8572	0	15	5117	0.735178	0.304245	0.941591	2	210	0.496985	0.03484	0.827712
FAM65B	Power1	no	0.497688	0.195	45.0718	0	4	2190	0.497688	0.00256019	0.805208	15	4995	NA	0.564859	NA
C2orf49	Both	no	0.497713	0.434	60.9371	0	3	1637	0.55619	6.07897e-25	0.848264	5	2207	0.497713	1.67654e-13	0.828262
MYH3	Power1	no	0.498409	0.195	1.04498	0	2	287	0.498409	0.0699971	0.805208	6	2921	NA	0.999954	NA
ZNF32	Both	no	0.498439	0.269	48.6669	0	7	3680	0.643666	9.24215e-10	0.893133	17	5080	0.498439	0.037987	0.828758
DDX21	Both	no	0.499128	0.392	74.541	0	4	2184	0.499128	0.00191706	0.805402	17	5074	0.610905	0.000202608	0.898109
CDCA7	Power6	no	0.499162	0.144	23.0867	0	5	2704	NA	0.993946	NA	12	3842	0.499162	0.000541323	0.828764
QRICH1	Power1	no	0.50127	0.196	31.5102	0	15	5120	0.50127	0.199166	0.806234	2	238	NA	0.996881	NA
C12orf23	Power6	no	0.501332	0.259	23.7808	0	21	5509	NA	0.870485	NA	5	2247	0.501332	0.00417416	0.833833
RNF20	Both	no	0.501979	0.395	49.4457	0	4	2184	0.501979	0.00191706	0.806907	17	5074	0.614384	0.000202608	0.899059
WDR34	Power6	no	0.502053	0.259	17.4338	0	3	1767	NA	0.999405	NA	9	3468	0.502053	0.0222833	0.833833
RHOC	Power1	no	0.502687	0.328	19.4669	0	4	2192	0.502687	0.00546943	0.807925	14	4572	NA	0.999975	NA
NFATC3	Both	no	0.502771	0.258	133.674	0	4	2185	0.810526	0.000862974	0.983116	5	2206	0.502771	1.03488e-14	0.833945
RIOK1	Power6	no	0.503488	0.26	21.4979	0	7	3775	NA	0.996468	NA	17	5086	0.503488	0.432192	0.834552
FLRT1	Power6	no	0.504201	0.26	5.40866	0	2	456	NA	0.99761	NA	11	3725	0.504201	0.412309	0.834552
ITGA6	Power6	no	0.504916	0.373	6.16223	0	2	671	NA	0.999105	NA	18	5318	0.504916	0.32629	0.83643
HTN3	Power1	no	0.505504	0.238	47.6232	0	8	4003	0.505504	0.0339378	0.810086	3	1258	NA	0.743137	NA
CWF19L2	Both	no	0.505628	0.148	63.8084	0	4	2185	0.7857	0.000862974	0.966184	14	4203	0.505628	8.03597e-09	0.836637
EIF3M	Power1	no	0.506201	0.2	15.3265	0	7	3706	0.506201	0.0840782	0.810247	17	5092	NA	0.66441	NA
CSRNP2	Both	no	0.506337	0.141	48.6567	0	3	1667	0.625426	0.00641988	0.886985	5	2234	0.506337	9.66865e-05	0.836881
AKAP12	Power1	no	0.506897	0.200752	42.2849	0	4	2198	0.506897	0.0113257	0.810986	14	4270	NA	0.998025	NA
ZBBX	Power6	no	0.507044	0.175	59.3094	0	12	4812	NA	0.89876	NA	8	3316	0.507044	0.0175466	0.837009
HIST1H2AB	Power1	no	0.507591	0.376	48.4726	0	11	4733	0.507591	0.39976	0.811424	12	3862	NA	0.981241	NA
CSTF1	Both	no	0.507748	0.126	76.6975	0	3	1662	0.833322	0.00208429	1	2	208	0.507748	0.00492241	0.837337
ZFR	Power1	no	0.508283	0.202	29.2739	0	7	3709	0.508283	0.339972	0.812201	5	2285	NA	0.8731	NA
GNAZ	Power1	no	0.508973	0.1075	76.6758	0	4	2178	0.508973	2.98526e-07	0.812806	14	4255	NA	0.99626	NA
SNX13	Both	no	0.50916	0.299	63.8538	0	3	1656	0.590095	0.000126654	0.869902	5	2229	0.50916	1.21544e-05	0.840281
VAPA	Both	no	0.509865	0.145	38.5213	0	3	1667	0.636115	0.00641988	0.890515	5	2234	0.509865	9.66865e-05	0.841836
SNCB	Both	no	0.510568	0.153	84.2026	0	4	2185	0.787131	0.000862974	0.967544	14	4203	0.510568	8.03597e-09	0.842528
CLCA1	Power1	no	0.511037	0.245	63.8676	0	8	4003	0.511037	0.0339378	0.815741	3	1258	NA	0.743137	NA
MMADHC	Both	no	0.511971	0.274	70.6789	0	3	1651	0.833872	3.23278e-05	1	5	2264	0.511971	0.0463033	0.844098
CSE1L	Both	no	0.512405	0.344	89.5868	0	3	1639	0.512405	1.54798e-10	0.816644	5	2204	0.621554	1.005e-16	0.902773
PIP5K1B	Power1	no	0.513086	0.269	31.0126	0	4	2206	0.513086	0.117415	0.816792	14	4218	NA	0.769982	NA
KIF14	Both	no	0.513372	0.159	46.5201	0	11	4731	0.516481	0.321603	0.821659	12	3842	0.513372	0.000541323	0.846497
IMPDH2	Both	no	0.513766	0.413	23.964	0	7	3681	0.513766	4.0872e-09	0.817639	17	5070	0.816911	3.75128e-08	1
GMPS	Both	no	0.514069	0.278	58.3874	0	3	1661	0.583726	0.0016536	0.866916	5	2262	0.514069	0.0576839	0.84666
MTDH	Both	no	0.514446	0.131	129.625	0	3	1649	0.514446	1.89239e-05	0.819005	8	3312	0.610465	0.000203214	0.897922
SNX12	Power6	no	0.514764	0.133	92.4413	0	3	1687	NA	0.944935	NA	2	208	0.514764	0.00492241	0.846744
SNX6	Both	no	0.515456	0.531	90.3676	0	4	2177	0.796987	6.30848e-15	0.974844	14	4202	0.515456	1.18454e-09	0.846946
ADH5	Power1	no	0.515805	0.212	7.68941	0	14	5032	0.515805	0.116975	0.821469	4	1982	NA	0.993951	NA
RBPJ	Both	no	0.516145	0.128	116.104	0	4	2178	0.547508	2.98526e-07	0.844269	14	4201	0.516145	6.45784e-11	0.847099
PKD1	Power6	no	0.516834	0.321	74.0265	0	3	1687	NA	0.944935	NA	2	209	0.516834	0.00775257	0.848419
MON1B	Power1	no	0.517157	0.215	18.2435	0	15	5117	0.517157	0.304245	0.822303	2	276	NA	0.999424	NA
MRPS16	Power6	no	0.517521	0.281	22.2996	0	3	1752	NA	0.999135	NA	9	3468	0.517521	0.0222833	0.848535
COL5A3	Power1	no	0.517829	0.213	2.72202	0	2	283	0.517829	0.0238105	0.822352	6	2878	NA	0.999842	NA
ZNF415	Power6	no	0.518208	0.283	14.7635	0	3	1925	NA	0.99996	NA	5	2257	0.518208	0.0300723	0.849765
ARAP2	Both	no	0.518892	0.54	42.101	0	4	2182	0.586202	0.00504144	0.868038	14	4202	0.518892	1.18454e-09	0.849872
DOK6	Power1	no	0.519172	0.1008	79.6549	0	4	2177	0.519172	6.30848e-15	0.824555	15	4995	NA	0.564859	NA
ZBTB25	Both	no	0.519573	0.152	57.3215	0	3	1667	0.650868	0.00641988	0.896248	5	2234	0.519573	9.66865e-05	0.849922
TMPRSS6	Power1	no	0.519843	0.217	6.96742	0	2	281	0.519843	0.000748017	0.825811	6	2925	NA	0.999959	NA
C9orf64	Both	no	0.520252	0.136	62.636	0	3	1662	0.831086	0.00208429	1	2	208	0.520252	0.00492241	0.850499
ATP6V1A	Both	no	0.520931	0.593	47.1758	0	3	1650	0.560661	4.08481e-05	0.849991	5	2223	0.520931	1.70395e-06	0.851288
GPD1L	Both	no	0.521607	0.385	90.2671	0	4	2177	0.782542	6.30848e-15	0.963009	15	4993	0.521607	0.00402343	0.851857
KCNJ10	Power6	no	0.522284	0.409	7.17765	0	2	381	NA	0.995559	NA	18	5318	0.522284	0.32629	0.85295
KLB	Power1	no	0.522508	0.103	36.0514	0	8	4004	0.522508	0.0287961	0.827848	3	1269	NA	0.953142	NA
CDK8	Both	no	0.522958	0.289	54.722	0	7	3690	0.595316	6.46643e-05	0.872549	5	2217	0.522958	6.24834e-08	0.853356
LRRC1	Both	no	0.52317	0.286	66.4942	0	4	2206	0.52317	0.117415	0.828255	14	4213	0.600536	0.0410411	0.892506
INPP5K	Power6	no	0.523629	0.289	56.4654	0	3	1707	NA	0.988299	NA	8	3321	0.523629	0.286063	0.853356
PRUNE	Power1	no	0.523829	0.22	58.3566	0	3	1660	0.523829	0.00139539	0.82833	2	221	NA	0.900094	NA
CASP3	Both	no	0.524298	0.289	53.8825	0	3	1658	0.595783	0.000795866	0.872549	5	2213	0.524298	8.68712e-10	0.853356
E2F1	Both	no	0.524488	0.166	24.4354	0	11	4731	0.524488	0.321603	0.82959	12	3842	0.524965	0.000541323	0.853747
PDCD11	Power1	no	0.525144	0.446745	48.4683	0	4	2184	0.525144	0.00191706	0.829825	4	1899	NA	0.937592	NA
MFAP3L	Both	no	0.526293	0.441	50.5461	0	4	2178	0.782807	2.98526e-07	0.963357	14	4211	0.526293	0.0307754	0.854857
FAM46A	Power1	no	0.52645	0.222	24.3169	0	4	2191	0.52645	0.00424968	0.829974	15	4995	NA	0.564859	NA
PC	Power6	no	0.526955	0.292	26.0102	0	12	4810	NA	0.622481	NA	17	5083	0.526955	0.0817269	0.855098
PEMT	Power6	no	0.527614	0.334	41.7709	0	3	1687	NA	0.944935	NA	2	209	0.527614	0.00775257	0.855238
ZBTB41	Power6	no	0.528272	0.293	20.7954	0	6	3235	NA	0.999014	NA	5	2256	0.528272	0.01684	0.855671
EIF3A	Power1	no	0.528395	0.224	25.6796	0	4	2188	0.528395	0.0019157	0.831592	4	1899	NA	0.937592	NA
GTSE1	Both	no	0.528927	0.168	32.8357	0	11	4731	0.530318	0.321603	0.831745	12	3842	0.528927	0.000541323	0.855713
C11orf87	Both	no	0.529579	0.135	109.267	0	4	2178	0.565045	2.98526e-07	0.852984	14	4201	0.529579	6.45784e-11	0.85591
HIVEP3	Power1	no	0.52968	0.224	43.0679	0	5	2582	0.52968	0.00143758	0.831592	10	3596	NA	0.660533	NA
PRKCB	Both	no	0.530229	0.135	60.8106	0	4	2178	0.565585	2.98526e-07	0.852984	14	4201	0.530229	6.45784e-11	0.85591
UFC1	Both	no	0.530879	0.295	24.8992	0	3	1661	0.602197	0.0016536	0.875447	5	2262	0.530879	0.0576839	0.856806
BRPF1	Power1	no	0.530954	0.902	16.8558	0	18	5363	0.530954	0.124218	0.831889	4	1878	NA	0.811245	NA
ARPP19	Both	no	0.531526	0.738	69.4635	0	3	1679	0.75675	0.218756	0.95062	5	2254	0.531526	0.0136642	0.857189
WNK1	Both	no	0.532172	0.155	17.0578	0	5	2577	0.830992	8.65207e-06	1	11	3715	0.532172	0.00332667	0.857523
RPN1	Both	no	0.532815	0.25	120.268	0	3	1651	0.824514	3.23278e-05	1	5	2204	0.532815	1.005e-16	0.857642
TMEM178	Both	no	0.533457	0.137	91.3589	0	4	2178	0.568266	2.98526e-07	0.85532	14	4201	0.533457	6.45784e-11	0.858272
FGF14	Both	no	0.534096	0.137	42.2631	0	4	2178	0.568799	2.98526e-07	0.85532	14	4201	0.534096	6.45784e-11	0.858272
GUCA1C	Power1	no	0.534731	0.27	53.6884	0	8	4003	0.534731	0.0339378	0.833741	3	1258	NA	0.743137	NA
RAB4A	Both	no	0.534734	0.333	75.8001	0	3	1656	0.619796	0.000126654	0.884704	5	2229	0.534734	1.21544e-05	0.858965
MPDZ	Power1	no	0.535353	0.226976	33.9527	0	14	5021	0.535353	3.37488e-05	0.833949	14	4218	NA	0.769982	NA
PRCP	Power6	no	0.53537	0.299	71.1538	0	3	1687	NA	0.944935	NA	2	213	0.53537	0.165231	0.859033
DNALI1	Power1	no	0.535973	0.227	1.14368	0	14	5033	0.535973	0.125626	0.833968	14	4507	NA	0.999961	NA
STT3B	Both	no	0.536638	0.17	124.541	0	4	2177	0.659682	6.30848e-15	0.901456	14	4203	0.536638	8.03597e-09	0.860119
MRPS27	Power1	no	0.537209	0.23	22.2864	0	3	1660	0.537209	0.00139539	0.836287	2	221	NA	0.900094	NA
TBPL1	Both	no	0.537268	0.301	57.3323	0	3	1644	0.607088	4.52027e-07	0.878231	5	2264	0.537268	0.0463033	0.860125
KIAA0195	Power1	no	0.537827	0.803	30.173	0	18	5363	0.537827	0.124218	0.836873	4	1878	NA	0.811245	NA
CUEDC2	Both	no	0.537896	0.321	8.23454	0	7	3703	0.624633	0.0594156	0.886758	17	5080	0.537896	0.037987	0.860135
MYNN	Both	no	0.538522	0.205	92.5901	0	7	3697	0.795286	0.0229128	0.973175	5	2205	0.538522	1.38999e-15	0.860246
FBXL19	Power1	no	0.539057	0.232	26.1047	0	5	2582	0.539057	0.00143758	0.837802	10	3641	NA	0.99991	NA
GRSF1	Power1	no	0.53967	0.232	54.6421	0	3	1664	0.53967	0.00913911	0.837802	3	1470	NA	0.999346	NA
ARF4	Both	no	0.539769	0.302	54.7764	0	13	4939	0.6084	9.74962e-07	0.878684	8	3318	0.539769	0.0581689	0.860665
DCHS1	Power1	no	0.54028	0.832637	7.51361	0	18	5363	0.54028	0.124218	0.838081	4	1878	NA	0.811245	NA
C12orf44	Power6	no	0.540389	0.346	45.9147	0	3	1687	NA	0.944935	NA	2	209	0.540389	0.00775257	0.861093
WDHD1	Power1	no	0.540888	0.303	82.1702	0	4	2206	0.540888	0.117415	0.838518	14	4218	NA	0.769982	NA
BCL11B	Both	no	0.541008	0.14	127.365	0	4	2178	0.573013	2.98526e-07	0.858706	14	4201	0.541008	6.45784e-11	0.861694
GGA1	Both	no	0.541625	0.712	31.236	0	15	5117	0.759668	0.304245	0.952179	2	210	0.541625	0.03484	0.861747
SNX2	Both	no	0.542239	0.524	64.5482	0	3	1668	0.685899	0.00675887	0.915404	5	2207	0.542239	1.67654e-13	0.861833
DDIT4	Both	no	0.54271	0.236	31.9056	0	4	2213	0.54271	0.31974	0.84076	5	2227	0.803571	9.55635e-06	1
GATM	Power6	no	0.542854	0.434	12.041	0	5	2639	NA	0.985938	NA	18	5318	0.542854	0.32629	0.862847
C10orf12	Power1	no	0.543916	0.237	31.3568	0	4	2209	0.543916	0.0880967	0.841485	14	4419	NA	0.99991	NA
MOSPD1	Both	no	0.544078	0.308	99.0534	0	3	1662	0.820341	0.00208429	1	5	2257	0.544078	0.0300723	0.863837
PTCHD1	Both	no	0.544687	0.142	115.045	0	4	2178	0.578169	2.98526e-07	0.860887	14	4201	0.544687	6.45784e-11	0.863898
NNT	Both	no	0.545122	0.537	68.4973	0	3	1640	0.545122	6.12388e-10	0.843641	5	2226	0.676835	6.51941e-06	0.931256
RNF13	Both	no	0.545294	0.344	45.4919	0	3	1656	0.631626	0.000126654	0.888864	5	2229	0.545294	1.21544e-05	0.864245
KLRB1	Power1	no	0.545722	0.286	55.8974	0	8	4003	0.545722	0.0339378	0.843719	3	1258	NA	0.743137	NA
CCDC120	Both	no	0.5459	0.482	13.0058	0	5	2577	0.827322	8.65207e-06	1	11	3716	0.5459	0.00542901	0.864335
PPIL1	Both	no	0.546503	0.309	53.0915	0	3	1644	0.61482	4.52027e-07	0.881775	9	3474	0.546503	0.0592825	0.864354
UBE2M	Power6	no	0.547105	0.354	57.6966	0	3	1687	NA	0.944935	NA	2	209	0.547105	0.00775257	0.864781
PRKAG1	Both	no	0.547704	0.31	20.829	0	7	3684	0.61524	1.0694e-06	0.882205	17	5076	0.547704	0.0176951	0.864868
COMMD6	Power1	no	0.5481	0.241	12.2165	0	7	3711	0.5481	0.440632	0.844328	17	5092	NA	0.66441	NA
CERCAM	Power6	no	0.548303	0.237	35.9563	0	4	2255	NA	0.987414	NA	14	4213	0.548303	0.0410411	0.865663
RIMS4	Power1	no	0.549277	0.315	85.1509	0	4	2206	0.549277	0.117415	0.845133	14	4218	NA	0.769982	NA
RHOBTB3	Power6	no	0.549495	0.144	87.187	0	4	2249	NA	0.97857	NA	14	4201	0.549495	6.45784e-11	0.866044
RAB7A	Power1	no	0.549863	0.304	57.8512	0	3	1668	0.549863	0.00675887	0.845361	5	2308	NA	0.98182	NA
STK17A	Both	no	0.550088	0.311	110.77	0	4	2185	0.811508	0.000862974	0.986662	5	2206	0.550088	1.03488e-14	0.866079
SELT	Both	no	0.550679	0.313	32.7556	0	3	1673	0.61691	0.0187578	0.883478	5	2246	0.550679	0.00234592	0.86639
TAF10	Both	no	0.551268	0.313	73.1433	0	7	3710	0.617325	0.353065	0.883478	17	5072	0.551268	9.42043e-06	0.86639
EID2	Power6	no	0.551856	0.314	38.6392	0	3	1705	NA	0.983854	NA	9	3473	0.551856	0.0216998	0.866891
PPME1	Power1	no	0.552188	0.305	51.68	0	3	1668	0.552188	0.00675887	0.84591	2	225	NA	0.95871	NA
POLR2K	Both	no	0.552442	0.314	32.8417	0	7	3682	0.591056	3.66208e-07	0.870182	5	2210	0.552442	7.57101e-11	0.867022
PPP2R1B	Power1	no	0.552765	0.317	37.9889	0	4	2206	0.552765	0.117415	0.846188	14	4218	NA	0.769982	NA
SNAPC2	Power6	no	0.553025	0.151	26.1213	0	3	1687	NA	0.944935	NA	2	208	0.553025	0.00492241	0.867149
C20orf111	Both	no	0.55334	0.408	83.3376	1	3	1639	0.55334	1.54798e-10	0.846835	5	2204	0.658864	1.005e-16	0.921404
FAM26E	Both	no	0.553608	0.315	9.44572	0	1	1	0.619386	0.192687	0.884314	7	3181	0.553608	0.0131468	0.867389
POLR2G	Power6	no	0.554188	0.315	13.0551	0	16	5244	NA	0.826844	NA	17	5075	0.554188	0.0155883	0.867389
IKZF4	Power1	no	0.554485	0.245	12.5647	0	5	2585	0.554485	0.0779097	0.847084	10	3609	NA	0.99831	NA
SLC35B2	Power6	no	0.554766	0.36	47.8865	0	3	1687	NA	0.944935	NA	2	209	0.554766	0.00775257	0.867442
KCNQ5	Power1	no	0.555054	0.179	41.5957	0	4	2183	0.555054	0.000516528	0.847209	14	4279	NA	0.998738	NA
PHF20	Both	no	0.555342	0.266	59.7514	0	3	1655	0.575092	9.94894e-05	0.860253	5	2204	0.555342	1.005e-16	0.86755
TLX1	Power1	no	0.555623	0.246	4.55149	0	2	288	0.555623	0.324539	0.84776	6	2935	NA	0.999965	NA
TIPRL	Both	no	0.555916	0.544	29.607	0	3	1637	0.610996	6.07897e-25	0.880469	5	2207	0.555916	1.67654e-13	0.867765
NRAS	Both	no	0.556489	0.545	88.5494	0	3	1668	0.692011	0.00675887	0.918954	5	2207	0.556489	1.67654e-13	0.868049
PTBP2	Power6	no	0.55706	0.317	24.6348	0	21	5505	NA	0.766728	NA	5	2255	0.55706	0.0230632	0.868376
ENTPD7	Power1	no	0.557318	0.247	23.9537	0	4	2200	0.557318	0.033022	0.84843	14	4234	NA	0.988342	NA
DHX8	Both	no	0.557629	0.638	63.3311	0	4	2184	0.613132	0.00191706	0.88124	14	4204	0.557629	2.45097e-07	0.868627
AP1G1	Power1	no	0.558438	0.31	46.8072	0	3	1668	0.558438	0.00675887	0.848602	2	225	NA	0.95871	NA
NCOA4	Both	no	0.558766	0.32	48.2008	0	7	3690	0.623036	6.46643e-05	0.886357	5	2269	0.558766	0.20258	0.869833
TMEM106B	Both	no	0.559332	0.553	98.8126	0	3	1637	0.615658	6.07897e-25	0.882488	5	2207	0.559332	1.67654e-13	0.870285
DCAF8	Power1	no	0.560107	0.249	3.17828	0	13	4950	0.560107	0.411213	0.849756	2	575	NA	0.999965	NA
COX16	Both	no	0.560459	0.321	77.953	0	7	3682	0.599018	3.66208e-07	0.873332	5	2210	0.560459	7.57101e-11	0.87044
CXCL14	Both	no	0.561021	0.149	56.9467	0	4	2178	0.586693	2.98526e-07	0.868082	14	4201	0.561021	6.45784e-11	0.871167
FH	Both	no	0.561582	0.324	59.9332	0	3	1653	0.62739	6.31924e-05	0.887946	5	2216	0.561582	5.45477e-08	0.871734
KBTBD7	Both	no	0.562142	0.175	69.1204	0	3	1667	0.675795	0.00641988	0.911848	5	2234	0.562142	9.66865e-05	0.872154
FAM83D	Both	no	0.562317	0.189	38.1281	0	11	4731	0.562317	0.321603	0.851807	12	3842	0.568186	0.000541323	0.873949
IFRD1	Both	no	0.562699	0.325	31.5714	0	3	1658	0.628558	0.000795866	0.888337	5	2240	0.562699	0.000813089	0.872202
PTPRE	Both	no	0.562866	0.329	67.75	0	4	2206	0.562866	0.117415	0.852265	14	4213	0.636633	0.0410411	0.909438
STYX	Both	no	0.563255	0.325	29.4438	0	7	3707	0.629331	0.19186	0.888337	5	2242	0.563255	0.00109236	0.872202
ABCG4	Power1	no	0.563413	0.253	25.7542	0	19	5429	0.563413	0.000537905	0.852347	14	4235	NA	0.988661	NA
H2AFY2	Both	no	0.563809	0.656	132.74	0	4	2184	0.618976	0.00191706	0.884247	14	4204	0.563809	2.45097e-07	0.872654
PGBD5	Power1	no	0.563959	0.185	35.4048	0	4	2183	0.563959	0.000516528	0.852595	14	4279	NA	0.998738	NA
BTF3L4	Both	no	0.564362	0.326	41.6112	0	7	3698	0.630483	0.0364558	0.888726	5	2228	0.564362	7.28505e-06	0.872668
GPRIN1	Both	no	0.564503	0.352	41.9478	0	19	5430	0.564503	0.000977843	0.852676	10	3591	0.629649	0.000310923	0.906214
ERBB2	Power6	no	0.565463	0.327	7.03336	0	5	2702	NA	0.993866	NA	12	3845	0.565463	0.0122798	0.87313
VBP1	Both	no	0.56601	0.349	61.5481	0	7	3680	0.69562	9.24215e-10	0.921006	17	5080	0.56601	0.037987	0.873287
TRIM13	Both	no	0.566123	0.424	96.9545	0	3	1639	0.566123	1.54798e-10	0.852996	5	2204	0.665166	1.005e-16	0.925134
TSNAX	Both	no	0.566557	0.328	32.8996	0	3	1675	0.633512	0.0466291	0.889495	5	2241	0.566557	0.000822921	0.87359
KIF21B	Power1	no	0.566661	0.255	44.2552	0	11	4734	0.566661	0.489057	0.853614	10	3596	NA	0.660533	NA
TRIM14	Both	no	0.567102	0.186	72.6891	0	4	2185	0.796624	0.000862974	0.974537	14	4203	0.567102	8.03597e-09	0.873864
BATF2	Power1	no	0.567196	0.255	1.95974	0	2	282	0.567196	0.00440867	0.853614	6	2938	NA	0.999966	NA
CDC73	Both	no	0.567645	0.224	56.3783	0	7	3697	0.79843	0.0229128	0.975988	5	2205	0.567645	1.38999e-15	0.873896
TPH1	Power1	no	0.567732	0.306	37.6064	0	8	4003	0.567732	0.0339378	0.854794	3	1258	NA	0.743137	NA
NUP88	Both	no	0.568726	0.328	100.312	0	4	2185	0.811837	0.000862974	0.987528	5	2206	0.568726	1.03488e-14	0.874254
CELSR3	Power6	no	0.569263	0.329461	13.269	0	2	461	NA	0.997702	NA	11	3722	0.569263	0.232645	0.874256
GPN1	Both	no	0.569331	0.519	75.2423	0	7	3681	0.569331	4.0872e-09	0.855984	17	5070	0.815647	3.75128e-08	1
DAD1	Both	no	0.5698	0.33	18.7652	0	7	3700	0.635376	0.0331088	0.890256	17	5076	0.5698	0.0176951	0.874501
RGS2	Both	no	0.569861	0.584	44.4244	0	3	1640	0.569861	6.12388e-10	0.856112	5	2245	0.690332	0.0014075	0.938137
C11orf41	Both	no	0.570334	0.33	18.0947	0	10	4547	0.635746	0.012548	0.890256	10	3589	0.570334	0.000334722	0.874501
GSTM2	Both	no	0.570868	0.331	38.0827	0	13	4938	0.641901	9.24129e-09	0.892327	2	213	0.570868	0.165231	0.874953
FAM65A	Power1	no	0.570916	0.31	17.3979	0	10	4552	0.570916	0.0529238	0.856505	10	3600	NA	0.967529	NA
LHX5	Power6	no	0.5714	0.331	34.4537	0	3	1686	NA	0.777707	NA	8	3321	0.5714	0.286063	0.874953
TFDP2	Power1	no	0.571442	0.26	20.2611	0	14	5007	0.571442	2.8677e-23	0.856699	14	4295	NA	0.999395	NA
CRHBP	Power1	no	0.571965	0.26	17.0288	0	10	4555	0.571965	0.0975767	0.856699	14	4296	NA	0.999395	NA
ZEB1	Power6	no	0.572459	0.0545	65.2594	0	4	2238	NA	0.955131	NA	14	4205	0.572459	9.64766e-06	0.875796
ASPN	Power6	no	0.572986	0.207	23.6778	0	2	317	NA	0.986952	NA	7	3183	0.572986	0.00217366	0.875839
PPPDE1	Power6	no	0.573513	0.334	48.1859	0	3	1680	NA	0.696657	NA	5	2213	0.573513	8.68712e-10	0.876291
MAGEA12	Power1	no	0.573535	0.314	43.6439	0	8	4003	0.573535	0.0339378	0.858843	3	1258	NA	0.743137	NA
LSM4	Power6	no	0.574038	0.334	10.9889	0	7	3747	NA	0.983291	NA	17	5089	0.574038	0.361488	0.876291
CCDC142	Power1	no	0.574055	0.264	11.7931	0	13	4942	0.574055	0.00019742	0.859086	2	229	NA	0.986864	NA
OLFML3	Power6	no	0.574561	0.334	12.9946	0	2	596	NA	0.998693	NA	7	3187	0.574561	0.0266258	0.876291
C12orf4	Both	no	0.574574	0.292	63.6743	0	3	1642	0.574574	1.55592e-07	0.859566	5	2224	0.815184	2.67625e-06	1
ATP5B	Power6	no	0.575082	0.334	20.091	0	3	1748	NA	0.998972	NA	17	5076	0.575082	0.0176951	0.876291
ACO2	Power6	no	0.575602	0.335	22.3216	0	3	1687	NA	0.944935	NA	2	211	0.575602	0.0705965	0.876732
ETNK1	Both	no	0.575609	0.266	42.607	0	7	3690	0.575609	6.46643e-05	0.860253	5	2211	0.749483	2.72819e-10	0.96015
MAPRE1	Power6	no	0.57612	0.335	84.2282	0	12	4812	NA	0.89876	NA	8	3314	0.57612	0.00241638	0.876732
NAT1	Power1	no	0.576124	0.317	52.148	0	8	4003	0.576124	0.0339378	0.86031	3	1258	NA	0.743137	NA
MAOB	Power6	no	0.576637	0.507	12.6484	0	4	2247	NA	0.978289	NA	14	4211	0.576637	0.0307754	0.876935
TICAM2	Power1	no	0.576638	0.267	60.1769	0	3	1658	0.576638	0.000795866	0.860831	8	3327	NA	0.906357	NA
RBM5	Power1	no	0.57715	0.267	27.5342	0	13	4941	0.57715	0.000126741	0.860831	2	231	NA	0.990392	NA
GIN1	Both	no	0.577152	0.229	75.9979	0	7	3697	0.799502	0.0229128	0.976643	5	2205	0.577152	1.38999e-15	0.877121
BIN1	Power1	no	0.57766	0.142	83.7633	0	4	2178	0.57766	2.98526e-07	0.860887	14	4255	NA	0.99626	NA
ARL6IP5	Both	no	0.577666	0.58	99.7495	0	3	1637	0.628169	6.07897e-25	0.8881	5	2207	0.577666	1.67654e-13	0.87734
TCEAL8	Both	no	0.578179	0.337	37.2796	0	3	1646	0.642963	3.62582e-06	0.892845	5	2221	0.578179	2.67955e-06	0.877605
PCDH1	Both	no	0.578677	0.373	63.7889	0	19	5430	0.578677	0.000977843	0.861686	10	3591	0.642262	0.000310923	0.912726
EPB41L1	Both	no	0.57869	0.283	60.446	0	10	4543	0.589129	1.91975e-06	0.86953	10	3591	0.57869	0.000310923	0.877792
FABP2	Power1	no	0.579186	0.323	40.5791	0	8	4003	0.579186	0.0339378	0.863165	3	1258	NA	0.743137	NA
AK5	Both	no	0.5792	0.156	82.4739	0	4	2178	0.600842	2.98526e-07	0.874655	14	4201	0.5792	6.45784e-11	0.877803
USP39	Both	no	0.579693	0.547	34.2702	0	7	3681	0.579693	4.0872e-09	0.863527	17	5070	0.807559	3.75128e-08	1
OSTM1	Both	no	0.579709	0.585	64.6741	0	3	1637	0.632005	6.07897e-25	0.889071	5	2207	0.579709	1.67654e-13	0.878567
DCP1B	Both	no	0.580199	0.341	56.7745	0	3	1668	0.580199	0.00675887	0.863584	2	212	0.581731	0.115536	0.879322
RAB30	Both	no	0.580217	0.338	89.0009	0	4	2189	0.821824	0.00227143	1	5	2206	0.580217	1.03488e-14	0.878682
LATS1	Both	no	0.580705	0.343	50.1717	0	3	1668	0.580705	0.00675887	0.86446	2	212	0.583732	0.115536	0.880166
MNT	Both	no	0.580723	0.53	25.636	0	5	2577	0.82937	8.65207e-06	1	11	3716	0.580723	0.00542901	0.878787
KIAA0513	Both	no	0.581212	0.384	71.2906	0	19	5430	0.581212	0.000977843	0.866016	10	3591	0.647013	0.000310923	0.91584
FBLN5	Power6	no	0.581228	0.212	16.5371	0	2	317	NA	0.986952	NA	7	3183	0.581228	0.00217366	0.879265
POLR1D	Both	no	0.582223	0.56	93.6002	0	7	3681	0.582223	4.0872e-09	0.866741	5	2204	0.710361	1.005e-16	0.947509
CTR9	Power6	no	0.582233	0.341	29.0258	0	12	4842	NA	0.968009	NA	17	5078	0.582233	0.0346429	0.879322
SUPT4H1	Both	no	0.582725	0.465	50.0817	0	3	1639	0.582725	1.54798e-10	0.866826	5	2246	0.651642	0.00234592	0.917593
OPA1	Power6	no	0.582734	0.342	32.1917	0	3	1722	NA	0.992554	NA	5	2256	0.582734	0.01684	0.879745
SPRYD3	Power1	no	0.583227	0.278	41.0374	0	10	4554	0.583227	0.0377196	0.866916	14	4351	NA	0.9997	NA
PLEKHG5	Both	no	0.583234	0.343	64.3891	0	4	2185	0.812275	0.000862974	0.988211	5	2261	0.583234	0.0497115	0.880166
RBP2	Power1	no	0.584224	0.131	28.6773	0	8	4004	0.584224	0.0287961	0.867179	3	1263	NA	0.996494	NA
DR1	Both	no	0.584229	0.593	90.6287	0	3	1637	0.636483	6.07897e-25	0.890581	5	2207	0.584229	1.67654e-13	0.880483
IL2	Power1	no	0.584721	0.332	52.3799	0	8	4003	0.584721	0.0339378	0.867256	3	1258	NA	0.743137	NA
SPOP	Power6	no	0.584725	0.344	19.3816	0	3	1738	NA	0.998655	NA	5	2226	0.584725	6.51941e-06	0.880584
AMZ2	Both	no	0.585216	0.467	81.7788	0	3	1639	0.585216	1.54798e-10	0.867436	5	2204	0.681351	1.005e-16	0.933789
RSBN1	Both	no	0.585219	0.186	105.117	0	3	1667	0.690175	0.00641988	0.917924	5	2234	0.585219	9.66865e-05	0.880905
ZC3H3	Power1	no	0.58571	0.282	13.8928	0	15	5117	0.58571	0.304245	0.867605	2	276	NA	0.999424	NA
RPS2	Power6	no	0.585714	0.347	31.3691	0	21	5515	NA	0.911475	NA	5	2257	0.585714	0.0300723	0.881823
PPM1L	Both	no	0.586206	0.466	52.8799	0	4	2186	0.694597	0.0022145	0.920654	15	4993	0.586206	0.00402343	0.881898
FAM175A	Both	no	0.586698	0.197	104.092	0	4	2177	0.688317	6.30848e-15	0.917002	14	4203	0.586698	8.03597e-09	0.882051
NR4A2	Both	no	0.587188	0.468	55.9492	0	4	2186	0.695874	0.0022145	0.921039	15	4993	0.587188	0.00402343	0.882506
CDK4	Power1	no	0.587671	0.531	43.7744	0	11	4733	0.587671	0.39976	0.868417	12	3862	NA	0.981241	NA
NARS2	Power6	no	0.587678	0.349	46.5032	0	3	1708	NA	0.991187	NA	5	2239	0.587678	0.000800089	0.882638
SYN1	Power1	no	0.588158	0.391	67.277	0	19	5430	0.588158	0.000977843	0.868644	14	4351	NA	0.9997	NA
FUNDC1	Power6	no	0.588165	0.349	66.8088	0	4	2246	NA	0.977857	NA	5	2217	0.588165	6.24834e-08	0.882638
DNAJB9	Power1	no	0.588644	0.282	46.9421	0	3	1669	0.588644	0.00914307	0.869014	8	3327	NA	0.906357	NA
FAM118B	Both	no	0.588652	0.169	101.63	0	3	1662	0.823489	0.00208429	1	2	208	0.588652	0.00492241	0.883359
SAP30	Power6	no	0.589139	0.352	40.2057	0	11	4738	NA	0.67306	NA	4	1877	0.589139	0.431513	0.883842
LGR4	Power1	no	0.589613	0.207	41.725	0	4	2183	0.589613	0.000516528	0.86979	14	4279	NA	0.998738	NA
PSMB5	Both	no	0.589624	0.298	62.6738	0	3	1651	0.825427	3.23278e-05	1	5	2204	0.589624	1.005e-16	0.884238
PPP2CA	Both	no	0.590108	0.353	69.4774	0	3	1652	0.820873	4.68976e-05	1	5	2244	0.590108	0.00174837	0.884239
CLSTN1	Both	no	0.590591	0.342	19.8778	0	10	4546	0.647136	0.000146359	0.894628	10	3590	0.590591	6.13106e-05	0.884871
GPBP1	Both	no	0.591073	0.355	45.4992	0	3	1652	0.833414	4.68976e-05	1	5	2244	0.591073	0.00174837	0.885026
IGDCC4	Power1	no	0.591534	0.302	40.2006	0	4	2186	0.591534	0.0022145	0.870219	4	1913	NA	0.95963	NA
ILDR2	Both	no	0.591556	0.359	30.9948	0	4	2186	0.644016	0.0022145	0.893169	15	4994	0.591556	0.428248	0.886573
SEZ6L2	Power1	no	0.592011	0.396	54.021	0	19	5430	0.592011	0.000977843	0.870464	14	4351	NA	0.9997	NA
NLGN2	Both	no	0.592037	0.347	28.537	0	10	4552	0.59856	0.0529238	0.873304	10	3590	0.592037	6.13106e-05	0.886872
SEC24A	Both	no	0.592486	0.285	69.4657	0	3	1659	0.592486	0.00133853	0.87055	8	3312	0.750038	0.000203214	0.961173
PTPRG	Both	no	0.592518	0.544	55.7392	0	4	2192	0.626999	0.00546943	0.887638	14	4211	0.592518	0.0307754	0.886882
MAP3K4	Power1	no	0.593433	0.286	17.7633	0	13	4941	0.593433	0.000126741	0.871055	2	231	NA	0.990392	NA
WDR63	Power1	no	0.593906	0.342	50.2944	0	8	4003	0.593906	0.0339378	0.871553	3	1258	NA	0.743137	NA
TULP4	Both	no	0.593952	0.363	15.5457	0	10	4547	0.660001	0.012548	0.901566	10	3589	0.593952	0.000334722	0.888085
RCAN1	Power1	no	0.594377	0.288	59.2053	0	4	2198	0.594377	0.0113257	0.872054	14	4270	NA	0.998025	NA
BZW2	Both	no	0.594428	0.362	95.5582	0	4	2185	0.812713	0.000862974	0.988984	5	2206	0.594428	1.03488e-14	0.88831
SLC6A1	Power1	no	0.594847	0.288	32.8787	0	4	2193	0.594847	0.00564064	0.872054	14	4251	NA	0.995142	NA
LNX2	Both	no	0.594903	0.702	53.6767	0	4	2182	0.653528	0.00504144	0.897297	14	4202	0.594903	1.18454e-09	0.888493
MFGE8	Power6	no	0.595377	0.516	10.6113	0	2	381	NA	0.995559	NA	18	5318	0.595377	0.32629	0.888497
ARL2BP	Both	no	0.595849	0.6	51.7394	0	7	3683	0.743643	6.21876e-07	0.945023	17	5069	0.595849	8.38381e-10	0.888908
USP10	Power1	no	0.59625	0.292	1.99543	0	15	5117	0.59625	0.304245	0.872649	2	615	NA	0.999971	NA
F2R	Both	no	0.596323	0.756	109.074	0	4	2184	0.651538	0.00191706	0.896567	14	4204	0.596323	2.45097e-07	0.89033
C8orf46	Both	no	0.596714	0.569	38.2001	0	4	2197	0.596714	0.00946422	0.872778	14	4213	0.735033	0.0410411	0.954944
TBC1D15	Both	no	0.596795	0.369	38.8908	0	7	3682	0.639757	3.66208e-07	0.891703	5	2210	0.596795	7.57101e-11	0.890402
LIMD1	Power1	no	0.597178	0.29	23.651	0	14	5022	0.597178	4.65161e-05	0.87304	12	3860	NA	0.989083	NA
CCT7	Both	no	0.597266	0.61	67.3605	0	7	3689	0.744006	0.000414502	0.945177	17	5069	0.597266	8.38381e-10	0.891046
SPG21	Both	no	0.597737	0.371	55.1939	0	4	2185	0.812823	0.000862974	0.989319	5	2206	0.597737	1.03488e-14	0.891595
ARG2	Both	no	0.598101	0.669	98.1553	0	3	1640	0.598101	6.12388e-10	0.873241	5	2206	0.710856	1.03488e-14	0.947948
PDHX	Both	no	0.598207	0.373	51.9188	0	3	1662	0.832491	0.00208429	1	9	3473	0.598207	0.0216998	0.891722
DISP2	Both	no	0.598675	0.36	26.8485	0	5	2584	0.658403	0.0165422	0.900626	10	3590	0.598675	6.13106e-05	0.89181
ASTN2	Both	no	0.599142	0.212	86.719	0	4	2185	0.801503	0.000862974	0.978383	14	4203	0.599142	8.03597e-09	0.891863
MMGT1	Power1	no	0.599475	0.309	57.2419	0	3	1679	0.599475	0.218756	0.873629	2	287	NA	0.999625	NA
SAMM50	Power6	no	0.599608	0.427	85.4112	0	3	1687	NA	0.944935	NA	2	209	0.599608	0.00775257	0.89206
GLCCI1	Power1	no	0.599932	0.293	27.18	0	4	2200	0.599932	0.033022	0.874494	14	4234	NA	0.988342	NA
TLE3	Power1	no	0.600387	0.35	13.4723	0	10	4552	0.600387	0.0529238	0.874511	2	711	NA	0.999977	NA
KRTAP5-2	Power6	no	0.600998	0.376	34.7094	0	4	2221	NA	0.757949	NA	14	4216	0.600998	0.300891	0.892775
CAND1	Both	no	0.601459	0.652	125.037	0	3	1642	0.736533	1.55592e-07	0.942322	5	2207	0.601459	1.67654e-13	0.892928
MSH4	Power1	no	0.601747	0.351	41.9094	0	8	4003	0.601747	0.0339378	0.875211	3	1258	NA	0.743137	NA
LAMA2	Power6	no	0.601919	0.234682	13.6887	0	2	317	NA	0.986952	NA	7	3183	0.601919	0.00217366	0.892989
GTF2H5	Power6	no	0.602378	0.126	55.4454	0	12	4808	NA	0.860661	NA	8	3312	0.602378	0.000203214	0.893161
GNAI3	Both	no	0.602835	0.376	128.197	0	4	2185	0.813042	0.000862974	0.989497	5	2206	0.602835	1.03488e-14	0.893351
HMGCLL1	Both	no	0.603293	0.423	60.2203	0	3	1656	0.676375	0.000126654	0.912196	5	2229	0.603293	1.21544e-05	0.894125
OAT	Both	no	0.603544	0.584	28.2156	0	4	2197	0.603544	0.00946422	0.87606	14	4213	0.738095	0.0410411	0.956418
PRKD3	Power1	no	0.60399	0.563	28.8746	0	11	4733	0.60399	0.39976	0.876101	12	3862	NA	0.981241	NA
HCRTR2	Both	no	0.604205	0.38	67.8959	0	4	2185	0.81326	0.000862974	0.989635	5	2206	0.604205	1.03488e-14	0.894721
ECD	Power1	no	0.604435	0.994	22.1661	0	7	3691	0.604435	7.19461e-05	0.87627	5	2452	NA	0.999793	NA
HIST2H2BE	Both	no	0.604659	0.217	75.9784	0	4	2185	0.802668	0.000862974	0.979007	14	4203	0.604659	8.03597e-09	0.894832
CHRNA2	Power1	no	0.604879	0.298	1.09235	0	14	5034	0.604879	0.170726	0.876853	14	4546	NA	0.999972	NA
KPNA5	Both	no	0.605112	0.383	46.7344	0	3	1652	0.827124	4.68976e-05	1	5	2244	0.605112	0.00174837	0.895165
MED12	Power1	no	0.605323	0.954	50.5407	0	4	2184	0.605323	0.00191706	0.877102	4	1884	NA	0.835894	NA
TMTC3	Both	no	0.605564	0.383	40.5895	0	7	3682	0.650533	3.66208e-07	0.896177	5	2210	0.605564	7.57101e-11	0.895271
DCAF7	Both	no	0.605766	0.296	51.8618	0	13	4938	0.605766	9.24129e-09	0.87781	2	208	0.700134	0.00492241	0.941334
CALY	Both	no	0.606015	0.178	87.3037	0	4	2178	0.64119	2.98526e-07	0.892018	14	4201	0.606015	6.45784e-11	0.895317
HIST2H2AB	Power1	no	0.606208	0.572	48.7749	0	11	4733	0.606208	0.39976	0.878082	12	3862	NA	0.981241	NA
SMARCAD1	Both	no	0.606464	0.262	53.4457	0	7	3697	0.805872	0.0229128	0.980274	5	2205	0.606464	1.38999e-15	0.895343
GJC1	Power1	no	0.606649	0.301	45.9411	0	17	5293	0.606649	0.0120344	0.878231	10	3626	NA	0.999815	NA
ATP6V1C1	Power6	no	0.606912	0.385	43.4997	0	6	3235	NA	0.999014	NA	5	2256	0.606912	0.01684	0.895831
LRPPRC	Both	no	0.60736	0.87	91.7788	0	3	1650	0.612707	4.08481e-05	0.881201	5	2223	0.60736	1.70395e-06	0.895875
PIM2	Power1	no	0.607527	0.302	46.9165	0	4	2203	0.607527	0.0429888	0.878684	14	4225	NA	0.922298	NA
WDR36	Power6	no	0.607807	0.387	66.1407	0	3	1680	NA	0.696657	NA	5	2213	0.607807	8.68712e-10	0.896491
HIST3H2A	Both	no	0.607964	0.302	37.8878	0	7	3690	0.607964	6.46643e-05	0.878684	5	2211	0.759013	2.72819e-10	0.966228
C18orf21	Power6	no	0.608252	0.387	48.225	0	3	1694	NA	0.952052	NA	9	3479	0.608252	0.331048	0.896491
PDCL	Both	no	0.608696	0.387	34.0531	0	7	3686	0.671081	3.84049e-06	0.908537	5	2238	0.608696	0.000293037	0.896491
USP1	Both	no	0.609139	0.265	128.625	0	3	1649	0.689646	1.89239e-05	0.917702	5	2205	0.609139	1.38999e-15	0.896774
FNBP1	Power1	no	0.609269	0.303	36.5607	0	17	5295	0.609269	0.218998	0.879134	2	352	NA	0.999869	NA
VPS26A	Power6	no	0.609582	0.39	19.8605	0	3	1743	NA	0.998913	NA	5	2237	0.609582	0.000271368	0.897467
RNF2	Power1	no	0.609702	0.304	41.8929	0	3	1666	0.609702	0.00641367	0.879581	5	2312	NA	0.986975	NA
OXA1L	Power6	no	0.610024	0.189	29.0684	0	3	1695	NA	0.946718	NA	2	208	0.610024	0.00492241	0.897797
ANK3	Power1	no	0.610134	0.304951	17.1243	0	5	2578	0.610134	5.71508e-05	0.880004	10	3655	NA	0.999951	NA
STAMBPL1	Power1	no	0.610566	0.305	44.7264	0	4	2193	0.610566	0.00564064	0.880026	14	4251	NA	0.995142	NA
BARD1	Both	no	0.611344	0.393	108.823	0	4	2185	0.813479	0.000862974	0.990063	5	2217	0.611344	6.24834e-08	0.898427
MYT1	Both	no	0.611782	0.183	85.1543	0	4	2178	0.649183	2.98526e-07	0.895388	14	4201	0.611782	6.45784e-11	0.898713
TMEM130	Power1	no	0.611854	0.307	22.6654	0	10	4546	0.611854	0.000146359	0.880906	2	258	NA	0.999148	NA
SASH1	Both	no	0.612219	0.183	91.5297	0	4	2178	0.648844	2.98526e-07	0.895388	14	4201	0.612219	6.45784e-11	0.898713
UBE2W	Both	no	0.612281	0.339	83.3406	0	3	1642	0.612281	1.55592e-07	0.881055	5	2224	0.807684	2.67625e-06	1
ELAVL4	Power6	no	0.613089	0.132	82.7931	0	3	1683	NA	0.731218	NA	8	3312	0.613089	0.000203214	0.898831
POLR3B	Both	no	0.613522	0.393	121.379	0	4	2185	0.813588	0.000862974	0.990063	5	2206	0.613522	1.03488e-14	0.898976
CHTF8	Both	no	0.613556	0.308	49.4369	0	7	3710	0.613556	0.353065	0.881342	9	3469	0.802382	0.0123093	1
MAGED2	Power6	no	0.613954	0.451	47.7913	0	3	1687	NA	0.944935	NA	2	209	0.613954	0.00775257	0.899058
RBM18	Power1	no	0.613978	0.308	42.5417	0	7	3685	0.613978	1.51655e-06	0.881342	5	2289	NA	0.918575	NA
LPAR4	Power1	no	0.614399	0.588	33.0807	0	11	4733	0.614399	0.39976	0.881423	12	3849	NA	0.825976	NA
UBQLN1	Power6	no	0.614814	0.395	35.2076	0	3	1726	NA	0.997209	NA	9	3471	0.614814	0.102031	0.899059
PNPLA8	Both	no	0.615242	0.688	145.092	0	3	1637	0.665007	6.07897e-25	0.904927	5	2207	0.615242	1.67654e-13	0.899222
YPEL2	Both	no	0.615669	0.225	80.4922	0	4	2185	0.804053	0.000862974	0.97994	14	4203	0.615669	8.03597e-09	0.899308
SPACA1	Power1	no	0.616076	0.311	25.7583	0	8	4006	0.616076	0.144459	0.882632	3	1262	NA	0.987854	NA
OAZ1	Power6	no	0.616095	0.396	42.24	0	3	1703	NA	0.98429	NA	9	3478	0.616095	0.194309	0.899373
BRMS1	Both	no	0.616521	0.896	70.1854	0	4	2184	0.653199	0.00191706	0.897228	14	4204	0.616521	2.45097e-07	0.90008
CCDC101	Both	no	0.616946	0.869	68.6616	0	7	3710	0.772266	0.353065	0.956295	14	4204	0.616946	2.45097e-07	0.900256
TRIM36	Power6	no	0.617369	0.399	35.2045	0	7	3746	NA	0.991001	NA	5	2219	0.617369	4.96237e-07	0.900304
PAK1	Both	no	0.617739	0.746	86.4636	0	3	1640	0.617739	6.12388e-10	0.883581	5	2226	0.728244	6.51941e-06	0.95374
GPATCH8	Power6	no	0.617792	0.399	12.9404	0	2	316	NA	0.986725	NA	11	3726	0.617792	0.407264	0.900304
PTP4A1	Power1	no	0.618152	0.333	41.0393	0	3	1679	0.618152	0.218756	0.883808	5	2308	NA	0.98182	NA
TAF5	Both	no	0.618213	0.398	98.0945	0	4	2185	0.813697	0.000862974	0.990218	5	2206	0.618213	1.03488e-14	0.900536
EFHD1	Power6	no	0.618634	0.57	7.04466	0	5	2926	NA	0.99927	NA	18	5318	0.618634	0.32629	0.901141
C7orf11	Power6	no	0.619054	0.402	7.10384	0	9	4310	NA	0.999889	NA	4	1877	0.619054	0.431513	0.90122
WNK3	Both	no	0.619473	0.218	58.7927	0	3	1667	0.713232	0.00641988	0.932009	5	2234	0.619473	9.66865e-05	0.901384
COLEC12	Power6	no	0.619891	0.403	8.11386	0	10	4596	NA	0.999123	NA	7	3187	0.619891	0.0266258	0.901522
TAGLN3	Power1	no	0.620204	0.316	38.1722	0	7	3691	0.620204	7.19461e-05	0.884728	17	5104	NA	0.956211	NA
CCNY	Power6	no	0.620307	0.403	22.1727	0	3	1824	NA	0.999844	NA	9	3472	0.620307	0.0307171	0.901522
PDE6D	Power1	no	0.620611	0.317	31.597	0	3	1644	0.620611	4.52027e-07	0.885139	2	221	NA	0.900094	NA
CUL4B	Power6	no	0.620724	0.129	76.5109	0	7	3715	NA	0.735898	NA	5	2211	0.620724	2.72819e-10	0.902068
TSN	Power1	no	0.621018	0.317	37.4262	0	3	1644	0.621018	4.52027e-07	0.885139	5	2290	NA	0.921296	NA
NSMCE1	Both	no	0.621139	0.407	13.8762	0	16	5217	0.680657	0.467849	0.913684	17	5085	0.621139	0.365472	0.902716
FBXO5	Both	no	0.621423	0.609	29.7912	0	11	4733	0.621423	0.39976	0.885476	12	3842	0.768724	0.000541323	0.971245
MAT2A	Power1	no	0.621828	0.318	16.9571	0	4	2213	0.621828	0.31974	0.885548	14	4265	NA	0.997549	NA
RUVBL1	Both	no	0.621968	0.406	104.042	0	4	2185	0.813806	0.000862974	0.990458	5	2206	0.621968	1.03488e-14	0.902949
TTC29	Power1	no	0.622232	0.38	35.4278	0	8	4003	0.622232	0.0339378	0.88581	3	1419	NA	0.9987	NA
TOX	Both	no	0.622381	0.926	77.8485	0	4	2182	0.653857	0.00504144	0.897362	14	4202	0.622381	1.18454e-09	0.903234
GSTA3	Power1	no	0.622634	0.381	39.2344	0	8	4003	0.622634	0.0339378	0.886146	3	1258	NA	0.743137	NA
EDNRB	Both	no	0.622793	0.62	39.0151	0	4	2192	0.660951	0.00546943	0.901687	14	4211	0.622793	0.0307754	0.903238
TIMM17B	Power6	no	0.623204	0.409	21.2082	0	7	3719	NA	0.917763	NA	5	2250	0.623204	0.00736607	0.903303
KCTD2	Power1	no	0.623437	0.32	42.9812	0	19	5431	0.623437	0.00174785	0.886357	14	4566	NA	0.999974	NA
TH1L	Both	no	0.623613	0.41	32.8582	0	16	5217	0.682335	0.467849	0.91441	17	5085	0.623613	0.365472	0.903595
GRM2	Both	no	0.624022	0.551	34.8087	0	4	2186	0.717954	0.0022145	0.934244	15	4993	0.624022	0.00402343	0.903647
TECR	Power1	no	0.624236	0.316	15.8621	0	13	4938	0.624236	9.24129e-09	0.886502	2	288	NA	0.999636	NA
PPIL3	Both	no	0.62443	0.411	43.1277	0	7	3694	0.683992	0.00862267	0.91465	5	2222	0.62443	3.54015e-06	0.903885
GOT2	Power6	no	0.624837	0.411	20.1974	0	3	1705	NA	0.983854	NA	9	3475	0.624837	0.107494	0.903885
ATXN1	Power1	no	0.62503	0.321	6.13069	0	14	5023	0.62503	5.40148e-05	0.886758	14	4332	NA	0.999621	NA
ZNF195	Both	no	0.625243	0.411	44.1002	0	4	2202	0.683718	0.0372908	0.91465	14	4212	0.625243	0.0309562	0.903885
ACTG2	Power6	no	0.625647	0.257	19.2203	0	2	317	NA	0.986952	NA	7	3183	0.625647	0.00217366	0.904118
ARL8B	Both	no	0.626052	0.724	86.2269	0	3	1637	0.671677	6.07897e-25	0.908794	5	2207	0.626052	1.67654e-13	0.904634
GIPC2	Power1	no	0.626214	0.322	17.0654	0	8	4008	0.626214	0.318267	0.887157	3	1262	NA	0.987854	NA
NCAPG	Both	no	0.626455	0.236	134.582	0	4	2185	0.806659	0.000862974	0.981109	14	4203	0.626455	8.03597e-09	0.904959
FAM36A	Power1	no	0.626607	0.323	25.0796	0	3	1664	0.626607	0.00913911	0.887553	5	2312	NA	0.986975	NA
CYB5A	Both	no	0.626858	0.687	53.1268	0	7	3683	0.759186	6.21876e-07	0.951948	17	5069	0.626858	8.38381e-10	0.904983
GOLPH3L	Both	no	0.62726	0.416	80.6079	0	3	1643	0.686978	1.14519e-07	0.915828	5	2258	0.62726	0.050835	0.905313
PIGK	Both	no	0.627661	0.73	131.305	0	3	1637	0.671974	6.07897e-25	0.909357	5	2207	0.627661	1.67654e-13	0.905454
ZDHHC9	Power1	no	0.62778	0.324	19.6917	0	13	4951	0.62778	0.0607163	0.887946	8	3361	NA	0.999076	NA
NME5	Both	no	0.62806	0.194	82.0138	0	4	2178	0.66252	2.98526e-07	0.902188	14	4201	0.62806	6.45784e-11	0.905562
PROKR2	Power6	no	0.628459	0.417	43.5515	0	4	2253	NA	0.985864	NA	14	4209	0.628459	0.0115982	0.905594
DHX15	Power6	no	0.628857	0.417	5.7189	0	9	4310	NA	0.999889	NA	4	1877	0.628857	0.431513	0.905594
DAP	Power1	no	0.628945	0.325	43.4128	0	4	2198	0.628945	0.0113257	0.888337	14	4270	NA	0.998025	NA
CD200	Both	no	0.629253	0.417	53.9704	0	3	1649	0.759347	1.89239e-05	0.952072	5	2264	0.629253	0.0463033	0.905594
HMGB2	Both	no	0.629716	0.244	31.9514	0	11	4731	0.629716	0.321603	0.888587	12	3842	0.631618	0.000541323	0.907029
ZMYM4	Both	no	0.630045	0.737	82.0505	0	3	1659	0.764229	0.00133853	0.954018	5	2207	0.630045	1.67654e-13	0.906381
HIF1A	Both	no	0.6301	0.824	100.764	0	3	1640	0.6301	6.12388e-10	0.888706	8	3318	0.740894	0.0581689	0.957722
CYB5R4	Both	no	0.630439	0.288	57.0179	0	7	3697	0.808553	0.0229128	0.982488	5	2205	0.630439	1.38999e-15	0.906736
COL3A1	Power6	no	0.630833	0.263	23.4857	0	2	317	NA	0.986952	NA	7	3183	0.630833	0.00217366	0.906783
HIST1H4I	Power1	no	0.630865	0.326	57.3529	0	7	3689	0.630865	0.000414502	0.888726	12	3862	NA	0.981241	NA
OPHN1	Power6	no	0.631226	0.422	41.889	0	4	2238	NA	0.955131	NA	14	4207	0.631226	0.00151133	0.90698
MRPL40	Both	no	0.631246	0.825	126.867	0	3	1640	0.631246	6.12388e-10	0.888727	5	2204	0.758839	1.005e-16	0.966158
SPC24	Both	no	0.632383	0.245	29.4333	0	11	4731	0.632383	0.321603	0.889105	12	3842	0.632399	0.000541323	0.907492
CUBN	Power1	no	0.632761	0.327303	18.7176	1	10	4548	0.632761	0.00267763	0.889228	2	441	NA	0.999932	NA
PIP5K1C	Both	no	0.632788	0.667	40.2464	0	10	4552	0.725286	0.0529238	0.937903	11	3716	0.632788	0.00542901	0.907616
MMD	Power1	no	0.633137	0.328	17.2899	0	14	5010	0.633137	1.21761e-13	0.889495	14	4577	NA	0.999975	NA
BACH2	Power6	no	0.633177	0.425	12.4732	0	2	1042	NA	0.999667	NA	11	3717	0.633177	0.0296902	0.907795
GABRB1	Both	no	0.633564	0.242	121.764	0	4	2177	0.719055	6.30848e-15	0.934999	14	4203	0.633564	8.03597e-09	0.907821
ARHGAP5	Both	no	0.633951	0.953	47.6041	0	3	1642	0.729413	1.55592e-07	0.939273	5	2207	0.633951	1.67654e-13	0.908052
MAK	Power1	no	0.63426	0.392	57.5728	0	8	4003	0.63426	0.0339378	0.889728	3	1258	NA	0.743137	NA
C18orf8	Power6	no	0.634336	0.426	53.9159	0	12	4842	NA	0.968009	NA	9	3479	0.634336	0.331048	0.908064
DLGAP4	Power1	no	0.634633	0.329	18.2291	0	11	4734	0.634633	0.489057	0.889877	10	3600	NA	0.967529	NA
TOMM22	Both	no	0.634721	0.36	85.8762	0	3	1651	0.824921	3.23278e-05	1	5	2204	0.634721	1.005e-16	0.908083
CSNK1G3	Both	no	0.635104	0.751	46.2837	0	3	1637	0.674628	6.07897e-25	0.911143	5	2207	0.635104	1.67654e-13	0.908139
PDGFRA	Both	no	0.635487	0.65	24.5699	0	14	5008	0.825829	1.74137e-16	1	14	4211	0.635487	0.0307754	0.908463
SPOCK2	Power6	no	0.63587	0.653	20.5465	0	4	2247	NA	0.978289	NA	14	4211	0.63587	0.0307754	0.908953
KIF20A	Both	no	0.636252	0.249	33.1055	0	11	4731	0.638674	0.321603	0.891137	12	3842	0.636252	0.000541323	0.909305
CCDC91	Both	no	0.636851	0.56	103.608	0	3	1639	0.636851	1.54798e-10	0.890643	5	2204	0.710113	1.005e-16	0.947509
GPC4	Both	no	0.637013	0.246	64.9216	0	4	2183	0.643315	0.000516528	0.892881	14	4203	0.637013	8.03597e-09	0.90965
NAV1	Power1	no	0.637217	0.396	27.5276	0	10	4552	0.637217	0.0529238	0.890711	10	3598	NA	0.927921	NA
ELOVL2	Both	no	0.637392	0.246	70.1667	0	4	2177	0.721449	6.30848e-15	0.936266	14	4203	0.637392	8.03597e-09	0.90965
C7orf10	Power1	no	0.637583	0.396	47.1176	0	8	4003	0.637583	0.0339378	0.890979	3	1258	NA	0.743137	NA
RAB9A	Both	no	0.637771	0.366	68.9861	0	7	3680	0.703093	9.24215e-10	0.925296	5	2204	0.637771	1.005e-16	0.90995
TMEM48	Both	no	0.638149	0.77	139.997	0	3	1637	0.67753	6.07897e-25	0.912498	5	2207	0.638149	1.67654e-13	0.910321
SOX5	Power1	no	0.638311	0.353	52.397	0	4	2186	0.638311	0.0022145	0.891107	14	4272	NA	0.998692	NA
MPV17	Power6	no	0.638526	0.435	28.3675	0	3	1771	NA	0.999477	NA	2	211	0.638526	0.0705965	0.910425
SNX4	Both	no	0.638902	0.773	121.13	0	3	1637	0.678103	6.07897e-25	0.912688	5	2207	0.638902	1.67654e-13	0.910643
MRPL30	Power1	no	0.639036	0.333	63.4545	0	3	1641	0.639036	2.25261e-06	0.891379	8	3331	NA	0.96345	NA
CCBE1	Both	no	0.639278	0.249	121.355	0	4	2185	0.808442	0.000862974	0.982343	14	4203	0.639278	8.03597e-09	0.910981
BDP1	Power1	no	0.639397	0.992	22.3245	0	13	4939	0.639397	9.74962e-07	0.891527	2	231	NA	0.990392	NA
LEF1	Power6	no	0.639653	0.439	11.751	0	2	629	NA	0.998872	NA	7	3187	0.639653	0.0266258	0.911442
POLB	Both	no	0.640028	0.301	98.6354	0	4	2185	0.811179	0.000862974	0.9861	5	2205	0.640028	1.38999e-15	0.911676
FXYD2	Power1	no	0.640117	0.334	3.17498	0	2	292	0.640117	0.425315	0.891749	6	2974	NA	0.999976	NA
C19orf66	Both	no	0.640403	0.443	25.0957	0	4	2212	0.696888	0.377873	0.921697	14	4216	0.640403	0.300891	0.912439
B3GNT4	Power1	no	0.640475	0.334	23.7631	0	10	4557	0.640475	0.487626	0.891749	14	4590	NA	0.999976	NA
F13A1	Power6	no	0.640776	0.277	12.4143	0	2	317	NA	0.986952	NA	7	3183	0.640776	0.00217366	0.912538
HIST1H1B	Power1	no	0.640833	0.646	34.5904	0	11	4733	0.640833	0.39976	0.891772	12	3862	NA	0.981241	NA
EBNA1BP2	Power6	no	0.641149	0.444	6.6616	0	3	1797	NA	0.999753	NA	9	3474	0.641149	0.0592825	0.912685
PTPRK	Both	no	0.641521	0.253	99.6582	0	4	2185	0.809105	0.000862974	0.982694	14	4203	0.641521	8.03597e-09	0.912706
PROM1	Both	no	0.641892	0.253	97.3702	0	4	2177	0.727367	6.30848e-15	0.93838	14	4203	0.641892	8.03597e-09	0.912706
DUSP7	Power1	no	0.642256	0.337	33.3874	0	10	4545	0.642256	2.40513e-05	0.892845	2	691	NA	0.999976	NA
GNAQ	Power1	no	0.64261	0.337	14.4678	0	14	5011	0.64261	3.216e-12	0.892845	11	3781	NA	0.979835	NA
SERP1	Power6	no	0.642632	0.305	44.7927	0	7	3728	NA	0.970068	NA	5	2205	0.642632	1.38999e-15	0.913108
GPX7	Both	no	0.643	0.305	87.0251	0	3	1649	0.710468	1.89239e-05	0.930321	5	2205	0.643	1.38999e-15	0.913108
SKA1	Power6	no	0.643368	0.258	24.8443	0	5	2759	NA	0.996829	NA	12	3842	0.643368	0.000541323	0.913174
PROX1	Both	no	0.643735	0.682	46.376	0	4	2192	0.673453	0.00546943	0.910093	14	4211	0.643735	0.0307754	0.913388
SAMHD1	Both	no	0.644102	0.809	103.611	0	3	1637	0.682613	6.07897e-25	0.914413	5	2207	0.644102	1.67654e-13	0.914018
THAP2	Both	no	0.644366	0.573	71.4326	0	3	1639	0.644366	1.54798e-10	0.893208	5	2204	0.713552	1.005e-16	0.949021
G2E3	Both	no	0.644468	0.812	52.8847	0	3	1667	0.81096	0.00641988	0.9844	5	2207	0.644468	1.67654e-13	0.914256
FABP3	Both	no	0.644715	0.686	102.011	0	4	2197	0.644715	0.00946422	0.893475	14	4213	0.754234	0.0410411	0.964323
BCKDHB	Power6	no	0.644833	0.452	20.6782	0	6	3407	NA	0.999982	NA	5	2248	0.644833	0.00567452	0.914613
C10orf88	Power1	no	0.645063	0.339	30.2495	0	3	1655	0.645063	9.94894e-05	0.893565	5	2352	NA	0.998326	NA
CMIP	Both	no	0.645198	0.436	50.4689	0	10	4552	0.661894	0.0529238	0.90193	10	3590	0.645198	6.13106e-05	0.914617
INPP4A	Power1	no	0.64541	0.34	26.761	0	14	5014	0.64541	2.77814e-09	0.893921	14	4277	NA	0.998637	NA
RFX4	Power6	no	0.645563	0.65	7.35896	0	2	381	NA	0.995559	NA	18	5318	0.645563	0.32629	0.915509
BACE2	Both	no	0.645926	0.614	61.0092	0	4	2186	0.734984	0.0022145	0.941439	15	4993	0.645926	0.00402343	0.91551
IRF2BP2	Power6	no	0.64629	0.306	72.246	0	12	4812	NA	0.89876	NA	8	3316	0.64629	0.0175466	0.915741
CHAF1A	Power1	no	0.646448	0.341	3.42421	0	14	5035	0.646448	0.201737	0.894276	14	4597	NA	0.999977	NA
ESD	Both	no	0.646652	0.771	21.3834	0	7	3700	0.768173	0.0331088	0.955396	17	5069	0.646652	8.38381e-10	0.915749
HNRNPH1	Power1	no	0.646793	0.341	18.7574	0	14	5012	0.646793	3.27706e-12	0.894276	14	4291	NA	0.999329	NA
CTSD	Both	no	0.647374	0.523	26.7483	0	13	4938	0.721233	9.24129e-09	0.936225	2	209	0.647374	0.00775257	0.915974
CBX6	Power1	no	0.647479	0.342	44.4025	0	19	5432	0.647479	0.0238333	0.894628	14	4351	NA	0.9997	NA
PTBP1	Power6	no	0.647734	0.266	20.1955	0	9	4357	NA	0.999957	NA	12	3842	0.647734	0.000541323	0.916385
RNF41	Power1	no	0.647821	0.343	39.1699	0	3	1665	0.647821	0.00445012	0.894978	2	600	NA	0.99997	NA
LZTFL1	Both	no	0.648093	0.851	80.287	0	3	1642	0.757893	1.55592e-07	0.951092	5	2207	0.648093	1.67654e-13	0.916616
KCND2	Both	no	0.648452	0.215	90.4061	0	4	2178	0.67896	2.98526e-07	0.913216	14	4201	0.648452	6.45784e-11	0.916655
SLITRK5	Power1	no	0.648504	0.344	6.23769	0	14	5036	0.648504	6.02109e-05	0.895327	14	4600	NA	0.999977	NA
THAP10	Both	no	0.648809	0.854	123.084	0	3	1637	0.684812	6.07897e-25	0.91476	5	2207	0.648809	1.67654e-13	0.916734
AKR1A1	Both	no	0.649522	0.732	88.5722	0	7	3681	0.649522	4.0872e-09	0.895628	17	5070	0.802116	3.75128e-08	1
NIPSNAP3A	Both	no	0.649522	0.894	74.3863	0	3	1637	0.676665	6.07897e-25	0.912327	5	2207	0.649522	1.67654e-13	0.917064
GRIN1	Power1	no	0.649859	0.345	21.7175	0	10	4546	0.649859	0.000146359	0.895673	2	258	NA	0.999148	NA
EIF3L	Both	no	0.649878	0.391	67.5226	0	7	3680	0.711395	9.24215e-10	0.930879	5	2204	0.649878	1.005e-16	0.917082
SOX11	Both	no	0.650196	0.345	54.0273	0	4	2209	0.650196	0.0880967	0.895673	14	4215	0.804225	0.0811769	1
TAF7	Both	no	0.650232	0.391	94.4037	0	3	1651	0.821719	3.23278e-05	1	5	2204	0.650232	1.005e-16	0.917082
SMEK2	Both	no	0.650586	0.868	106.363	0	3	1637	0.682057	6.07897e-25	0.914294	5	2207	0.650586	1.67654e-13	0.917133
SLIT1	Both	no	0.650939	0.448	24.6664	0	10	4546	0.697898	0.000146359	0.922699	10	3590	0.650939	6.13106e-05	0.917474
CUL2	Both	no	0.651204	0.591	94.4136	0	3	1639	0.651204	1.54798e-10	0.896532	5	2204	0.721782	1.005e-16	0.950982
ATAD2	Both	no	0.651291	0.269	65.6852	0	11	4731	0.657113	0.321603	0.900384	12	3842	0.651291	0.000541323	0.917538
MCC	Both	no	0.651871	0.96	33.0429	0	4	2192	0.651871	0.00546943	0.896694	14	4211	0.654431	0.0307754	0.919102
INTS12	Both	no	0.651993	0.466	36.7781	0	3	1661	0.704784	0.0016536	0.926109	5	2262	0.651993	0.0576839	0.917815
CNTN5	Both	no	0.652204	0.348898	34.6727	0	4	2187	0.652204	0.00280073	0.897002	5	2227	0.814132	9.55635e-06	1
B4GALNT2	Power1	no	0.652537	0.349	8.69513	0	2	286	0.652537	0.0105914	0.897036	6	2904	NA	0.999934	NA
P2RX5	Both	no	0.652693	0.219	94.9385	0	4	2178	0.685085	2.98526e-07	0.915072	14	4201	0.652693	6.45784e-11	0.91852
GRB2	Power1	no	0.652868	0.349	19.233	0	19	5431	0.652868	0.00174785	0.897036	14	4566	NA	0.999974	NA
PAFAH1B3	Power6	no	0.653042	0.538	86.8894	0	3	1687	NA	0.944935	NA	2	209	0.653042	0.00775257	0.918877
CIRH1A	Power6	no	0.65339	0.538	82.0633	0	3	1687	NA	0.944935	NA	2	209	0.65339	0.00775257	0.918877
ZNF217	Both	no	0.653738	0.22	63.6508	0	4	2178	0.68617	2.98526e-07	0.915525	14	4201	0.653738	6.45784e-11	0.918975
C9orf91	Both	no	0.654085	0.269	94.3382	0	4	2185	0.810852	0.000862974	0.983982	14	4203	0.654085	8.03597e-09	0.919075
ARMC1	Both	no	0.654186	0.35	50.4893	0	3	1671	0.654186	0.0150119	0.897372	5	2211	0.770014	2.72819e-10	0.972199
N4BP2L1	Power1	no	0.654513	0.35	32.2282	0	4	2194	0.654513	0.00797881	0.897372	14	4606	NA	0.999977	NA
ADAM11	Both	no	0.654776	0.47	75.884	0	4	2185	0.814678	0.000862974	0.992038	5	2206	0.654776	1.03488e-14	0.919141
HIST1H4L	Power1	no	0.65484	0.688	30.1301	0	11	4733	0.65484	0.39976	0.897714	12	3862	NA	0.981241	NA
RNF125	Both	no	0.65512	0.637	50.2264	0	4	2186	0.740137	0.0022145	0.943595	15	4993	0.65512	0.00402343	0.91915
DNTTIP1	Both	no	0.655166	0.598	100.225	0	3	1639	0.655166	1.54798e-10	0.897757	9	3470	0.694772	0.0124809	0.93994
SYT17	Both	no	0.655464	0.726	36.6136	0	4	2192	0.683166	0.00546943	0.914609	14	4211	0.655464	0.0307754	0.919158
SLAIN2	Power1	no	0.655492	0.443	36.8999	0	3	1668	0.655492	0.00675887	0.898058	5	2312	NA	0.986975	NA
ARMC6	Both	no	0.655806	0.399	91.9539	0	3	1651	0.830328	3.23278e-05	1	5	2204	0.655806	1.005e-16	0.919165
ARL4A	Power1	no	0.655817	0.353	47.3815	0	4	2180	0.655817	1.24795e-06	0.898368	15	4998	NA	0.818254	NA
SOSTDC1	Both	no	0.656141	0.462	61.8886	0	4	2206	0.656141	0.117415	0.898506	14	4213	0.699343	0.0410411	0.941078
GABPB1	Both	no	0.656148	0.505	38.6706	0	7	3703	0.71437	0.0594156	0.932565	17	5080	0.656148	0.037987	0.919487
ZNF841	Both	no	0.656465	0.462	65.7371	0	4	2206	0.656465	0.117415	0.898506	14	4213	0.699078	0.0410411	0.941078
GRIN3A	Both	no	0.65649	0.731	61.9015	0	4	2178	0.802204	2.98526e-07	0.978857	14	4211	0.65649	0.0307754	0.919743
C1QTNF7	Power1	no	0.656789	0.356	32.9973	0	8	4012	0.656789	0.398067	0.899347	3	1342	NA	0.998862	NA
CFL2	Both	no	0.656831	0.822	38.3662	0	7	3685	0.774672	1.51655e-06	0.956564	17	5069	0.656831	8.38381e-10	0.920066
ZFAND1	Power6	no	0.657171	0.478	2.97628	0	2	327	NA	0.99034	NA	20	5364	0.657171	0.164328	0.920398
RTKN2	Power1	no	0.657436	0.98	78.5625	0	4	2206	0.657436	0.117415	0.900413	14	4218	NA	0.769982	NA
HNRNPF	Both	no	0.657511	0.831	93.3062	0	7	3680	0.786612	9.24215e-10	0.967236	17	5069	0.657511	8.38381e-10	0.920625
TRNT1	Power6	no	0.65785	0.48	23.3955	0	6	3235	NA	0.999014	NA	5	2256	0.65785	0.01684	0.920815
MORN2	Power1	no	0.658081	0.36	74.585	0	3	1653	0.658081	6.31924e-05	0.900626	8	3331	NA	0.96345	NA
ARV1	Power6	no	0.658189	0.481	33.7958	0	21	5532	NA	0.950233	NA	5	2252	0.658189	0.0090317	0.921022
SYS1	Both	no	0.658527	0.407	67.6527	0	7	3704	0.680376	0.0356514	0.913684	5	2204	0.658527	1.005e-16	0.921161
FASN	Both	no	0.658723	0.505	46.311	0	19	5430	0.658723	0.000977843	0.900867	10	3591	0.697478	0.000310923	0.940568
GNG7	Power1	no	0.659044	0.362	51.7028	0	4	2198	0.659044	0.0113257	0.901254	14	4270	NA	0.998025	NA
LACTB	Power6	no	0.659201	0.483	65.5502	0	3	1684	NA	0.734559	NA	5	2259	0.659201	0.0449144	0.921433
HLA-DRB5	Power1	no	0.659364	0.433	32.2414	0	8	4003	0.659364	0.0339378	0.90141	3	1258	NA	0.743137	NA
OSR1	Power6	no	0.659537	0.303	18.0084	0	2	317	NA	0.986952	NA	7	3183	0.659537	0.00217366	0.921765
SLC3A2	Power6	no	0.659873	0.555	38.6446	0	3	1687	NA	0.944935	NA	2	209	0.659873	0.00775257	0.921954
POT1	Power6	no	0.660209	0.49	13.9398	0	2	1108	NA	0.999753	NA	5	2255	0.660209	0.0230632	0.922843
PTK2	Power1	no	0.660318	0.363	15.174	0	7	3703	0.660318	0.0594156	0.901566	17	5128	NA	0.99039	NA
TMCO1	Both	no	0.660544	0.49	60.9602	0	3	1652	0.826728	4.68976e-05	1	5	2244	0.660544	0.00174837	0.922843
LSM7	Both	no	0.660635	0.359	17.8119	0	7	3683	0.660635	6.21876e-07	0.901686	17	5071	0.808935	4.67186e-07	1
GRP	Both	no	0.660878	0.229	78.7037	0	4	2178	0.692532	2.98526e-07	0.919418	14	4201	0.660878	6.45784e-11	0.922886
TAGLN	Power6	no	0.661212	0.492	6.89857	0	2	879	NA	0.99951	NA	7	3181	0.661212	0.0131468	0.923238
SHMT2	Both	no	0.661266	0.835	89.8229	0	7	3681	0.661266	4.0872e-09	0.901735	17	5070	0.806926	3.75128e-08	1
ST18	Both	no	0.661545	0.23	144.816	0	4	2178	0.693568	2.98526e-07	0.919831	14	4201	0.661545	6.45784e-11	0.923301
TEX13B	Power1	no	0.661581	0.364	5.83163	0	2	279	0.661581	0.0015447	0.901875	6	2991	NA	0.999979	NA
KIF1B	Power6	no	0.661877	0.494	5.79385	0	2	411	NA	0.996763	NA	11	3721	0.661877	0.166325	0.923629
ZBTB34	Power1	no	0.662208	0.365	3.01395	0	14	5037	0.662208	6.6405e-05	0.902183	14	4616	NA	0.999979	NA
GTPBP10	Both	no	0.662209	0.269	69.5092	0	3	1667	0.750018	0.00641988	0.947231	5	2234	0.662209	9.66865e-05	0.923813
TXNRD1	Both	no	0.66254	0.495	51.6475	0	3	1643	0.712086	1.14519e-07	0.93102	9	3476	0.66254	0.0568301	0.923823
PAPOLA	Both	no	0.662832	0.627	109.838	0	3	1639	0.662832	1.54798e-10	0.90245	5	2204	0.732531	1.005e-16	0.95449
PROCR	Power6	no	0.662871	0.31	15.7859	0	2	596	NA	0.998693	NA	7	3183	0.662871	0.00217366	0.923972
SIAE	Both	no	0.663201	0.232	83.6706	0	4	2178	0.69434	2.98526e-07	0.920647	14	4201	0.663201	6.45784e-11	0.924119
PSMA2	Both	no	0.663455	0.362	109.089	0	3	1654	0.663455	8.61512e-05	0.903305	5	2212	0.812111	3.88567e-10	1
HNRNPA0	Power6	no	0.66353	0.333	66.9984	0	12	4812	NA	0.89876	NA	8	3316	0.66353	0.0175466	0.9242
RIT1	Power1	no	0.663766	0.369	58.1077	0	4	2211	0.663766	0.271618	0.903397	5	2278	NA	0.627652	NA
ZMIZ2	Both	no	0.663858	0.812	31.4432	0	5	2577	0.824208	8.65207e-06	1	11	3716	0.663858	0.00542901	0.92426
NPTN	Power1	no	0.664077	0.372	10.4532	0	14	5038	0.664077	0.226001	0.90429	14	4622	NA	0.999979	NA
FNTB	Power6	no	0.664186	0.57	56.19	0	3	1695	NA	0.946718	NA	2	209	0.664186	0.00775257	0.924495
DNAJC18	Power1	no	0.664388	0.933	90.9719	0	3	1637	0.664388	6.07897e-25	0.904487	8	3327	NA	0.906357	NA
GAB1	Power6	no	0.664513	0.962	8.41369	0	2	534	NA	0.998445	NA	18	5318	0.664513	0.32629	0.924503
GALNTL5	Power1	no	0.664698	0.373	36.8463	0	8	4009	0.664698	0.244021	0.904585	3	1306	NA	0.996847	NA
ACCN1	Both	no	0.66484	0.286	73.8531	0	4	2177	0.749499	6.30848e-15	0.946867	14	4203	0.66484	8.03597e-09	0.925029
DNASE2B	Power1	no	0.665316	0.448	42.3064	0	8	4003	0.665316	0.0339378	0.905118	3	1258	NA	0.743137	NA
LCMT1	Both	no	0.665492	0.503	14.0708	0	7	3684	0.713461	1.0694e-06	0.932261	17	5073	0.665492	1.99137e-05	0.925346
GRIN2A	Power1	no	0.665625	0.375	49.3788	0	4	2195	0.665625	0.00895281	0.905168	14	4233	NA	0.985049	NA
LITAF	Power6	no	0.665817	0.726	9.96529	0	2	381	NA	0.995559	NA	18	5318	0.665817	0.32629	0.925448
UBE2U	Power1	no	0.665932	0.449	55.0489	0	8	4003	0.665932	0.0339378	0.905356	3	1258	NA	0.743137	NA
RNF44	Both	no	0.666141	0.917	24.1409	0	5	2577	0.821086	8.65207e-06	1	11	3716	0.666141	0.00542901	0.925539
AFF2	Power1	no	0.666239	0.274	56.4085	0	4	2183	0.666239	0.000516528	0.905404	14	4279	NA	0.998738	NA
ITGA2	Both	no	0.666465	0.292	28.2902	0	11	4731	0.672567	0.321603	0.909425	12	3842	0.666465	0.000541323	0.925556
BTBD10	Power1	no	0.666546	0.376	20.3939	0	7	3711	0.666546	0.440632	0.905457	17	5092	NA	0.66441	NA
ACTN2	Both	no	0.666787	0.288	115.014	0	4	2185	0.81107	0.000862974	0.985304	14	4203	0.666787	8.03597e-09	0.92568
RB1	Both	no	0.666852	0.416	84.9448	0	3	1642	0.666852	1.55592e-07	0.905659	5	2224	0.812829	2.67625e-06	1
CRKL	Power6	no	0.667109	0.505	19.7319	0	16	5235	NA	0.658681	NA	17	5078	0.667109	0.0346429	0.925719
IL16	Power1	no	0.667157	0.378	3.9972	0	2	280	0.667157	0.00164798	0.906031	6	3000	NA	0.99998	NA
C18orf1	Power6	no	0.667431	0.508	13.9827	0	4	2253	NA	0.985864	NA	14	4209	0.667431	0.0115982	0.926271
DDB1	Both	no	0.667462	0.655	81.4197	0	3	1639	0.667462	1.54798e-10	0.906435	9	3470	0.707607	0.0124809	0.946303
PNOC	Power6	no	0.667753	0.238	31.9428	0	4	2290	NA	0.995343	NA	14	4201	0.667753	6.45784e-11	0.926488
AIFM1	Power1	no	0.667767	0.38	16.0911	0	4	2204	0.667767	0.0608927	0.906599	14	4632	NA	0.99998	NA
ELL2	Power1	no	0.668071	0.38	0	0	14	5073	0.668071	0.232535	0.906599	14	4631	NA	0.99998	NA
ZFAND6	Power6	no	0.668074	0.512	23.4081	0	7	3733	NA	0.951211	NA	5	2249	0.668074	0.0108404	0.926997
AQR	Both	no	0.668374	0.942	130.977	0	3	1639	0.668374	1.54798e-10	0.906811	5	2204	0.754774	1.005e-16	0.964618
POLK	Both	no	0.668395	0.351	53.8472	0	7	3697	0.811289	0.0229128	0.986345	5	2205	0.668395	1.38999e-15	0.927128
ARFGAP3	Both	no	0.668677	0.941	86.8524	0	3	1639	0.668677	1.54798e-10	0.90722	5	2204	0.754953	1.005e-16	0.964724
RAB31	Both	no	0.668714	0.811	36.7999	0	4	2192	0.693051	0.00546943	0.919792	14	4211	0.668714	0.0307754	0.927148
RASGEF1A	Power1	no	0.66898	0.383	33.4324	0	19	5429	0.66898	0.000537905	0.907438	14	4351	NA	0.9997	NA
AHNAK2	Both	no	0.669034	0.513275	27.2465	0	10	4547	0.715949	0.012548	0.93379	10	3589	0.669034	0.000334722	0.927226
TCF12	Power1	no	0.669282	0.384	12.4213	0	14	5021	0.669282	3.37488e-05	0.907715	14	4471	NA	0.999942	NA
KDM4A	Power6	no	0.669353	0.516	75.9761	0	12	4808	NA	0.860661	NA	8	3319	0.669353	0.0801107	0.92771
POLE2	Power1	no	0.669584	0.808	35.6824	0	11	4733	0.669584	0.39976	0.907812	12	3862	NA	0.981241	NA
ZNF143	Both	no	0.669671	0.514	137.09	0	4	2185	0.815222	0.000862974	0.992855	5	2206	0.669671	1.03488e-14	0.92776
LIFR	Power1	no	0.669884	0.866	39.797	0	11	4733	0.669884	0.39976	0.907813	12	3862	NA	0.981241	NA
YLPM1	Power6	no	0.669988	0.517	11.6968	0	2	825	NA	0.999454	NA	11	3722	0.669988	0.232645	0.927886
CUL5	Both	no	0.670184	0.666	79.4765	0	3	1639	0.670184	1.54798e-10	0.907861	5	2204	0.741092	1.005e-16	0.957743
CLINT1	Both	no	0.670306	0.282	81.4216	0	3	1667	0.755763	0.00641988	0.950175	5	2234	0.670306	9.66865e-05	0.928184
HIST1H2AL	Power1	no	0.670484	0.864	35.2878	0	11	4733	0.670484	0.39976	0.907899	12	3862	NA	0.981241	NA
SFRP1	Both	no	0.670622	0.301	38.977	0	11	4731	0.677817	0.321603	0.912576	12	3842	0.670622	0.000541323	0.928343
BUB3	Both	no	0.670783	0.385	89.9821	0	7	3688	0.670783	0.000120675	0.907991	17	5070	0.812231	3.75128e-08	1
TRAF5	Both	no	0.670938	0.243	76.6982	0	4	2178	0.701628	2.98526e-07	0.924881	14	4201	0.670938	6.45784e-11	0.928369
THAP11	Power6	no	0.671253	0.556	36.7338	0	3	1768	NA	0.999432	NA	17	5080	0.671253	0.037987	0.928627
IPO5	Both	no	0.671379	0.937	85.3024	0	3	1639	0.671379	1.54798e-10	0.908734	5	2204	0.756024	1.005e-16	0.96511
LGI3	Power6	no	0.671569	0.844	31.6515	0	4	2247	NA	0.978289	NA	14	4211	0.671569	0.0307754	0.928977
LAPTM4B	Power6	no	0.671883	0.989	65.3673	0	7	3781	NA	0.993096	NA	5	2218	0.671883	4.19177e-07	0.929063
PRMT5	Both	no	0.672197	0.443	115.622	0	3	1651	0.830423	3.23278e-05	1	5	2204	0.672197	1.005e-16	0.929185
BCLAF1	Power1	no	0.672271	0.988	49.2256	0	3	1641	0.672271	2.25261e-06	0.909402	8	3331	NA	0.96345	NA
VAT1L	Both	no	0.67251	0.851	26.2994	0	4	2192	0.694083	0.00546943	0.920113	14	4211	0.67251	0.0307754	0.929247
LMAN1	Both	no	0.672822	0.526	62.0737	0	3	1679	0.711164	0.218756	0.930857	8	3318	0.672822	0.0581689	0.929439
SPTA1	Power1	no	0.672863	0.184116	34.6801	0	8	4004	0.672863	0.0287961	0.909798	3	1259	NA	0.97478	NA
FZD2	Both	no	0.673134	0.305	26.1979	0	11	4731	0.680938	0.321603	0.913914	12	3842	0.673134	0.000541323	0.929526
CLSTN2	Power1	no	0.673158	0.392	34.5918	0	4	2181	0.673158	2.70012e-06	0.909876	15	5000	NA	0.854412	NA
NRM	Power6	no	0.673446	0.257	110.811	0	3	1687	NA	0.944935	NA	2	208	0.673446	0.00492241	0.929852
GRIN2D	Power1	no	0.673748	0.395	16.5845	0	19	5434	0.673748	0.182357	0.910662	4	2052	NA	0.997215	NA
DACH1	Power6	no	0.673757	0.53	17.3737	0	16	5263	NA	0.929922	NA	12	3844	0.673757	0.00924712	0.930109
MBOAT7	Power1	no	0.674042	0.395	44.3427	0	10	4554	0.674042	0.0377196	0.910662	2	728	NA	0.999979	NA
LRRC42	Both	no	0.674067	0.528	106.07	0	4	2185	0.815873	0.000862974	0.993081	5	2206	0.674067	1.03488e-14	0.930168
NPTXR	Both	no	0.674335	0.519	64.0615	0	4	2206	0.674335	0.117415	0.910745	14	4213	0.715479	0.0410411	0.949285
RND3	Power6	no	0.674377	0.249	68.4824	0	4	2249	NA	0.97857	NA	14	4201	0.674377	6.45784e-11	0.930521
KANK2	Power6	no	0.674687	0.533	16.1842	0	2	1147	NA	0.999798	NA	7	3189	0.674687	0.230427	0.930605
INCENP	Power1	no	0.67492	0.397	19.0867	0	13	4944	0.67492	0.00577704	0.911179	2	239	NA	0.996265	NA
ADAM12	Power6	no	0.674996	0.533	16.2961	0	2	393	NA	0.995868	NA	7	3186	0.674996	0.0154485	0.930605
HNRNPAB	Power1	no	0.675212	0.397	31.6977	0	4	2199	0.675212	0.0179215	0.911179	14	4310	NA	0.999652	NA
BIRC5	Power6	no	0.675304	0.309	26.8432	0	5	2759	NA	0.996829	NA	12	3842	0.675304	0.000541323	0.930677
GATAD2A	Power1	no	0.675504	0.399	31.8502	0	4	2199	0.675504	0.0179215	0.911691	4	1878	NA	0.811245	NA
FAM108B1	Power6	no	0.675611	0.534	12.8395	0	3	1828	NA	0.999917	NA	9	3480	0.675611	0.316917	0.930769
ERBB2IP	Power6	no	0.675918	0.534	32.3539	0	4	2238	NA	0.955131	NA	14	4207	0.675918	0.00151133	0.930769
DYM	Both	no	0.676085	0.443	57.4664	0	3	1642	0.676085	1.55592e-07	0.912168	5	2224	0.815532	2.67625e-06	1
SLC25A11	Power6	no	0.676224	0.612	78.9089	0	3	1687	NA	0.944935	NA	2	209	0.676224	0.00775257	0.930834
FOXN2	Both	no	0.676529	0.367	41.6035	0	7	3697	0.811727	0.0229128	0.987088	5	2205	0.676529	1.38999e-15	0.931134
IFIT5	Both	no	0.676954	0.444	53.1828	0	3	1642	0.676954	1.55592e-07	0.912393	5	2224	0.803176	2.67625e-06	1
CHD3	Power6	no	0.677139	0.539	10.4079	0	2	316	NA	0.986725	NA	11	3726	0.677139	0.407264	0.931577
COX5A	Both	no	0.677443	0.54	15.9848	0	7	3683	0.727161	6.21876e-07	0.938345	17	5072	0.677443	9.42043e-06	0.931737
PJA2	Both	no	0.677747	0.603	46.5702	0	3	1656	0.733021	0.000126654	0.940882	5	2229	0.677747	1.21544e-05	0.931792
RFTN2	Power6	no	0.67805	0.802	12.7345	0	2	534	NA	0.998445	NA	18	5318	0.67805	0.32629	0.932271
SLC1A3	Power6	no	0.678353	0.933	11.1665	0	5	2639	NA	0.985938	NA	18	5318	0.678353	0.32629	0.932323
KIAA1429	Both	no	0.678389	0.713	89.9796	0	3	1639	0.678389	1.54798e-10	0.913115	5	2204	0.749853	1.005e-16	0.961007
CCNA2	Both	no	0.678655	0.315	35.4356	0	11	4731	0.688584	0.321603	0.917105	12	3842	0.678655	0.000541323	0.932344
NSUN2	Power1	no	0.678675	0.405	3.6522	0	13	4941	0.678675	0.000126741	0.913194	2	784	NA	0.999982	NA
EXOC5	Both	no	0.678957	0.545	68.4461	0	7	3682	0.709768	3.66208e-07	0.930262	5	2210	0.678957	7.57101e-11	0.932597
RCAN2	Power1	no	0.679244	0.431	71.5758	0	4	2186	0.679244	0.0022145	0.91327	14	4272	NA	0.998692	NA
WARS	Both	no	0.679258	0.548	92.7005	0	3	1649	0.784784	1.89239e-05	0.965225	8	3314	0.679258	0.00241638	0.93299
SRP72	Power1	no	0.679528	0.884	42.3059	0	3	1637	0.679528	6.07897e-25	0.913285	8	3327	NA	0.906357	NA
SP3	Both	no	0.679559	0.375	131.574	0	3	1649	0.74527	1.89239e-05	0.945575	5	2205	0.679559	1.38999e-15	0.933
VAC14	Power1	no	0.679811	0.4	43.7427	0	13	4938	0.679811	9.24129e-09	0.913341	2	252	NA	0.998639	NA
DGKA	Both	no	0.679859	0.257	116.93	0	4	2178	0.707884	2.98526e-07	0.929724	14	4201	0.679859	6.45784e-11	0.933225
KCNH8	Both	no	0.680094	0.535	80.9863	0	4	2206	0.680094	0.117415	0.913652	14	4213	0.722691	0.0410411	0.951231
ST13	Both	no	0.680158	0.55	90.3703	0	3	1655	0.728599	9.94894e-05	0.938704	9	3476	0.680158	0.0568301	0.933297
SSTR1	Both	no	0.680458	0.258	96.8884	0	4	2178	0.70883	2.98526e-07	0.930048	14	4201	0.680458	6.45784e-11	0.93355
KDM5B	Both	no	0.680756	0.258	79.7606	0	4	2178	0.709065	2.98526e-07	0.930048	14	4201	0.680756	6.45784e-11	0.93355
KIF16B	Both	no	0.681054	0.315	57.3474	0	4	2177	0.761261	6.30848e-15	0.952754	14	4203	0.681054	8.03597e-09	0.933625
WASF3	Power1	no	0.681219	0.191	56.227	0	4	2177	0.681219	6.30848e-15	0.913935	15	4995	NA	0.564859	NA
SYNGR3	Power1	no	0.681499	0.409	30.023	0	14	5014	0.681499	2.77814e-09	0.91417	14	4351	NA	0.9997	NA
TAF2	Both	no	0.681648	0.553	33.6263	0	7	3682	0.712545	3.66208e-07	0.931367	5	2210	0.681648	7.57101e-11	0.933822
PCDH10	Power1	no	0.681778	0.298	26.4894	0	4	2183	0.681778	0.000516528	0.914224	14	4279	NA	0.998738	NA
GRHPR	Both	no	0.681944	0.554	15.9727	0	7	3683	0.73143	6.21876e-07	0.940067	17	5076	0.681944	0.0176951	0.933903
SLC6A20	Power6	no	0.68224	0.348	16.5997	0	2	317	NA	0.986952	NA	7	3183	0.68224	0.00217366	0.934318
EEF2	Both	no	0.682535	0.558	44.0069	0	4	2185	0.816412	0.000862974	0.993515	5	2217	0.682535	6.24834e-08	0.934498
SFRP2	Power6	no	0.68283	0.559	14.2809	0	9	4456	NA	0.999989	NA	12	3845	0.68283	0.0122798	0.934646
MS4A14	Power1	no	0.68289	0.313	19.9289	0	8	4005	0.68289	0.101192	0.914469	3	1297	NA	0.998651	NA
PON2	Power6	no	0.683124	0.906	9.09128	0	5	2639	NA	0.985938	NA	18	5318	0.683124	0.32629	0.934752
RNPEP	Power6	no	0.683418	0.56	32.972	0	4	2285	NA	0.997249	NA	14	4210	0.683418	0.0427881	0.934792
PRSS12	Power1	no	0.683442	0.411	21.6869	0	4	2196	0.683442	0.0105492	0.91465	15	5005	NA	0.862821	NA
MATR3	Both	no	0.683711	0.384	61.9454	0	7	3697	0.812165	0.0229128	0.987799	5	2205	0.683711	1.38999e-15	0.934998
ALKBH1	Both	no	0.684004	0.477	37.7441	0	7	3680	0.744188	9.24215e-10	0.945242	5	2204	0.684004	1.005e-16	0.935557
TSPAN14	Power1	no	0.684266	0.411	51.774	0	19	5431	0.684266	0.00174785	0.91465	14	4566	NA	0.999974	NA
CELSR1	Both	no	0.684297	0.327628	18.7728	0	11	4731	0.69511	0.321603	0.920844	12	3842	0.684297	0.000541323	0.935639
FAM84A	Both	no	0.684539	0.541	56.8194	0	4	2206	0.684539	0.117415	0.914691	14	4213	0.724937	0.0410411	0.951927
CHURC1	Both	no	0.684589	0.568	30.8408	0	3	1678	0.732426	0.1785	0.940832	5	2268	0.684589	0.15358	0.935945
NUP155	Power6	no	0.684882	0.573	46.0475	0	4	2287	NA	0.994576	NA	17	5086	0.684882	0.432192	0.936645
ZFPM2	Both	no	0.685173	0.327	82.3691	0	4	2177	0.766672	6.30848e-15	0.954858	14	4203	0.685173	8.03597e-09	0.936708
NPFFR2	Power1	no	0.685357	0.495	49.8171	0	8	4003	0.685357	0.0339378	0.915158	3	1258	NA	0.743137	NA
C1orf124	Both	no	0.685465	0.394	82.8128	0	3	1649	0.752753	1.89239e-05	0.948705	5	2205	0.685465	1.38999e-15	0.937103
PGD	Power1	no	0.685628	0.414	23.8639	0	3	1660	0.685628	0.00139539	0.915361	2	221	NA	0.900094	NA
PAICS	Power6	no	0.685756	0.577	21.569	0	4	2330	NA	0.999291	NA	5	2258	0.685756	0.050835	0.937196
EGLN3	Both	no	0.686046	0.329	84.3103	0	4	2185	0.811946	0.000862974	0.987576	14	4203	0.686046	8.03597e-09	0.937198
DERL2	Power6	no	0.686336	0.578	13.45	0	3	2055	NA	0.99999	NA	9	3477	0.686336	0.176585	0.937332
HIST1H2AH	Both	no	0.686626	0.335	33.3451	0	11	4731	0.698149	0.321603	0.922889	12	3842	0.686626	0.000541323	0.93744
LONRF2	Power1	no	0.686709	0.415	10.4088	0	11	4730	0.686709	0.193399	0.915595	10	3599	NA	0.983867	NA
SSH3	Both	no	0.686914	0.579	37.6823	0	4	2178	0.79553	2.98526e-07	0.973343	14	4216	0.686914	0.300891	0.937467
POLDIP3	Power6	no	0.687202	0.579	41.4586	0	3	1752	NA	0.999135	NA	9	3468	0.687202	0.0222833	0.937467
PZP	Power1	no	0.687246	0.976	40.1597	0	8	4003	0.687246	0.0339378	0.916178	3	1282	NA	0.992737	NA
GABRA4	Both	no	0.68749	0.271	97.5473	0	4	2178	0.717067	2.98526e-07	0.93404	14	4201	0.68749	6.45784e-11	0.937549
MSI1	Power1	no	0.687515	0.418	55.1122	0	4	2199	0.687515	0.0179215	0.916291	14	4227	NA	0.971194	NA
ZNF615	Both	no	0.687776	0.58	33.4141	0	7	3695	0.700642	0.00729052	0.924283	5	2242	0.687776	0.00109236	0.937603
RHOT1	Both	no	0.687783	0.754	102.154	0	3	1639	0.687783	1.54798e-10	0.916593	5	2204	0.752785	1.005e-16	0.963323
GNA13	Both	no	0.68805	0.759	102.21	0	3	1639	0.68805	1.54798e-10	0.916944	5	2204	0.752967	1.005e-16	0.963572
KDM3A	Both	no	0.688063	0.331	98.8012	0	4	2185	0.812056	0.000862974	0.98767	14	4203	0.688063	8.03597e-09	0.937682
GGH	Both	no	0.688348	0.581	49.7629	0	7	3690	0.73634	6.46643e-05	0.942265	5	2217	0.688348	6.24834e-08	0.937737
WDR7	Both	no	0.688634	0.316	38.4737	0	3	1667	0.776198	0.00641988	0.956638	5	2234	0.688634	9.66865e-05	0.93782
TNK2	Both	no	0.68885	0.895	35.3723	0	3	1639	0.68885	1.54798e-10	0.917389	9	3470	0.746501	0.0124809	0.958713
C17orf61	Both	no	0.688918	0.582	53.0323	0	7	3690	0.736725	6.46643e-05	0.942372	17	5075	0.688918	0.0155883	0.937871
SMR3A	Power1	no	0.689116	0.423	28.1038	0	8	4006	0.689116	0.144459	0.917428	3	1408	NA	0.99864	NA
DNAJB4	Power6	no	0.689202	0.651	49.6733	0	6	3235	NA	0.999014	NA	5	2229	0.689202	1.21544e-05	0.937871
RPRM	Power1	no	0.689381	0.308	8.96859	0	4	2183	0.689381	0.000516528	0.917479	14	4510	NA	0.999962	NA
ATP6V0D1	Both	no	0.689485	0.67	43.5506	0	13	4938	0.757404	9.24129e-09	0.950915	2	209	0.689485	0.00775257	0.937989
PITPNC1	Power6	no	0.689768	0.584	46.1361	0	7	3934	NA	0.999888	NA	8	3315	0.689768	0.00935343	0.938137
LOXHD1	Power1	no	0.689911	0.42498	16.1208	0	2	278	0.689911	1.71144e-07	0.91787	6	2983	NA	0.999978	NA
RBBP5	Both	no	0.69005	0.584	14.7052	0	7	3697	0.815005	0.0229128	0.992654	5	2265	0.69005	0.125538	0.938137
CAPRIN1	Both	no	0.690438	0.889	107.929	0	3	1639	0.690438	1.54798e-10	0.917983	5	2204	0.760911	1.005e-16	0.96699
PRMT1	Both	no	0.690613	0.585	69.2624	0	7	3710	0.737682	0.353065	0.94269	17	5072	0.690613	9.42043e-06	0.938269
COPB1	Both	no	0.690701	0.785	68.3182	0	3	1639	0.690701	1.54798e-10	0.918492	5	2204	0.755311	1.005e-16	0.964753
NTRK3	Both	no	0.690894	0.587	30.982	0	4	2201	0.738443	0.0827946	0.942899	14	4206	0.690894	0.000243063	0.938532
RPL30	Both	no	0.690964	0.322	36.7838	0	7	3687	0.690964	6.17785e-05	0.918626	17	5071	0.815878	4.67186e-07	1
FAM19A1	Both	no	0.691174	0.336	66.0945	0	4	2183	0.703578	0.000516528	0.925513	14	4203	0.691174	8.03597e-09	0.938865
SENP1	Both	no	0.691227	0.879	108.428	0	3	1639	0.691227	1.54798e-10	0.91876	5	2204	0.761252	1.005e-16	0.967021
DPF3	Both	no	0.691454	0.591	30.4518	0	4	2201	0.739762	0.0827946	0.943313	14	4206	0.691454	0.000243063	0.939052
MED1	Power1	no	0.691489	0.434	13.9391	0	15	5117	0.691489	0.304245	0.918915	2	217	NA	0.865251	NA
CAPZA2	Both	no	0.691734	0.591	26.6534	0	3	1647	0.73995	4.41463e-06	0.943313	5	2214	0.691734	1.4992e-09	0.939052
RPL9	Both	no	0.69175	0.323	25.4416	0	7	3687	0.69175	6.17785e-05	0.918921	17	5071	0.813423	4.67186e-07	1
OIP5	Both	no	0.692013	0.342	33.8883	0	11	4731	0.701382	0.321603	0.924745	12	3842	0.692013	0.000541323	0.939073
TMED10	Both	no	0.692271	0.476	68.7157	0	3	1642	0.692271	1.55592e-07	0.919037	5	2224	0.816224	2.67625e-06	1
GNAO1	Power6	no	0.692291	0.57	17.7795	0	9	4337	NA	0.999945	NA	10	3590	0.692291	6.13106e-05	0.939112
UFSP2	Power6	no	0.692569	0.592	49.1622	0	4	2287	NA	0.994576	NA	17	5086	0.692569	0.432192	0.93918
INTS6	Both	no	0.692791	0.808	74.6702	0	3	1639	0.692791	1.54798e-10	0.919438	5	2204	0.756734	1.005e-16	0.965626
AURKA	Both	no	0.692846	0.343	21.1292	0	11	4731	0.702606	0.321603	0.925003	12	3842	0.692846	0.000541323	0.9393
WHSC1	Power6	no	0.693123	0.593	6.61825	0	2	461	NA	0.997702	NA	11	3722	0.693123	0.232645	0.939308
EPHA3	Power1	no	0.693309	0.434	9.40455	0	4	2213	0.693309	0.31974	0.919829	14	4265	NA	0.997549	NA
PSMD10	Both	no	0.693399	0.595	61.1701	0	3	1669	0.740324	0.00914307	0.943718	8	3318	0.693399	0.0581689	0.939563
HSD17B10	Both	no	0.693675	0.595	62.7525	0	7	3683	0.742178	6.21876e-07	0.944533	17	5072	0.693675	9.42043e-06	0.939563
SLC39A6	Both	no	0.693826	0.837	100.868	0	3	1639	0.693826	1.54798e-10	0.919946	5	2204	0.759533	1.005e-16	0.966468
ZMAT4	Both	no	0.69395	0.868	26.551	0	4	2186	0.761892	0.0022145	0.952982	15	4993	0.69395	0.00402343	0.939565
C3orf26	Both	no	0.694224	0.596	96.0278	0	3	1653	0.740697	6.31924e-05	0.943819	5	2216	0.694224	5.45477e-08	0.939689
NLGN4X	Both	no	0.694498	0.34	86.4468	0	4	2177	0.776883	6.30848e-15	0.956954	14	4203	0.694498	8.03597e-09	0.939784
HCN4	Both	no	0.694854	0.624	45.1422	0	19	5430	0.694854	0.000977843	0.920726	10	3591	0.732952	0.000310923	0.954586
RRM2	Both	no	0.695045	0.346	29.6397	0	11	4731	0.704061	0.321603	0.925769	12	3842	0.695045	0.000541323	0.939974
GLI3	Power6	no	0.695317	0.346	25.1315	0	9	4357	NA	0.999957	NA	12	3842	0.695317	0.000541323	0.939974
SPATA9	Power1	no	0.695365	0.527	28.8879	0	8	4003	0.695365	0.0339378	0.92085	3	1510	NA	0.999381	NA
EPB41L3	Both	no	0.695589	0.341	109.921	0	4	2177	0.77702	6.30848e-15	0.957108	14	4203	0.695589	8.03597e-09	0.94001
KPTN	Power6	no	0.695861	0.599	50.3886	0	4	2288	NA	0.997729	NA	14	4217	0.695861	0.483539	0.940065
FGF9	Power1	no	0.696128	0.32	11.1141	0	4	2183	0.696128	0.000516528	0.921104	14	4279	NA	0.998738	NA
BBS4	Both	no	0.696131	0.599	27.2966	0	7	3704	0.741254	0.0356514	0.944117	5	2222	0.696131	3.54015e-06	0.940065
SLC43A2	Power1	no	0.696382	0.442	16.1103	0	13	4947	0.696382	0.0208453	0.921493	2	227	NA	0.985962	NA
GRPEL2	Both	no	0.696402	0.326	96.1759	0	3	1667	0.778381	0.00641988	0.958259	5	2234	0.696402	9.66865e-05	0.940246
CFTR	Power1	no	0.696635	0.53119	70.1998	0	8	4003	0.696635	0.0339378	0.921537	3	1258	NA	0.743137	NA
RAI1	Power6	no	0.696671	0.318	26.2825	0	2	825	NA	0.999454	NA	11	3715	0.696671	0.00332667	0.940321
SNRPA	Power6	no	0.696941	0.602	57.7709	0	4	2298	NA	0.99676	NA	17	5078	0.696941	0.0346429	0.940437
EPHA4	Power1	no	0.697141	0.446	33.4198	0	4	2207	0.697141	0.0718555	0.922301	14	4245	NA	0.994669	NA
SESN3	Both	no	0.69721	0.6	78.5173	0	4	2189	0.824718	0.00227143	1	5	2206	0.69721	1.03488e-14	0.940528
CDK6	Power1	no	0.697394	0.591	74.808	0	4	2206	0.697394	0.117415	0.922359	14	4218	NA	0.769982	NA
PTGFRN	Power1	no	0.697646	0.447	31.9952	0	4	2205	0.697646	0.298005	0.9225	14	4231	NA	0.981693	NA
KIAA1407	Power6	no	0.697746	0.604	20.5426	0	3	1824	NA	0.999844	NA	9	3472	0.697746	0.0307171	0.940682
MTMR6	Both	no	0.698013	0.605	79.7831	0	7	3682	0.72402	3.66208e-07	0.937662	5	2210	0.698013	7.57101e-11	0.940867
RBM24	Both	no	0.69828	0.345	91.9342	0	4	2177	0.777702	6.30848e-15	0.957714	14	4203	0.69828	8.03597e-09	0.9409
CLCA4	Power1	no	0.6984	0.542	49.094	0	8	4003	0.6984	0.0339378	0.92325	3	1258	NA	0.743137	NA
IPO11	Both	no	0.698547	0.414	92.0746	0	7	3697	0.812494	0.0229128	0.988891	5	2205	0.698547	1.38999e-15	0.940981
TAS2R50	Power1	no	0.698651	0.451	14.1639	0	13	4946	0.698651	0.0198259	0.923288	2	409	NA	0.999924	NA
MOXD1	Both	no	0.698812	0.351	34.2549	0	11	4731	0.70598	0.321603	0.927015	12	3842	0.698812	0.000541323	0.941068
ABR	Both	no	0.698901	0.648	78.0069	0	19	5430	0.698901	0.000977843	0.923609	10	3591	0.739101	0.000310923	0.95666
MAGEC1	Power1	no	0.699151	0.982	6.23379	0	2	279	0.699151	0.0015447	0.92364	6	2991	NA	0.999979	NA
SLCO1B3	Power1	no	0.699401	0.545	43.7961	0	8	4003	0.699401	0.0339378	0.923711	3	1258	NA	0.743137	NA
CITED2	Power6	no	0.699607	0.406	34.5912	0	12	4812	NA	0.89876	NA	8	3316	0.699607	0.0175466	0.941119
EPHA7	Power1	no	0.69965	0.483	39.3072	0	4	2186	0.69965	0.0022145	0.923815	14	4272	NA	0.998692	NA
PPP2R3C	Both	no	0.699871	0.608	88.8953	0	3	1651	0.828206	3.23278e-05	1	17	5076	0.699871	0.0176951	0.941167
PUS3	Power1	no	0.699899	0.454	59.0167	0	4	2193	0.699899	0.00564064	0.923869	14	4251	NA	0.995142	NA
AIMP1	Power1	no	0.700395	0.456	8.77935	0	14	5082	0.700395	0.300484	0.924251	5	2366	NA	0.998911	NA
PRPF38B	Both	no	0.700397	0.612	26.6664	0	7	3697	0.81544	0.0229128	0.993028	5	2265	0.700397	0.125538	0.941643
GLB1L2	Both	no	0.70066	0.35	48.5226	0	4	2177	0.778517	6.30848e-15	0.95845	14	4203	0.70066	8.03597e-09	0.941982
CHERP	Both	no	0.700889	0.551	17.9626	0	10	4552	0.700889	0.0529238	0.924422	11	3718	0.816109	0.0435172	1
WWP1	Power6	no	0.700922	0.1046	71.1796	0	4	2292	NA	0.995868	NA	14	4205	0.700922	9.64766e-06	0.942089
ABCA9	Power6	no	0.701184	0.98	15.7196	0	2	317	NA	0.986952	NA	7	3184	0.701184	0.0599635	0.94217
TM2D2	Both	no	0.701446	0.617	35.1768	0	3	1667	0.805984	0.00641988	0.980462	5	2225	0.701446	7.20171e-06	0.942228
MCM10	Both	no	0.701707	0.357	26.1005	0	11	4731	0.707172	0.321603	0.928461	12	3842	0.701707	0.000541323	0.942338
CSN1S1	Power1	no	0.701873	0.553	42.188	0	8	4003	0.701873	0.0339378	0.924911	3	1258	NA	0.743137	NA
SGOL1	Both	no	0.701967	0.358	33.0104	0	11	4731	0.707409	0.321603	0.928696	12	3842	0.701967	0.000541323	0.942545
COPS2	Both	no	0.702118	0.509	84.6135	0	3	1642	0.702118	1.55592e-07	0.924916	5	2224	0.804486	2.67625e-06	1
ARL13B	Both	no	0.702228	0.621	48.9514	0	7	3686	0.747051	3.84049e-06	0.946185	5	2238	0.702228	0.000293037	0.942688
RPS20	Power1	no	0.702363	0.345	16.9095	0	7	3687	0.702363	6.17785e-05	0.924968	17	5106	NA	0.960805	NA
PTGDS	Power6	no	0.702487	0.388	18.5571	0	2	317	NA	0.986952	NA	7	3183	0.702487	0.00217366	0.942871
SSRP1	Power6	no	0.702747	0.623	41.5275	0	12	4842	NA	0.968009	NA	17	5078	0.702747	0.0346429	0.942914
TPPP	Power1	no	0.70285	0.244	66.0727	0	4	2178	0.70285	2.98526e-07	0.925247	14	4255	NA	0.99626	NA
PHF21A	Power6	no	0.703006	0.626	7.98485	0	5	2956	NA	0.999449	NA	4	1880	0.703006	0.49335	0.943251
ATXN10	Power6	no	0.703265	0.628	16.4757	0	3	1844	NA	0.999948	NA	9	3481	0.703265	0.40258	0.943474
CCNG1	Both	no	0.703336	0.453	108.271	0	3	1654	0.703336	8.61512e-05	0.9253	5	2212	0.816453	3.88567e-10	1
ELAVL3	Both	no	0.703523	0.332	29.749	0	5	2577	0.821508	8.65207e-06	1	11	3715	0.703523	0.00332667	0.943527
NEIL3	Both	no	0.703781	0.364	49.9285	0	11	4731	0.7093	0.321603	0.930082	12	3842	0.703781	0.000541323	0.943762
ACTA2	Power6	no	0.704039	0.393	16.1184	0	2	317	NA	0.986952	NA	7	3183	0.704039	0.00217366	0.943807
WDR67	Both	no	0.704296	0.36	97.5263	0	4	2185	0.812604	0.000862974	0.988907	14	4203	0.704296	8.03597e-09	0.944048
TDRD9	Power1	no	0.704303	0.966	70.1423	0	8	4003	0.704303	0.0339378	0.926061	3	1258	NA	0.743137	NA
CORIN	Power1	no	0.704544	0.218	35.2968	0	8	4004	0.704544	0.0287961	0.926062	3	1259	NA	0.97478	NA
BCAT1	Both	no	0.704553	0.344	63.5469	0	3	1667	0.780539	0.00641988	0.960917	5	2234	0.704553	9.66865e-05	0.944229
KDELR1	Power6	no	0.704809	0.308	75.0688	0	3	1687	NA	0.944935	NA	2	208	0.704809	0.00492241	0.944243
ZNF789	Power1	no	0.705024	0.466	29.681	0	13	4943	0.705024	0.00051008	0.926109	2	326	NA	0.999791	NA
HNRPLL	Both	no	0.705065	0.434	82.5723	0	3	1649	0.764998	1.89239e-05	0.954305	5	2205	0.705065	1.38999e-15	0.944467
SLITRK4	Power1	no	0.705263	0.467	5.45407	0	14	5024	0.705263	0.000106149	0.92629	14	4711	NA	0.999985	NA
LIN9	Both	no	0.705321	0.435	85.9099	0	4	2185	0.814133	0.000862974	0.991242	5	2205	0.705321	1.38999e-15	0.944632
CHN2	Power1	no	0.705503	0.341	84.6864	0	4	2183	0.705503	0.000516528	0.926801	14	4279	NA	0.998738	NA
NFYA	Both	no	0.705576	0.298	132.605	0	4	2178	0.734202	2.98526e-07	0.941153	14	4201	0.705576	6.45784e-11	0.944667
TINAG	Power1	no	0.705742	0.567	63.917	0	8	4003	0.705742	0.0339378	0.926911	3	1258	NA	0.743137	NA
BSG	Both	no	0.705831	0.743	43.7098	0	13	4938	0.766974	9.24129e-09	0.95505	2	209	0.705831	0.00775257	0.944809
MPV17L2	Power6	no	0.706086	0.751	20.827	0	3	1687	NA	0.944935	NA	2	209	0.706086	0.00775257	0.945421
IGFBP7	Power1	no	0.706219	0.473	12.4982	0	13	4943	0.706219	0.00051008	0.927357	2	558	NA	0.999962	NA
ALG10	Power6	no	0.70634	0.65	26.1515	0	3	1699	NA	0.97133	NA	5	2263	0.70634	0.107122	0.945802
STS	Power1	no	0.706458	0.476	23.5762	0	14	5011	0.706458	3.216e-12	0.927879	11	3781	NA	0.979835	NA
C20orf43	Both	no	0.706595	0.65	6.80556	0	16	5217	0.752583	0.467849	0.948608	17	5085	0.706595	0.365472	0.945802
ROS1	Power1	no	0.706696	0.963033	89.1898	0	8	4003	0.706696	0.0339378	0.928116	3	1258	NA	0.743137	NA
PHYHIPL	Both	no	0.706848	0.65	41.2905	0	7	3698	0.752414	0.0364558	0.948608	5	2251	0.706848	0.0172636	0.945802
C1orf187	Power1	no	0.706934	0.478	34.6859	0	5	2578	0.706934	5.71508e-05	0.928223	10	3596	NA	0.660533	NA
COX7A2L	Both	no	0.707102	0.548	85.514	0	7	3690	0.727779	6.46643e-05	0.938457	5	2204	0.707102	1.005e-16	0.946038
MYCL1	Both	no	0.707355	0.371	65.5801	0	4	2177	0.781209	6.30848e-15	0.961301	14	4203	0.707355	8.03597e-09	0.94618
FBLN1	Power6	no	0.70786	0.318	66.5703	0	3	1687	NA	0.944935	NA	2	208	0.70786	0.00492241	0.946485
FZD8	Both	no	0.708112	0.38	24.922	0	11	4731	0.715724	0.321603	0.933548	12	3842	0.708112	0.000541323	0.946802
CRAMP1L	Power1	no	0.708121	0.487	8.10811	0	5	2587	0.708121	0.232527	0.929732	11	3752	NA	0.885619	NA
TMEM26	Power1	no	0.708358	0.589	48.8443	0	8	4003	0.708358	0.0339378	0.929815	3	1258	NA	0.743137	NA
TMEM159	Power6	no	0.708363	0.661	20.8563	0	7	3899	NA	0.999485	NA	5	2251	0.708363	0.0172636	0.946889
MYO5B	Power1	no	0.708594	0.52	27.1257	0	4	2186	0.708594	0.0022145	0.929887	14	4272	NA	0.998692	NA
UNG	Power6	no	0.708614	0.658	76.8324	0	7	3781	NA	0.993096	NA	5	2206	0.708614	1.03488e-14	0.946902
KCMF1	Both	no	0.708865	0.664	44.8338	0	3	1645	0.754434	1.25507e-06	0.949661	5	2271	0.708865	0.462577	0.947177
PRPSAP2	Both	no	0.709116	0.665	26.5388	0	7	3683	0.756258	6.21876e-07	0.950466	17	5075	0.709116	0.0155883	0.947273
LCLAT1	Power6	no	0.709365	0.665	34.7355	0	21	5505	NA	0.766728	NA	5	2215	0.709365	6.62301e-09	0.947273
OSBPL5	Power1	no	0.709534	0.49	25.7934	0	5	2578	0.709534	5.71508e-05	0.93022	10	3655	NA	0.999951	NA
EOMES	Both	no	0.709615	0.383	29.5132	0	11	4731	0.717511	0.321603	0.934163	12	3842	0.709615	0.000541323	0.947341
TIFA	Both	no	0.709864	0.378	69.3379	0	4	2185	0.813151	0.000862974	0.989566	14	4203	0.709864	8.03597e-09	0.947466
VWA3B	Power1	no	0.710002	0.593	66.7865	0	8	4003	0.710002	0.0339378	0.930313	3	1258	NA	0.743137	NA
AADACL2	Power1	no	0.710235	0.593	45.8116	0	8	4003	0.710235	0.0339378	0.930313	3	1258	NA	0.743137	NA
UBE2R2	Both	no	0.710608	0.669	24.3399	0	13	4949	0.755266	0.0139999	0.95002	8	3314	0.710608	0.00241638	0.947649
CCDC81	Power1	no	0.7107	0.373	29.3553	0	8	4005	0.7107	0.101192	0.930404	3	1259	NA	0.97478	NA
CDH1	Power1	no	0.710932	0.492	42.0505	0	4	2198	0.710932	0.0113257	0.930543	14	4270	NA	0.998025	NA
UBA6	Power6	no	0.711103	0.674	6.13939	0	2	327	NA	0.99034	NA	20	5364	0.711103	0.164328	0.948112
NCAPD2	Power6	no	0.71135	0.388	22.8724	0	9	4357	NA	0.999957	NA	12	3842	0.71135	0.000541323	0.948218
TMEM56	Both	no	0.711596	0.314	43.3069	0	4	2178	0.742546	2.98526e-07	0.944751	14	4201	0.711596	6.45784e-11	0.948264
HESX1	Power1	no	0.711626	0.598	41.3754	0	8	4003	0.711626	0.0339378	0.930923	3	1258	NA	0.743137	NA
ASNSD1	Both	no	0.711842	0.676	41.6516	0	3	1670	0.756422	0.0100806	0.950507	5	2245	0.711842	0.0014075	0.948294
NCOA1	Power1	no	0.711856	0.495	24.8411	0	19	5437	0.711856	0.202248	0.93102	14	4441	NA	0.999933	NA
ZNF804B	Both	no	0.712087	0.315	83.472	0	4	2178	0.743461	2.98526e-07	0.944963	14	4201	0.712087	6.45784e-11	0.948475
EIF3H	Both	no	0.712316	0.371	65.375	0	7	3687	0.712316	6.17785e-05	0.931132	17	5071	0.805134	4.67186e-07	1
ANKRD23	Power6	no	0.712332	0.934	53.0312	0	3	1687	NA	0.944935	NA	2	209	0.712332	0.00775257	0.948616
STK3	Power6	no	0.712577	0.681	16.3547	0	5	2702	NA	0.993866	NA	12	3843	0.712577	0.00410035	0.948742
RNASEH2B	Both	no	0.712775	0.374	50.1796	0	7	3687	0.712775	6.17785e-05	0.931784	17	5070	0.817252	3.75128e-08	1
PPP4C	Power6	no	0.712821	0.329	108.949	0	3	1687	NA	0.944935	NA	2	208	0.712821	0.00492241	0.948781
ODZ1	Power1	no	0.713004	0.264	83.752	0	4	2178	0.713004	2.98526e-07	0.931942	14	4272	NA	0.998692	NA
SNRNP25	Power6	no	0.713065	0.683	30.6446	0	3	1732	NA	0.99783	NA	9	3471	0.713065	0.102031	0.948919
TCTN3	Power6	no	0.713309	0.684	19.3848	0	3	1767	NA	0.999405	NA	9	3468	0.713309	0.0222833	0.949007
ACLY	Power1	no	0.713689	0.496	33.8027	0	13	4938	0.713689	9.24129e-09	0.932292	2	236	NA	0.995337	NA
TMEM192	Both	no	0.713794	0.685	43.8431	0	3	1655	0.758055	9.94894e-05	0.951108	5	2264	0.713794	0.0463033	0.949094
SLC16A9	Both	no	0.713916	0.679	55.2695	0	4	2206	0.713916	0.117415	0.932295	14	4213	0.753511	0.0410411	0.963882
SOX4	Both	no	0.714036	0.318	106.012	0	4	2178	0.745807	2.98526e-07	0.945589	14	4201	0.714036	6.45784e-11	0.949101
BACE1	Both	no	0.714143	0.748	28.831	0	19	5430	0.714143	0.000977843	0.932381	10	3591	0.752603	0.000310923	0.963315
PRPS2	Both	no	0.714278	0.318	48.9445	0	4	2178	0.745628	2.98526e-07	0.945589	14	4201	0.714278	6.45784e-11	0.949101
CRTAC1	Both	no	0.714519	0.318	81.4431	0	4	2178	0.745449	2.98526e-07	0.945589	14	4201	0.714519	6.45784e-11	0.949101
IPO7	Both	no	0.714596	0.562	57.1923	0	3	1642	0.714596	1.55592e-07	0.932693	5	2224	0.808686	2.67625e-06	1
POLR2F	Power6	no	0.71476	0.811	28.5496	0	3	1687	NA	0.944935	NA	2	209	0.71476	0.00775257	0.949146
CDC42	Power1	no	0.714823	0.506	13.5455	0	3	1669	0.714823	0.00914307	0.932715	8	3367	NA	0.99929	NA
TRAFD1	Power6	no	0.715	0.686	35.403	0	12	4842	NA	0.968009	NA	9	3479	0.715	0.331048	0.949181
CDC5L	Power1	no	0.715048	0.508	89.2398	0	3	1641	0.715048	2.25261e-06	0.933014	8	3331	NA	0.96345	NA
DDR2	Power6	no	0.71524	0.687	3.21039	0	2	1147	NA	0.999798	NA	7	3189	0.71524	0.230427	0.949268
PDE1B	Power1	no	0.715274	0.509	0.894558	0	14	5039	0.715274	0.354479	0.933163	14	4728	NA	0.999987	NA
RGS6	Power1	no	0.715499	0.543	69.1516	0	4	2186	0.715499	0.0022145	0.933177	14	4270	NA	0.998025	NA
ANKH	Power6	no	0.715718	0.688	50.3927	0	4	2253	NA	0.985864	NA	14	4209	0.715718	0.0115982	0.949354
G6PD	Power6	no	0.715956	0.332	53.9948	0	3	1687	NA	0.944935	NA	2	208	0.715956	0.00492241	0.949378
CATSPERB	Power1	no	0.716173	0.624	51.2791	0	8	4003	0.716173	0.0339378	0.933886	3	1258	NA	0.743137	NA
ELMOD2	Both	no	0.716194	0.689	30.102	0	7	3686	0.758379	3.84049e-06	0.951365	5	2238	0.716194	0.000293037	0.94944
SMG5	Power1	no	0.716397	0.514	7.7649	0	5	2586	0.716397	0.282459	0.933895	2	880	NA	0.999987	NA
NEFL	Both	no	0.716432	0.32	55.5847	0	4	2178	0.746342	2.98526e-07	0.946	14	4201	0.716432	6.45784e-11	0.949512
FAM92B	Power1	no	0.716621	0.514	1.06215	0	2	278	0.716621	1.71144e-07	0.933895	6	3045	NA	0.999987	NA
HDAC2	Both	no	0.716669	0.687	106.055	0	4	2185	0.818017	0.000862974	0.994816	5	2206	0.716669	1.03488e-14	0.949558
ZMAT2	Power1	no	0.716844	0.319	47.0019	0	3	1649	0.716844	1.89239e-05	0.933951	8	3330	NA	0.961419	NA
RPRD1A	Power6	no	0.716906	0.578	46.6874	0	7	3765	NA	0.997039	NA	5	2204	0.716906	1.005e-16	0.94958
NCBP1	Both	no	0.717142	0.578	63.4302	0	7	3685	0.735954	1.51655e-06	0.941942	5	2204	0.717142	1.005e-16	0.94958
ERO1L	Power1	no	0.717289	0.666	45.0158	0	3	1668	0.717289	0.00675887	0.934046	2	225	NA	0.95871	NA
STRN3	Both	no	0.717378	0.692	55.4967	0	3	1647	0.758541	4.41463e-06	0.951555	5	2214	0.717378	1.4992e-09	0.949696
CHP	Both	no	0.717613	0.321	59.7797	0	4	2178	0.74758	2.98526e-07	0.946203	14	4201	0.717613	6.45784e-11	0.949715
MRVI1	Power1	no	0.717733	0.516	2.44959	0	2	288	0.717733	0.324539	0.934183	6	2935	NA	0.999965	NA
BRCA1	Both	no	0.717848	0.397	29.783	0	11	4731	0.722096	0.321603	0.936899	12	3842	0.717848	0.000541323	0.949737
VPS11	Power6	no	0.718083	0.825	63.893	0	3	1695	NA	0.946718	NA	2	209	0.718083	0.00775257	0.949774
IL12A	Power1	no	0.718175	0.628	43.9219	0	8	4003	0.718175	0.0339378	0.934311	3	1258	NA	0.743137	NA
OGN	Power6	no	0.718317	0.429	22.6754	0	2	317	NA	0.986952	NA	7	3183	0.718317	0.00217366	0.94984
DPP6	Both	no	0.718395	0.793	45.8014	0	19	5430	0.718395	0.000977843	0.934611	10	3591	0.756379	0.000310923	0.96536
NUDT12	Both	no	0.71855	0.794	54.9957	0	3	1656	0.762362	0.000126654	0.953162	5	2229	0.71855	1.21544e-05	0.94992
GPR52	Power6	no	0.718784	0.461	79.3133	0	12	4812	NA	0.89876	NA	8	3316	0.718784	0.0175466	0.950047
ADO	Both	no	0.718835	0.579	45.809	0	3	1642	0.718835	1.55592e-07	0.934823	5	2224	0.81175	2.67625e-06	1
CNTN4	Both	no	0.719017	0.393	80.3559	0	4	2177	0.783469	6.30848e-15	0.963924	14	4203	0.719017	8.03597e-09	0.950053
TMEM160	Power6	no	0.719249	0.84	38.1508	0	3	1687	NA	0.944935	NA	2	209	0.719249	0.00775257	0.950327
P2RX1	Power1	no	0.719274	0.522	2.92901	0	2	280	0.719274	0.00164798	0.935032	6	2983	NA	0.999978	NA
CHCHD3	Power6	no	0.719482	0.7	8.23519	0	16	5232	NA	0.643334	NA	17	5082	0.719482	0.116194	0.950361
SCG3	Power1	no	0.719493	0.677	56.0806	0	3	1668	0.719493	0.00675887	0.93504	2	225	NA	0.95871	NA
OR2L2	Power6	no	0.719714	0.7	12.0145	0	3	1824	NA	0.999844	NA	9	3472	0.719714	0.0307171	0.950361
C5orf22	Power1	no	0.71993	0.524	27.2049	0	3	1657	0.71993	0.000393052	0.93531	5	2280	NA	0.784331	NA
DCC	Both	no	0.719945	0.325	80.6772	0	4	2178	0.749672	2.98526e-07	0.947003	14	4201	0.719945	6.45784e-11	0.950513
KIFAP3	Power1	no	0.720148	0.525	32.2001	0	3	1672	0.720148	0.0184036	0.935448	5	2330	NA	0.991645	NA
UBA3	Both	no	0.720176	0.931	27.2867	0	3	1656	0.751904	0.000126654	0.948212	5	2229	0.720176	1.21544e-05	0.950592
OR7A5	Power1	no	0.720366	0.641	40.1238	0	8	4003	0.720366	0.0339378	0.935641	3	1258	NA	0.743137	NA
PGM5	Power6	no	0.720407	0.703	12.4291	0	2	539	NA	0.998467	NA	7	3181	0.720407	0.0131468	0.950604
LARP4	Both	no	0.720637	0.759	41.0668	0	7	3680	0.785439	9.24215e-10	0.965956	17	5080	0.720637	0.037987	0.950619
PTPRC	Power1	no	0.7208	0.643	26.2718	0	8	4003	0.7208	0.0339378	0.935838	3	1282	NA	0.992737	NA
BRWD3	Power6	no	0.720867	0.701	78.1684	0	4	2239	NA	0.983004	NA	5	2206	0.720867	1.03488e-14	0.950726
SRXN1	Power1	no	0.721017	0.245	64.6784	0	4	2177	0.721017	6.30848e-15	0.935953	14	4225	NA	0.922298	NA
CRHR1	Both	no	0.721096	0.398	29.9616	0	4	2189	0.832212	0.00227143	1	14	4203	0.721096	8.03597e-09	0.950867
MAPK6	Both	no	0.721326	0.703	90.2565	0	7	3695	0.722955	0.00729052	0.937251	5	2206	0.721326	1.03488e-14	0.950887
SLIT3	Both	no	0.721554	0.964578	29.3401	0	4	2201	0.732823	0.0827946	0.940859	14	4206	0.721554	0.000243063	0.950895
RYBP	Both	no	0.721665	0.33	72.1466	0	3	1649	0.721665	1.89239e-05	0.936572	8	3312	0.763284	0.000203214	0.967956
DNAH12	Power1	no	0.721881	0.943713	35.0574	0	8	4003	0.721881	0.0339378	0.936735	3	1258	NA	0.743137	NA
SETD5	Power6	no	0.72201	0.708	8.54791	0	2	1400	NA	0.999919	NA	11	3727	0.72201	0.441545	0.951003
MRPL45	Both	no	0.722238	0.765	22.9612	0	7	3680	0.78557	9.24215e-10	0.966129	17	5080	0.722238	0.037987	0.951007
CD40LG	Power1	no	0.722311	0.655	50.3378	0	8	4003	0.722311	0.0339378	0.936984	3	1258	NA	0.743137	NA
SPATS2	Both	no	0.722465	0.709	23.8102	0	7	3684	0.760467	1.0694e-06	0.952569	17	5073	0.722465	1.99137e-05	0.951081
C1QTNF2	Power1	no	0.722526	0.538	16.9588	0	4	2209	0.722526	0.0880967	0.937187	14	4747	NA	0.999988	NA
OSBPL11	Both	no	0.722741	0.528	74.452	0	3	1654	0.722741	8.61512e-05	0.937241	5	2212	0.811145	3.88567e-10	1
PIK3C3	Power6	no	0.722918	0.711	31.4037	0	7	3910	NA	0.999613	NA	5	2243	0.722918	0.00319187	0.951238
STK32C	Both	no	0.723144	0.329	88.1186	0	4	2178	0.750707	2.98526e-07	0.947781	14	4201	0.723144	6.45784e-11	0.951291
PCDHA12	Power1	no	0.723169	0.539	17.9778	0	14	5009	0.723169	1.92756e-15	0.937317	14	4302	NA	0.99953	NA
C16orf89	Power6	no	0.723369	0.439	15.4363	0	2	317	NA	0.986952	NA	7	3183	0.723369	0.00217366	0.951322
NBAS	Both	no	0.723594	0.825845	96.8248	0	3	1656	0.7633	0.000126654	0.953724	5	2229	0.723594	1.21544e-05	0.951428
MCOLN3	Power1	no	0.723595	0.659	42.1376	0	8	4003	0.723595	0.0339378	0.937351	3	1258	NA	0.743137	NA
DSCAML1	Power1	no	0.723808	0.541	40.4097	0	4	2198	0.723808	0.0113257	0.937574	4	1882	NA	0.95211	NA
PURB	Both	no	0.723819	0.33	45.7099	0	4	2178	0.751392	2.98526e-07	0.947973	14	4201	0.723819	6.45784e-11	0.951482
MYOF	Power6	no	0.724043	0.96255	10.9965	0	2	393	NA	0.995868	NA	7	3186	0.724043	0.0154485	0.951569
BAI1	Power1	no	0.724232	0.542	37.3689	0	11	4734	0.724232	0.489057	0.937702	14	4399	NA	0.999873	NA
IFT74	Power6	no	0.724267	0.716	31.0381	0	7	3730	NA	0.891214	NA	5	2236	0.724267	0.00047742	0.951622
PLCL2	Power1	no	0.724443	0.542	33.8119	0	4	2187	0.724443	0.00280073	0.937702	14	4233	NA	0.985049	NA
LRRC40	Both	no	0.724491	0.716878	48.7421	0	3	1652	0.82603	4.68976e-05	1	5	2244	0.724491	0.00174837	0.951688
DRAM2	Both	no	0.724655	0.532	69.364	0	3	1654	0.724655	8.61512e-05	0.937769	5	2212	0.801044	3.88567e-10	1
DIS3	Power6	no	0.724714	0.962	19.828	0	3	1925	NA	0.99996	NA	5	2257	0.724714	0.0300723	0.951741
GRPR	Power1	no	0.724865	0.543	23.33	0	14	5009	0.724865	1.92756e-15	0.937829	14	4243	NA	0.993899	NA
NCAPD3	Power1	no	0.725076	0.756	69.7616	0	4	2206	0.725076	0.117415	0.937868	14	4218	NA	0.769982	NA
ACN9	Both	no	0.72516	0.721	83.9581	0	4	2185	0.81823	0.000862974	0.995036	5	2217	0.72516	6.24834e-08	0.951997
GABRA1	Both	no	0.725382	0.333	107.593	0	4	2178	0.752244	2.98526e-07	0.948539	14	4201	0.725382	6.45784e-11	0.952048
WDR60	Power1	no	0.725496	0.544	32.7267	0	13	4941	0.725496	0.000126741	0.937956	2	231	NA	0.990392	NA
FAM171B	Both	no	0.725604	0.849	53.0715	0	3	1656	0.76361	0.000126654	0.953741	5	2229	0.725604	1.21544e-05	0.952189
TMEM151A	Power1	no	0.725705	0.545	17.1407	0	19	5432	0.725705	0.0238333	0.938082	14	4401	NA	0.999882	NA
ATP6V1D	Both	no	0.725826	0.725	50.1969	0	3	1654	0.765457	8.61512e-05	0.954453	5	2242	0.725826	0.00109236	0.95229
MED30	Power1	no	0.725914	0.545	21.54	0	7	3688	0.725914	0.000120675	0.938082	5	2372	NA	0.999197	NA
GJB6	Power6	no	0.726047	0.448	9.01066	0	1	7	NA	0.788168	NA	7	3183	0.726047	0.00217366	0.952592
ALKBH7	Both	no	0.726268	0.731	52.6852	0	7	3704	0.763455	0.0356514	0.95373	5	2222	0.726268	3.54015e-06	0.95272
PAX2	Power1	no	0.726331	0.546	16.2224	0	2	285	0.726331	0.172098	0.938207	6	2898	NA	0.999929	NA
NOC3L	Both	no	0.726489	0.731	93.3388	0	4	2185	0.818548	0.000862974	0.995092	5	2238	0.726489	0.000293037	0.95272
OR4A16	Power1	no	0.726539	0.669	35.2138	0	8	4003	0.726539	0.0339378	0.938238	3	1258	NA	0.743137	NA
PRKCE	Both	no	0.726709	0.41	48.8841	0	4	2183	0.734007	0.000516528	0.941149	14	4203	0.726709	8.03597e-09	0.952732
FLRT2	Power1	no	0.726747	0.394	17.4359	0	4	2183	0.726747	0.000516528	0.938308	14	4279	NA	0.998738	NA
PDS5A	Power6	no	0.726929	0.733	13.5802	0	6	3530	NA	0.999994	NA	5	2270	0.726929	0.272314	0.952861
APLP1	Power1	no	0.726954	0.547	31.0146	0	10	4554	0.726954	0.0377196	0.938332	14	4351	NA	0.9997	NA
RAB6B	Both	no	0.727149	0.34	51.1464	0	4	2178	0.754934	2.98526e-07	0.949819	14	4201	0.727149	6.45784e-11	0.953325
NFASC	Power6	no	0.727369	0.385	17.0679	0	2	825	NA	0.999454	NA	11	3715	0.727369	0.00332667	0.953382
C20orf72	Power1	no	0.727573	0.766	36.1889	0	4	2206	0.727573	0.117415	0.938381	14	4218	NA	0.769982	NA
ALDH1A2	Power6	no	0.727588	0.742	22.6826	0	2	317	NA	0.986952	NA	7	3181	0.727588	0.0131468	0.953476
TMEM54	Both	no	0.727807	0.955	25.3789	0	4	2202	0.744369	0.0372908	0.945308	14	4212	0.727807	0.0309562	0.953586
PPA1	Both	no	0.727985	0.549	30.1095	0	7	3693	0.727985	0.00135296	0.938581	17	5071	0.802249	4.67186e-07	1
XRN2	Both	no	0.728026	0.815	48.1123	0	7	3680	0.786482	9.24215e-10	0.967117	17	5080	0.728026	0.037987	0.953677
ZNHIT3	Both	no	0.72819	0.542	19.7747	0	7	3683	0.72819	6.21876e-07	0.938598	17	5071	0.808061	4.67186e-07	1
SDF2	Power6	no	0.728462	0.817	14.7001	0	3	1768	NA	0.999432	NA	17	5080	0.728462	0.037987	0.953762
C2orf67	Both	no	0.72868	0.744	144.03	0	4	2185	0.818654	0.000862974	0.995159	5	2206	0.72868	1.03488e-14	0.953875
KCNC4	Power1	no	0.728803	0.55	22.9654	0	19	5432	0.728803	0.0238333	0.938704	14	4481	NA	0.999947	NA
LRRC4C	Both	no	0.728897	0.418	130.27	0	4	2177	0.786092	6.30848e-15	0.966529	14	4203	0.728897	8.03597e-09	0.953909
PRRT2	Power1	no	0.729006	0.55	27.8735	0	11	4734	0.729006	0.489057	0.938704	10	3600	NA	0.967529	NA
PKNOX2	Both	no	0.729113	0.717	20.198	0	10	4546	0.762049	0.000146359	0.953011	10	3590	0.729113	6.13106e-05	0.953917
FRY	Power1	no	0.72921	0.884	83.5415	0	4	2206	0.72921	0.117415	0.93914	14	4218	NA	0.769982	NA
FAM111B	Both	no	0.72933	0.425	34.7418	0	11	4731	0.735566	0.321603	0.94178	12	3842	0.72933	0.000541323	0.954008
CPD	Power6	no	0.729546	0.752	30.2303	0	3	1684	NA	0.734559	NA	5	2259	0.729546	0.0449144	0.954126
ZNF334	Power1	no	0.729616	0.555	11.0235	0	13	4945	0.729616	0.0119701	0.939312	2	347	NA	0.999867	NA
ERP29	Both	no	0.729762	0.752	12.6361	0	7	3683	0.768024	6.21876e-07	0.955342	17	5072	0.729762	9.42043e-06	0.954126
DCTN1	Power1	no	0.729819	0.556	10.8725	0	10	4543	0.729819	1.91975e-06	0.939432	10	3617	NA	0.999389	NA
AURKB	Both	no	0.729977	0.426	32.076	0	11	4731	0.73576	0.321603	0.941941	12	3842	0.729977	0.000541323	0.954149
UTP11L	Power1	no	0.730022	0.557	33.8782	0	3	1677	0.730022	0.124299	0.939552	5	2294	NA	0.965256	NA
EIF3E	Power6	no	0.730192	0.753	37.4669	0	7	3845	NA	0.99796	NA	5	2269	0.730192	0.20258	0.954189
KIAA1430	Power1	no	0.730224	0.557	45.7921	0	3	1659	0.730224	0.00133853	0.939552	8	3327	NA	0.906357	NA
MANEA	Power6	no	0.730407	0.753	24.8877	0	3	1682	NA	0.704394	NA	5	2248	0.730407	0.00567452	0.954189
NKAIN2	Power1	no	0.730425	0.402	62.8426	0	4	2183	0.730425	0.000516528	0.93976	14	4279	NA	0.998738	NA
TIMM10	Both	no	0.730621	0.754	12.0598	0	16	5217	0.766369	0.467849	0.954761	17	5085	0.730621	0.365472	0.954252
SSR2	Both	no	0.730627	0.559	63.0125	0	7	3704	0.730627	0.0356514	0.939789	17	5070	0.806672	3.75128e-08	1
BBS7	Power1	no	0.730828	0.593	21.7206	0	3	1656	0.730828	0.000126654	0.939829	2	974	NA	0.99999	NA
NHEJ1	Power6	no	0.730835	0.754	39.9697	0	4	2294	NA	0.999057	NA	5	2274	0.730835	0.495003	0.954252
TRMT61B	Power1	no	0.731029	0.56	36.3981	0	7	3701	0.731029	0.0108523	0.939907	5	2439	NA	0.999804	NA
HIST1H2AC	Both	no	0.731048	0.754	36.102	0	7	3687	0.78739	6.17785e-05	0.968056	17	5081	0.731048	0.050278	0.954252
WDR82	Power1	no	0.73123	0.346	51.1293	0	3	1649	0.73123	1.89239e-05	0.940065	2	235	NA	0.994599	NA
ANKRD11	Both	no	0.731261	0.391	36.4279	0	5	2577	0.831275	8.65207e-06	1	11	3715	0.731261	0.00332667	0.954313
DDX23	Power6	no	0.731474	0.755	48.0215	0	12	4799	NA	0.804246	NA	8	3317	0.731474	0.030388	0.954314
ARHGAP17	Power1	no	0.73163	0.562	15.6647	0	17	5295	0.73163	0.218998	0.940141	2	387	NA	0.999914	NA
PMPCB	Both	no	0.731686	0.755	70.7001	0	7	3698	0.766521	0.0364558	0.954801	5	2228	0.731686	7.28505e-06	0.954314
KMO	Power1	no	0.731829	0.562	30.7206	0	8	4006	0.731829	0.144459	0.940141	3	1262	NA	0.987854	NA
SMYD2	Both	no	0.731898	0.346	35.1971	0	4	2178	0.757241	2.98526e-07	0.950871	14	4201	0.731898	6.45784e-11	0.954375
NLRP1	Power1	no	0.732029	0.563	16.2589	0	2	278	0.732029	1.71144e-07	0.940258	6	2983	NA	0.999978	NA
NPR2	Power6	no	0.732109	0.757	5.55074	0	2	316	NA	0.986725	NA	11	3726	0.732109	0.407264	0.954438
C7orf58	Power6	no	0.732321	0.757	14.2404	0	5	3009	NA	0.999731	NA	7	3187	0.732321	0.0266258	0.954438
LIN7A	Both	no	0.732625	0.76	104.099	0	7	3695	0.732625	0.00729052	0.940842	5	2206	0.734826	1.03488e-14	0.954881
COL4A2	Power6	no	0.732742	0.759	8.22631	0	2	393	NA	0.995868	NA	7	3186	0.732742	0.0154485	0.95456
ADCY1	Both	no	0.733162	0.423	90.378	0	4	2185	0.814024	0.000862974	0.990933	14	4203	0.733162	8.03597e-09	0.95462
SPZ1	Power1	no	0.733219	0.704	52.9725	0	8	4003	0.733219	0.0339378	0.940998	3	1258	NA	0.743137	NA
ECSIT	Both	no	0.733371	0.629	90.8063	0	3	1651	0.824003	3.23278e-05	1	5	2204	0.733371	1.005e-16	0.95467
ZFYVE1	Power1	no	0.733417	0.576	22.4039	0	15	5117	0.733417	0.304245	0.941044	2	235	NA	0.994599	NA
PPM1A	Both	no	0.73358	0.761	72.2109	0	3	1667	0.810743	0.00641988	0.983884	8	3315	0.73358	0.00935343	0.954681
SEC31A	Power1	no	0.733614	0.766	75.4639	0	3	1668	0.733614	0.00675887	0.941055	5	2308	NA	0.98182	NA
C4orf27	Power6	no	0.733789	0.761	21.052	0	3	1694	NA	0.952052	NA	5	2264	0.733789	0.0463033	0.954681
GNPAT	Both	no	0.73381	0.559	62.3779	0	3	1654	0.73381	8.61512e-05	0.941092	5	2212	0.811871	3.88567e-10	1
DTL	Both	no	0.733997	0.43	35.8747	0	11	4731	0.7373	0.321603	0.942577	12	3842	0.733997	0.000541323	0.954705
PAIP2	Power6	no	0.734205	0.762	14.3542	0	16	5233	NA	0.655697	NA	17	5077	0.734205	0.0324535	0.954741
RHAG	Power1	no	0.734398	0.572	23.4443	0	8	4012	0.734398	0.398067	0.941282	3	1342	NA	0.998862	NA
NPM3	Both	no	0.734412	0.631	46.795	0	3	1651	0.830613	3.23278e-05	1	5	2204	0.734412	1.005e-16	0.954848
AGAP1	Power1	no	0.734594	0.573	37.8607	0	4	2198	0.734594	0.0113257	0.941393	14	4270	NA	0.998025	NA
ANKRD52	Both	no	0.734619	0.764	55.1557	0	3	1661	0.767425	0.0016536	0.955148	5	2262	0.734619	0.0576839	0.95486
IFT52	Power1	no	0.734789	0.573	17.6177	0	7	3704	0.734789	0.0356514	0.941393	5	2317	NA	0.988978	NA
PDGFD	Both	no	0.735239	0.433	30.8213	0	11	4731	0.73901	0.321603	0.943046	12	3842	0.735239	0.000541323	0.955115
CRYM	Power1	no	0.735372	0.576	73.9794	0	4	2193	0.735372	0.00564064	0.941724	14	4251	NA	0.995142	NA
COL5A1	Power6	no	0.735445	0.769	8.28789	0	2	393	NA	0.995868	NA	7	3186	0.735445	0.0154485	0.95515
ERGIC2	Both	no	0.73565	0.77	62.9467	0	7	3682	0.754099	3.66208e-07	0.949607	5	2210	0.73565	7.57101e-11	0.955256
BNC2	Power6	no	0.735856	0.469	13.4697	0	2	317	NA	0.986952	NA	7	3183	0.735856	0.00217366	0.955343
DOCK1	Power6	no	0.736061	0.773	21.9092	0	16	5263	NA	0.929922	NA	12	3843	0.736061	0.00410035	0.955376
PTPN23	Both	no	0.736147	0.725	23.6086	0	10	4552	0.736147	0.0529238	0.942253	11	3718	0.807306	0.0435172	1
WDR41	Power6	no	0.736265	0.776	16.6022	0	7	3861	NA	0.998256	NA	5	2271	0.736265	0.462577	0.955542
LRRC2	Power6	no	0.73647	0.78	25.5101	0	4	2238	NA	0.955131	NA	14	4207	0.73647	0.00151133	0.955758
PIBF1	Both	no	0.736674	0.518	34.013	0	7	3697	0.814351	0.0229128	0.991552	5	2205	0.736674	1.38999e-15	0.95586
SPC25	Both	no	0.736878	0.439	36.2272	0	11	4731	0.740883	0.321603	0.943961	12	3842	0.736878	0.000541323	0.955915
UPF3B	Both	no	0.736917	0.582	47.034	0	4	2209	0.736917	0.0880967	0.942372	14	4201	0.78022	6.45784e-11	0.977003
SETDB1	Power6	no	0.737082	0.783	56.6969	0	12	4808	NA	0.860661	NA	8	3319	0.737082	0.0801107	0.955916
FARSB	Power1	no	0.737109	0.806	55.1624	0	3	1668	0.737109	0.00675887	0.942494	5	2312	NA	0.986975	NA
C3orf23	Both	no	0.737285	0.785	29.5205	0	3	1675	0.770093	0.0466291	0.955833	5	2241	0.737285	0.000822921	0.95602
ZFP1	Power6	no	0.737488	0.785	10.0536	0	3	1828	NA	0.999917	NA	9	3480	0.737488	0.316917	0.95602
IFI44	Power1	no	0.737491	0.585	13.8134	0	13	4951	0.737491	0.0607163	0.94269	2	966	NA	0.99999	NA
CUL9	Power6	no	0.737691	0.939	18.1909	0	3	2164	NA	0.999999	NA	9	3471	0.737691	0.102031	0.956231
ABCD3	Both	no	0.737873	0.574	51.8549	0	3	1654	0.737873	8.61512e-05	0.942772	5	2212	0.816568	3.88567e-10	1
ACOX1	Power6	no	0.737893	0.792	24.9866	0	12	4793	NA	0.744935	NA	8	3317	0.737893	0.030388	0.95637
TUBD1	Power1	no	0.738063	0.434	25.0433	0	7	3687	0.738063	6.17785e-05	0.942774	17	5106	NA	0.960805	NA
GABPA	Both	no	0.738253	0.823	73.5898	0	7	3695	0.738253	0.00729052	0.942884	5	2206	0.742467	1.03488e-14	0.95793
SENP6	Both	no	0.738297	0.793	19.9127	0	3	1652	0.827716	4.68976e-05	1	5	2244	0.738297	0.00174837	0.956418
SERPINF1	Power6	no	0.738499	0.795	12.3516	0	2	317	NA	0.986952	NA	7	3181	0.738499	0.0131468	0.956514
NRSN2	Power1	no	0.738632	0.588	19.269	0	10	4554	0.738632	0.0377196	0.943003	14	4351	NA	0.9997	NA
TM6SF1	Both	no	0.7387	0.359	66.286	0	4	2178	0.762206	2.98526e-07	0.953018	14	4201	0.7387	6.45784e-11	0.956517
C6orf211	Both	no	0.738821	0.588	48.3945	0	7	3686	0.738821	3.84049e-06	0.943003	5	2227	0.805778	9.55635e-06	1
TNIK	Power6	no	0.738901	0.798	9.65888	0	2	507	NA	0.998292	NA	11	3717	0.738901	0.0296902	0.956655
F5	Power1	no	0.739199	0.738	64.3828	0	8	4003	0.739199	0.0339378	0.943178	3	1258	NA	0.743137	NA
ARHGEF11	Power6	no	0.739301	0.935	10.1732	0	2	450	NA	0.997393	NA	11	3719	0.739301	0.0734771	0.956674
HDAC9	Power1	no	0.739387	0.59	47.9833	0	4	2203	0.739387	0.0429888	0.94321	14	4225	NA	0.922298	NA
NCSTN	Power6	no	0.739501	0.804	20.7061	0	20	5477	NA	0.999969	NA	2	212	0.739501	0.115536	0.956926
KLHL14	Power1	no	0.739575	0.423	46.1835	0	4	2183	0.739575	0.000516528	0.943283	14	4279	NA	0.998738	NA
MGAT5B	Both	no	0.739701	0.807	38.989	0	11	4734	0.772695	0.489057	0.956348	10	3594	0.739701	0.0315741	0.957057
EML5	Power6	no	0.739901	0.519	52.9338	0	12	4812	NA	0.89876	NA	8	3316	0.739901	0.0175466	0.957183
DIAPH3	Both	no	0.7401	0.449	36.303	0	11	4731	0.744549	0.321603	0.945426	12	3842	0.7401	0.000541323	0.957196
PEX5L	Both	no	0.740299	0.443	14.5285	0	4	2183	0.748107	0.000516528	0.946293	14	4203	0.740299	8.03597e-09	0.957282
CDC34	Power6	no	0.740497	0.815	28.1739	0	3	1752	NA	0.999135	NA	9	3477	0.740497	0.176585	0.957385
ZNF586	Power1	no	0.74051	0.596	13.9053	0	13	4946	0.74051	0.0198259	0.943819	2	376	NA	0.999866	NA
RIMBP2	Both	no	0.740696	0.445	110.423	0	4	2185	0.814242	0.000862974	0.991485	14	4203	0.740696	8.03597e-09	0.957533
ZPBP2	Power1	no	0.741069	0.753	44.5021	0	8	4003	0.741069	0.0339378	0.94398	3	1306	NA	0.996847	NA
NFIB	Both	no	0.741289	0.367	112.535	0	4	2178	0.764845	2.98526e-07	0.954255	14	4201	0.741289	6.45784e-11	0.957752
GGT6	Power1	no	0.74144	0.6	3.75068	0	2	291	0.74144	0.223939	0.944216	6	2862	NA	0.999585	NA
LGI4	Power6	no	0.741486	0.367	45.3436	0	4	2224	NA	0.862945	NA	14	4201	0.741486	6.45784e-11	0.957752
CHMP1B	Power1	no	0.741625	0.601	66.1674	0	7	3688	0.741625	0.000120675	0.944314	5	2372	NA	0.999197	NA
ADAR	Both	no	0.741683	0.825	32.4953	0	15	5116	0.774952	0.218858	0.956592	8	3319	0.741683	0.0801107	0.957757
MYO19	Power1	no	0.74181	0.601	12.4175	0	13	4945	0.74181	0.0119701	0.944314	2	907	NA	0.999988	NA
DPAGT1	Power6	no	0.74188	0.92	20.1466	0	3	1771	NA	0.999477	NA	2	211	0.74188	0.0705965	0.957848
AASDHPPT	Both	no	0.741994	0.678	80.5523	0	3	1642	0.741994	1.55592e-07	0.944425	5	2224	0.811266	2.67625e-06	1
ARL5B	Power6	no	0.742076	0.828	21.0904	0	7	3718	NA	0.916789	NA	5	2260	0.742076	0.047526	0.95786
NBR1	Power6	no	0.742272	0.829	70.008	0	3	1686	NA	0.777707	NA	8	3320	0.742272	0.100417	0.957893
OR6A2	Power1	no	0.742362	0.895	42.3863	0	8	4003	0.742362	0.0339378	0.94458	3	1258	NA	0.743137	NA
GABBR2	Both	no	0.742662	0.664	70.9708	0	11	4734	0.754267	0.489057	0.949661	10	3591	0.742662	0.000310923	0.957932
C4orf26	Power1	no	0.74273	0.771	45.4655	0	8	4003	0.74273	0.0339378	0.944807	3	1258	NA	0.743137	NA
EIF2AK1	Power6	no	0.742857	0.918	40.7045	0	3	1892	NA	0.999937	NA	8	3319	0.742857	0.0801107	0.957959
COPS4	Both	no	0.742913	0.594	38.8653	0	3	1654	0.742913	8.61512e-05	0.944843	5	2212	0.812948	3.88567e-10	1
GPR162	Both	no	0.743052	0.369	105.608	0	4	2178	0.765914	2.98526e-07	0.954556	14	4201	0.743052	6.45784e-11	0.958051
C9orf84	Power1	no	0.743096	0.772	60.1359	0	8	4003	0.743096	0.0339378	0.944848	3	1258	NA	0.743137	NA
MAPKAPK3	Power6	no	0.743246	0.834	17.1456	0	11	4789	NA	0.994473	NA	12	3846	0.743246	0.0278136	0.958052
NEB	Power1	no	0.743279	0.773243	68.5627	0	8	4003	0.743279	0.0339378	0.944899	3	1258	NA	0.743137	NA
ABCC8	Both	no	0.74344	0.829	116.148	0	4	2185	0.819604	0.000862974	0.995411	5	2206	0.74344	1.03488e-14	0.958135
COMMD2	Both	no	0.743634	0.831	128.197	0	4	2185	0.819814	0.000862974	0.995413	5	2206	0.743634	1.03488e-14	0.9582
C1orf168	Power1	no	0.743825	0.888	45.9862	0	8	4003	0.743825	0.0339378	0.945052	3	1258	NA	0.743137	NA
INTS8	Power6	no	0.743827	0.84	24.2352	0	9	4310	NA	0.999889	NA	4	1877	0.743827	0.431513	0.958226
CFH	Power6	no	0.74402	0.494	16.976	0	2	317	NA	0.986952	NA	7	3183	0.74402	0.00217366	0.958272
PUS10	Power6	no	0.744213	0.842	41.9236	0	12	4812	NA	0.89876	NA	8	3314	0.744213	0.00241638	0.95828
EFCAB1	Power6	no	0.744405	0.911	46.4483	0	4	2287	NA	0.994576	NA	14	4208	0.744405	0.0105144	0.958283
BUB1B	Both	no	0.744597	0.458	47.6774	0	11	4731	0.749152	0.321603	0.946683	12	3842	0.744597	0.000541323	0.958295
APEX1	Power1	no	0.74473	0.613	16.9866	0	7	3691	0.74473	7.19461e-05	0.945457	5	2452	NA	0.999793	NA
NT5DC3	Both	no	0.744789	0.452	99.3774	0	4	2185	0.814569	0.000862974	0.991647	14	4203	0.744789	8.03597e-09	0.958393
C14orf39	Power1	no	0.74491	0.879	62.2281	0	8	4003	0.74491	0.0339378	0.945526	3	1258	NA	0.743137	NA
EIF2B2	Both	no	0.74498	0.85	51.361	0	7	3684	0.775369	1.0694e-06	0.956608	17	5073	0.74498	1.99137e-05	0.958474
TSC1	Power1	no	0.74509	0.614	27.9323	0	17	5293	0.74509	0.0120344	0.945549	2	352	NA	0.999869	NA
AMOTL1	Power6	no	0.745171	0.372	67.3455	0	4	2224	NA	0.862945	NA	14	4201	0.745171	6.45784e-11	0.958493
C20orf7	Both	no	0.745362	0.841	64.8266	0	4	2185	0.820127	0.000862974	0.995415	5	2206	0.745362	1.03488e-14	0.958494
CEP97	Power6	no	0.745553	0.903	50.1807	0	3	1680	NA	0.696657	NA	5	2213	0.745553	8.68712e-10	0.958545
ATP6V1H	Both	no	0.745743	0.856	39.4357	0	3	1648	0.774392	6.71424e-05	0.956544	5	2233	0.745743	0.00012732	0.958594
DHPS	Both	no	0.745933	0.896	24.1413	0	7	3710	0.767575	0.353065	0.955148	17	5072	0.745933	9.42043e-06	0.958697
MGRN1	Both	no	0.745985	0.802	22.5221	0	10	4552	0.745985	0.0529238	0.945712	10	3590	0.748187	6.13106e-05	0.958831
SHQ1	Power6	no	0.746122	0.896	38.828	0	7	3751	NA	0.991537	NA	5	2238	0.746122	0.000293037	0.958697
DPYSL5	Power1	no	0.746163	0.616	47.2073	0	10	4543	0.746163	1.91975e-06	0.945733	10	3617	NA	0.999389	NA
EIF2A	Power6	no	0.746312	0.863	23.7852	0	21	5519	NA	0.9949	NA	5	2228	0.746312	7.28505e-06	0.958706
TMEM145	Power1	no	0.746519	0.619	29.2033	0	4	2208	0.746519	0.167359	0.946005	5	2476	NA	0.999909	NA
CDCA5	Power6	no	0.746689	0.864	15.4037	0	11	4791	NA	0.995831	NA	12	3845	0.746689	0.0122798	0.958719
RASSF6	Power1	no	0.746697	0.811	46.966	0	8	4003	0.746697	0.0339378	0.946057	3	1258	NA	0.743137	NA
CYP4F2	Power1	no	0.746874	0.862	57.5011	0	8	4003	0.746874	0.0339378	0.946096	3	1258	NA	0.743137	NA
KIAA0391	Power6	no	0.746878	0.865	32.5002	0	21	5505	NA	0.766728	NA	5	2255	0.746878	0.0230632	0.958731
ZMPSTE24	Both	no	0.747066	0.865	73.3507	0	3	1643	0.773264	1.14519e-07	0.956389	5	2218	0.747066	4.19177e-07	0.958731
CLDN1	Power1	no	0.747228	0.621	16.9355	0	4	2203	0.747228	0.0429888	0.946185	14	4827	NA	0.999991	NA
RICTOR	Both	no	0.747253	0.865	57.0499	0	3	1670	0.773122	0.0100806	0.956389	5	2270	0.747253	0.272314	0.958731
MYO18A	Power1	no	0.747404	0.842682	17.8325	0	10	4552	0.747404	0.0529238	0.946199	10	3595	NA	0.524752	NA
PCDH11X	Power6	no	0.747441	0.869	26.3308	0	20	5497	NA	0.999999	NA	2	212	0.747441	0.115536	0.958774
RMI1	Both	no	0.747628	0.87	19.3873	0	7	3688	0.771835	0.000120675	0.956269	17	5100	0.747628	0.093866	0.958783
AADAC	Power1	no	0.747756	0.825	47.939	0	8	4003	0.747756	0.0339378	0.946272	3	1258	NA	0.743137	NA
CREB1	Both	no	0.747814	0.68	87.312	0	3	1641	0.756914	2.25261e-06	0.950778	5	2204	0.747814	1.005e-16	0.958786
PRTFDC1	Both	no	0.747932	0.458	62.8249	0	7	3687	0.747932	6.17785e-05	0.946282	17	5070	0.801313	3.75128e-08	1
MRPS30	Both	no	0.748001	0.883	59.3649	0	7	3697	0.817697	0.0229128	0.994417	5	2213	0.748001	8.68712e-10	0.958822
ATP6V0D2	Power1	no	0.748282	0.832	58.2639	0	8	4003	0.748282	0.0339378	0.946328	3	1258	NA	0.743137	NA
IGF2BP1	Both	no	0.748373	0.375	129.283	0	4	2178	0.768619	2.98526e-07	0.955435	14	4201	0.748373	6.45784e-11	0.958928
TUFM	Both	no	0.748457	0.614	26.6542	0	7	3683	0.748457	6.21876e-07	0.946339	17	5071	0.809677	4.67186e-07	1
YIPF1	Both	no	0.748558	0.885	83.8447	0	4	2185	0.819078	0.000862974	0.995314	5	2206	0.748558	1.03488e-14	0.959052
ADAM28	Power1	no	0.748631	0.835	34.9887	0	8	4003	0.748631	0.0339378	0.94634	3	1258	NA	0.743137	NA
ABCA3	Both	no	0.748744	0.680113	25.6053	0	10	4549	0.757078	0.0113438	0.950785	10	3591	0.748744	0.000310923	0.959128
CD96	Power1	no	0.748805	0.842	77.6303	0	8	4003	0.748805	0.0339378	0.946341	3	1258	NA	0.743137	NA
PPFIBP1	Both	no	0.748929	0.377	116.919	0	4	2178	0.769653	2.98526e-07	0.955721	14	4201	0.748929	6.45784e-11	0.959213
STX1A	Power1	no	0.748979	0.322	83.6902	0	4	2178	0.748979	2.98526e-07	0.946405	14	4351	NA	0.9997	NA
IL12RB2	Both	no	0.749114	0.378	83.0403	0	4	2178	0.770531	2.98526e-07	0.955863	14	4201	0.749114	6.45784e-11	0.959355
PIK3R1	Both	no	0.749298	0.378	87.1578	0	4	2178	0.770677	2.98526e-07	0.955863	14	4201	0.749298	6.45784e-11	0.959355
UNC5C	Both	no	0.749668	0.384	98.2044	0	4	2178	0.776609	2.98526e-07	0.956696	14	4201	0.749668	6.45784e-11	0.960186
CPSF7	Power1	no	0.749845	0.639	14.2515	0	15	5117	0.749845	0.304245	0.947114	2	269	NA	0.999391	NA
PTPRN	Power1	no	0.75019	0.634	38.6803	0	10	4545	0.75019	2.40513e-05	0.947312	14	4351	NA	0.9997	NA
MGAT4C	Both	no	0.750223	0.392	51.4928	0	4	2178	0.777838	2.98526e-07	0.957764	14	4201	0.750223	6.45784e-11	0.96125
SHISA2	Power1	no	0.750363	0.687	32.2107	0	4	2186	0.750363	0.0022145	0.947532	14	4272	NA	0.998692	NA
PDE3A	Both	no	0.750407	0.478	113.472	0	4	2177	0.79357	6.30848e-15	0.971523	14	4203	0.750407	8.03597e-09	0.961337
PHTF1	Power1	no	0.750535	0.639	13.7418	0	13	4949	0.750535	0.0139999	0.947728	2	236	NA	0.995337	NA
EPM2AIP1	Power6	no	0.750591	0.287	50.7999	0	7	3738	NA	0.992992	NA	8	3312	0.750591	0.000203214	0.961524
UNC13B	Both	no	0.750775	0.394234	129.449	0	4	2178	0.77811	2.98526e-07	0.958053	14	4201	0.750775	6.45784e-11	0.961539
MR1	Power1	no	0.750879	0.947	28.3015	0	8	4008	0.750879	0.318267	0.947915	3	1262	NA	0.987854	NA
ALCAM	Both	no	0.750959	0.48	98.4443	0	4	2177	0.793939	6.30848e-15	0.971664	14	4203	0.750959	8.03597e-09	0.961549
PWP1	Both	no	0.75105	0.732	78.2478	0	3	1642	0.75105	1.55592e-07	0.947934	5	2224	0.803833	2.67625e-06	1
LRP5	Power6	no	0.751142	0.567	53.6619	0	12	4812	NA	0.89876	NA	8	3316	0.751142	0.0175466	0.961823
BCOR	Power1	no	0.751221	0.642	53.1766	0	4	2199	0.751221	0.0179215	0.947972	4	1878	NA	0.811245	NA
UBN1	Both	no	0.751325	0.449	20.5672	0	5	2577	0.832954	8.65207e-06	1	11	3715	0.751325	0.00332667	0.961892
C7orf60	Both	no	0.751508	0.276	62.1644	0	7	3697	0.806883	0.0229128	0.981524	5	2211	0.751508	2.72819e-10	0.962014
FAM162A	Power1	no	0.751563	0.946	34.7933	0	4	2191	0.751563	0.00424968	0.948192	5	2346	NA	0.999102	NA
PLEKHG2	Power6	no	0.751691	0.452	9.78541	0	2	825	NA	0.999454	NA	11	3715	0.751691	0.00332667	0.962224
ABCC3	Power1	no	0.751734	0.946	8.13352	0	2	281	0.751734	0.000748017	0.948192	6	2991	NA	0.999979	NA
PSMD14	Both	no	0.751874	0.585	91.0772	0	3	1649	0.787261	1.89239e-05	0.96768	5	2205	0.751874	1.38999e-15	0.962283
TMEM200A	Power6	no	0.752057	0.402	47.1288	0	4	2224	NA	0.862945	NA	14	4201	0.752057	6.45784e-11	0.962514
HTR5A	Power1	no	0.752074	0.649	13.698	0	10	4545	0.752074	2.40513e-05	0.94853	14	4470	NA	0.999942	NA
GPR158	Both	no	0.752239	0.404	57.1993	0	4	2178	0.779193	2.98526e-07	0.959276	14	4201	0.752239	6.45784e-11	0.962758
CKAP2L	Both	no	0.752421	0.5	25.8964	0	11	4731	0.759025	0.321603	0.951865	12	3842	0.752421	0.000541323	0.962829
CX3CL1	Power1	no	0.752921	0.334	68.6269	0	4	2178	0.752921	2.98526e-07	0.948726	14	4351	NA	0.9997	NA
VIP	Power1	no	0.75309	0.653	20.4206	0	4	2202	0.75309	0.0372908	0.94884	14	4296	NA	0.999395	NA
PDE1A	Both	no	0.753149	0.501	102.469	0	4	2177	0.795164	6.30848e-15	0.973069	14	4203	0.753149	8.03597e-09	0.963651
LANCL1	Both	no	0.753259	0.64	37.3437	0	3	1654	0.753259	8.61512e-05	0.948948	5	2212	0.81259	3.88567e-10	1
HELLS	Power6	no	0.75333	0.509	32.3398	0	5	2759	NA	0.996829	NA	12	3842	0.75333	0.000541323	0.963689
COL19A1	Power1	no	0.753427	0.657	23.2788	0	4	2190	0.753427	0.00256019	0.949144	14	4444	NA	0.999935	NA
RASGEF1B	Both	no	0.753692	0.505	113.708	0	4	2185	0.815113	0.000862974	0.992702	14	4203	0.753692	8.03597e-09	0.964029
XPR1	Power1	no	0.753764	0.662	83.6883	0	4	2180	0.753764	1.24795e-06	0.949515	5	2276	NA	0.580391	NA
WEE1	Both	no	0.753873	0.515	42.2904	0	11	4731	0.762832	0.321603	0.953478	12	3842	0.753873	0.000541323	0.964243
ABCB7	Power1	no	0.753932	0.663	49.8359	0	7	3704	0.753932	0.0356514	0.949589	5	2317	NA	0.988978	NA
LGI1	Both	no	0.754054	0.417	71.2295	0	4	2178	0.780405	2.98526e-07	0.960804	14	4201	0.754054	6.45784e-11	0.964282
SIN3A	Power6	no	0.754414	0.434	104.26	0	3	1687	NA	0.944935	NA	2	208	0.754414	0.00492241	0.964344
CDKAL1	Both	no	0.754594	0.614	52.7377	0	7	3697	0.815765	0.0229128	0.993053	5	2205	0.754594	1.38999e-15	0.964542
KLHDC8A	Power1	no	0.754768	0.723	35.8761	0	4	2186	0.754768	0.0022145	0.949773	14	4270	NA	0.998025	NA
RASD2	Power1	no	0.7551	0.341	41.2909	0	4	2178	0.7551	2.98526e-07	0.949997	14	4351	NA	0.9997	NA
COL1A1	Power6	no	0.755132	0.562	17.9789	0	2	317	NA	0.986952	NA	7	3183	0.755132	0.00217366	0.96473
KCNH4	Power1	no	0.755432	0.67	15.565	0	16	5228	0.755432	0.298409	0.950091	17	5091	NA	0.57201	NA
SEC61A1	Power6	no	0.75549	0.307	30.3281	0	12	4812	NA	0.89876	NA	8	3312	0.75549	0.000203214	0.964765
VPS35	Both	no	0.755598	0.782	66.8425	0	3	1642	0.755598	1.55592e-07	0.950137	5	2224	0.812471	2.67625e-06	1
ANKRD5	Both	no	0.755668	0.489	30.7129	0	3	1667	0.796503	0.00641988	0.974505	5	2234	0.755668	9.66865e-05	0.96477
JAZF1	Both	no	0.755846	0.423	49.0617	0	4	2178	0.781476	2.98526e-07	0.961473	14	4201	0.755846	6.45784e-11	0.964949
PROSC	Power1	no	0.755928	0.672	30.981	0	3	1660	0.755928	0.00139539	0.950231	2	221	NA	0.900094	NA
SEMA4A	Power1	no	0.756093	0.673	51.0373	0	19	5437	0.756093	0.202248	0.950301	14	4255	NA	0.99626	NA
KLHL4	Both	no	0.756202	0.518	117.534	0	4	2177	0.795896	6.30848e-15	0.974106	14	4203	0.756202	8.03597e-09	0.965209
PACS1	Both	no	0.756557	0.794	69.9008	0	10	4543	0.771402	1.91975e-06	0.95607	10	3591	0.756557	0.000310923	0.965399
FEM1B	Both	no	0.756586	0.875	74.4438	0	3	1642	0.756586	1.55592e-07	0.950558	5	2224	0.804745	2.67625e-06	1
PTPRT	Both	no	0.756911	0.523	80.4942	0	4	2177	0.796382	6.30848e-15	0.974395	14	4203	0.756911	8.03597e-09	0.965644
RAD54B	Both	no	0.757087	0.523	111.972	0	4	2185	0.815331	0.000862974	0.993002	14	4203	0.757087	8.03597e-09	0.965644
SLC6A11	Both	no	0.757264	0.43	79.3472	0	4	2178	0.781743	2.98526e-07	0.962227	14	4201	0.757264	6.45784e-11	0.965701
EMP1	Power6	no	0.75744	0.575	17.6414	0	2	317	NA	0.986952	NA	7	3183	0.75744	0.00217366	0.965759
TMEM68	Both	no	0.757567	0.816	80.2527	0	3	1642	0.757567	1.55592e-07	0.950972	5	2224	0.809183	2.67625e-06	1
PAK6	Both	no	0.757616	0.431	66.8422	0	4	2178	0.781876	2.98526e-07	0.962332	14	4201	0.757616	6.45784e-11	0.965806
KDELR2	Power1	no	0.75773	0.684	35.8608	0	3	1666	0.75773	0.00641367	0.951042	5	2312	NA	0.986975	NA
RACGAP1	Power6	no	0.757791	0.533	22.4129	0	10	4625	NA	0.999765	NA	12	3842	0.757791	0.000541323	0.965816
PITPNM2	Both	no	0.757967	0.526	59.1052	0	4	2185	0.815656	0.000862974	0.993049	14	4203	0.757967	8.03597e-09	0.965901
HMGA2	Both	no	0.758142	0.432	66.0563	0	4	2178	0.782009	2.98526e-07	0.962437	14	4201	0.758142	6.45784e-11	0.965911
ACY3	Power1	no	0.758217	0.688	17.241	0	4	2190	0.758217	0.00256019	0.951302	15	4998	NA	0.818254	NA
NDC80	Both	no	0.758316	0.535	34.9655	0	11	4731	0.768767	0.321603	0.95546	12	3842	0.758316	0.000541323	0.965983
MLL4	Power6	no	0.758491	0.49	21.4804	0	2	825	NA	0.999454	NA	11	3715	0.758491	0.00332667	0.966036
SEZ6L	Both	no	0.758665	0.434	53.0446	0	4	2178	0.782143	2.98526e-07	0.962645	14	4201	0.758665	6.45784e-11	0.966118
INPP5B	Power1	no	0.758702	0.693	24.4052	0	13	4950	0.758702	0.411213	0.951617	2	287	NA	0.999625	NA
SYT3	Power1	no	0.758864	0.697	55.9915	0	19	5429	0.758864	0.000537905	0.951864	14	4351	NA	0.9997	NA
MAN2B1	Both	no	0.759187	0.53	98.1647	0	4	2177	0.796866	6.30848e-15	0.974789	14	4203	0.759187	8.03597e-09	0.966237
TKTL1	Both	no	0.75936	0.539	32.0267	0	11	4731	0.770239	0.321603	0.955835	12	3842	0.75936	0.000541323	0.966313
PORCN	Power1	no	0.759508	0.702	30.6072	0	13	4947	0.759508	0.0208453	0.952164	2	227	NA	0.985962	NA
C4orf21	Both	no	0.759706	0.829	44.9875	0	10	4549	0.775784	0.0113438	0.956622	10	3591	0.759706	0.000310923	0.966543
MMP24	Power1	no	0.759828	0.705	13.5385	0	10	4548	0.759828	0.00267763	0.952339	14	4889	NA	0.999994	NA
QARS	Both	no	0.759879	0.844	105.199	0	3	1651	0.82431	3.23278e-05	1	5	2204	0.759879	1.005e-16	0.966622
CXXC4	Power1	no	0.759988	0.313	47.9091	0	4	2177	0.759988	6.30848e-15	0.952386	14	4225	NA	0.922298	NA
IGBP1	Both	no	0.760051	0.85	68.5952	0	3	1651	0.822452	3.23278e-05	1	5	2204	0.760051	1.005e-16	0.966737
C8orf44	Power1	no	0.760148	0.707	9.2757	0	13	4945	0.760148	0.0119701	0.952455	2	322	NA	0.999824	NA
CNTLN	Both	no	0.760224	0.538	111.956	0	4	2185	0.816089	0.000862974	0.993233	14	4203	0.760224	8.03597e-09	0.966893
DDX24	Power1	no	0.760308	0.694	5.91007	0	13	4938	0.760308	9.24129e-09	0.952478	2	228	NA	0.981577	NA
MTA2	Power6	no	0.760396	0.634	80.9169	0	12	4812	NA	0.89876	NA	8	3316	0.760396	0.0175466	0.966894
IGSF3	Both	no	0.760568	0.442	46.2419	0	4	2178	0.783072	2.98526e-07	0.963456	14	4201	0.760568	6.45784e-11	0.966927
NDUFB8	Power1	no	0.760626	0.709	18.094	0	7	3689	0.760626	0.000414502	0.952569	17	5146	NA	0.996767	NA
SLC24A3	Both	no	0.760739	0.442	129.966	0	4	2178	0.78294	2.98526e-07	0.963456	14	4201	0.760739	6.45784e-11	0.966927
HIST1H2BG	Power1	no	0.760785	0.71	41.379	0	7	3689	0.760785	0.000414502	0.952625	12	3862	NA	0.981241	NA
CFLAR	Power1	no	0.760944	0.71	13.7033	0	13	4939	0.760944	9.74962e-07	0.952625	2	231	NA	0.990392	NA
UHRF1BP1L	Power6	no	0.761082	0.872	42.7101	0	3	1715	NA	0.993692	NA	5	2204	0.761082	1.005e-16	0.966999
CECR2	Power1	no	0.761102	0.712	37.7378	0	14	5010	0.761102	1.21761e-13	0.952737	14	4227	NA	0.971194	NA
EXOC8	Power1	no	0.761419	0.875	66.4867	0	3	1679	0.761419	0.218756	0.952825	5	2308	NA	0.98182	NA
ISLR	Power6	no	0.761423	0.592	21.3854	0	2	317	NA	0.986952	NA	7	3183	0.761423	0.00217366	0.967021
KIAA1191	Power1	no	0.761577	0.696	33.7324	0	3	1654	0.761577	8.61512e-05	0.952859	9	3520	NA	0.980808	NA
DSP	Power6	no	0.761593	0.593518	13.8534	0	1	7	NA	0.788168	NA	7	3183	0.761593	0.00217366	0.967129
CAMK2B	Power1	no	0.761734	0.921	75.1978	0	19	5429	0.761734	0.000537905	0.952874	14	4351	NA	0.9997	NA
FANCD2	Power6	no	0.761763	0.55	30.0092	0	5	2759	NA	0.996829	NA	12	3842	0.761763	0.000541323	0.96719
PTTG1	Power6	no	0.761933	0.551	26.3751	0	5	2704	NA	0.993946	NA	12	3842	0.761933	0.000541323	0.967268
LRRN3	Both	no	0.762103	0.543	61.8685	0	4	2183	0.77743	0.000516528	0.957591	14	4203	0.762103	8.03597e-09	0.967291
FADS3	Both	no	0.762272	0.545	79.6308	0	4	2185	0.816304	0.000862974	0.993335	14	4203	0.762272	8.03597e-09	0.967448
SLC22A6	Power6	no	0.762441	0.599	13.6147	0	2	317	NA	0.986952	NA	7	3183	0.762441	0.00217366	0.967515
LGI2	Power1	no	0.762519	0.721	3.86452	0	14	5017	0.762519	9.15357e-08	0.953224	14	4760	NA	0.999989	NA
MYBL2	Both	no	0.76261	0.557	35.8552	0	11	4731	0.777293	0.321603	0.95744	12	3842	0.76261	0.000541323	0.967727
PLBD1	Power1	no	0.762676	0.725	5.18931	0	1	3	0.762676	0.14272	0.953431	7	3190	NA	0.950736	NA
NCAPH	Both	no	0.762779	0.557	32.0743	0	11	4731	0.777157	0.321603	0.95744	12	3842	0.762779	0.000541323	0.967727
SLC41A2	Both	no	0.762948	0.451	71.8927	0	4	2178	0.784259	2.98526e-07	0.964329	14	4201	0.762948	6.45784e-11	0.967798
NIPSNAP1	Power1	no	0.762988	0.729	17.9984	0	7	3704	0.762988	0.0356514	0.953632	17	5104	NA	0.956211	NA
MLXIP	Power6	no	0.763116	0.512	17.9467	0	2	825	NA	0.999454	NA	11	3715	0.763116	0.00332667	0.967945
LMO4	Power1	no	0.763144	0.32	42.0163	0	4	2177	0.763144	6.30848e-15	0.953651	14	4225	NA	0.922298	NA
GRIA4	Both	no	0.763452	0.552	59.4519	0	4	2177	0.79831	6.30848e-15	0.975946	14	4203	0.763452	8.03597e-09	0.967986
SPAG5	Both	no	0.76362	0.561	34.3401	0	11	4731	0.777974	0.321603	0.957779	12	3842	0.76362	0.000541323	0.968026
OPTN	Power1	no	0.763765	0.733	46.2588	0	4	2205	0.763765	0.298005	0.953828	14	4900	NA	0.999994	NA
TLE1	Both	no	0.763788	0.555	50.4328	0	4	2177	0.798788	6.30848e-15	0.976095	14	4203	0.763788	8.03597e-09	0.968212
H3F3B	Power1	no	0.76392	0.734	26.8541	0	4	2195	0.76392	0.00895281	0.953876	14	4235	NA	0.988661	NA
CENPK	Both	no	0.763955	0.566	58.9472	0	11	4731	0.778246	0.321603	0.958194	12	3842	0.763955	0.000541323	0.968393
FXYD7	Power1	no	0.764075	0.737	20.1137	0	10	4554	0.764075	0.0377196	0.954018	14	4375	NA	0.999843	NA
PLAG1	Both	no	0.764122	0.563	80.2145	0	4	2185	0.816627	0.000862974	0.993582	14	4203	0.764122	8.03597e-09	0.968799
MDGA1	Both	no	0.76429	0.564	109.441	0	4	2185	0.816735	0.000862974	0.993595	14	4203	0.76429	8.03597e-09	0.968871
LEMD3	Power1	no	0.764383	0.74	20.2508	0	3	1669	0.764383	0.00914307	0.954156	8	3353	NA	0.998797	NA
CREBBP	Power6	no	0.764457	0.989	33.0526	0	2	825	NA	0.999454	NA	11	3715	0.764457	0.00332667	0.968892
MLLT1	Power1	no	0.764537	0.741	19.5802	0	5	2587	0.764537	0.232527	0.954202	11	3745	NA	0.900692	NA
BMP5	Power6	no	0.764624	0.62	18.2783	0	2	317	NA	0.986952	NA	7	3183	0.764624	0.00217366	0.968912
ZNF148	Both	no	0.76479	0.539	81.3988	0	3	1667	0.800447	0.00641988	0.977263	5	2234	0.76479	9.66865e-05	0.969002
CDK2	Both	no	0.764956	0.575	32.9919	0	11	4731	0.778788	0.321603	0.958918	12	3842	0.764956	0.000541323	0.969034
CASC5	Both	no	0.765123	0.576	41.6759	0	11	4731	0.778923	0.321603	0.958997	12	3842	0.765123	0.000541323	0.969104
CHRNA7	Power1	no	0.765152	0.744	25.146	0	4	2210	0.765152	0.290846	0.954336	14	4338	NA	0.999897	NA
NEBL	Both	no	0.765288	0.568	104.516	0	4	2177	0.799738	6.30848e-15	0.976716	14	4203	0.765288	8.03597e-09	0.969156
HPS3	Power1	no	0.765304	0.744	76.1136	0	7	3698	0.765304	0.0364558	0.954336	5	2299	NA	0.962696	NA
EP400	Power6	no	0.765454	0.528	31.3734	0	2	825	NA	0.999454	NA	11	3715	0.765454	0.00332667	0.969217
TEX10	Power1	no	0.76561	0.732	24.8892	0	7	3683	0.76561	6.21876e-07	0.954455	17	5128	NA	0.99039	NA
TGIF2	Both	no	0.76562	0.579	30.1451	0	11	4731	0.779058	0.321603	0.959231	12	3842	0.76562	0.000541323	0.969311
LMF1	Power1	no	0.765762	0.747	12.8043	0	4	2187	0.765762	0.00280073	0.954468	14	4233	NA	0.985049	NA
VRK1	Both	no	0.765785	0.572	166.557	0	4	2185	0.816949	0.000862974	0.993698	14	4203	0.765785	8.03597e-09	0.969436
PLK1	Both	no	0.76595	0.582	28.1222	0	11	4731	0.779463	0.321603	0.959461	12	3842	0.76595	0.000541323	0.969516
TRIM67	Power1	no	0.766066	0.751	69.7743	0	11	4734	0.766066	0.489057	0.954637	10	3596	NA	0.660533	NA
SLC6A4	Power6	no	0.766115	0.63	9.49211	0	1	7	NA	0.788168	NA	7	3183	0.766115	0.00217366	0.969536
PLEKHA1	Power1	no	0.766218	0.903	31.3719	0	4	2205	0.766218	0.298005	0.954662	14	4900	NA	0.999994	NA
WDR74	Power6	no	0.766279	0.489	95.9187	0	3	1707	NA	0.988299	NA	2	208	0.766279	0.00492241	0.969548
CACNA1D	Both	no	0.766444	0.574	100.881	0	4	2177	0.800211	6.30848e-15	0.97699	14	4203	0.766444	8.03597e-09	0.969575
CHD5	Both	no	0.766608	0.574	132.742	0	4	2185	0.817163	0.000862974	0.993723	14	4203	0.766608	8.03597e-09	0.969575
EFTUD1	Power6	no	0.766772	0.327	47.2697	0	7	3715	NA	0.735898	NA	5	2211	0.766772	2.72819e-10	0.969583
PRDM5	Power1	no	0.766823	0.898	25.1634	0	5	2585	0.766823	0.0779097	0.955019	10	3604	NA	0.996609	NA
PBK	Both	no	0.766935	0.584	27.1289	0	11	4731	0.779598	0.321603	0.959613	12	3842	0.766935	0.000541323	0.969651
TMOD1	Both	no	0.767099	0.579	44.1178	0	4	2183	0.780271	0.000516528	0.960527	14	4203	0.767099	8.03597e-09	0.969915
CAMTA2	Power1	no	0.767124	0.763	31.9275	0	5	2584	0.767124	0.0165422	0.955111	10	3600	NA	0.967529	NA
E2F8	Both	no	0.767262	0.588	25.8938	0	11	4731	0.779867	0.321603	0.959913	12	3842	0.767262	0.000541323	0.969917
DNAJC8	Power1	no	0.767275	0.763	69.7893	0	3	1653	0.767275	6.31924e-05	0.955111	8	3331	NA	0.96345	NA
NEK2	Both	no	0.767425	0.588	23.9608	0	11	4731	0.779733	0.321603	0.959913	12	3842	0.767425	0.000541323	0.969917
LRRCC1	Power6	no	0.767588	0.704	53.9088	0	7	3728	NA	0.970068	NA	5	2205	0.767588	1.38999e-15	0.970023
ZBTB40	Power1	no	0.767725	0.768	35.7366	0	4	2188	0.767725	0.0019157	0.955292	4	1884	NA	0.835894	NA
RHOBTB1	Both	no	0.767751	0.582	74.9195	0	4	2177	0.800682	6.30848e-15	0.977345	14	4203	0.767751	8.03597e-09	0.970116
GJC3	Power1	no	0.767874	0.769	26.7763	0	8	4006	0.767874	0.144459	0.955327	3	1262	NA	0.987854	NA
PDGFC	Both	no	0.767913	0.583	64.2976	0	4	2185	0.81727	0.000862974	0.993834	14	4203	0.767913	8.03597e-09	0.970182
MPZL2	Power6	no	0.768076	0.646	15.7926	0	2	317	NA	0.986952	NA	7	3183	0.768076	0.00217366	0.97048
CDC14A	Both	no	0.768238	0.602	28.266	0	11	4731	0.780673	0.321603	0.960921	12	3842	0.768238	0.000541323	0.970816
TTC33	Power1	no	0.768322	0.771	23.009	0	3	1672	0.768322	0.0184036	0.955396	5	2330	NA	0.991645	NA
NHLH2	Both	no	0.7684	0.593	67.2222	0	4	2177	0.801034	6.30848e-15	0.977811	14	4203	0.7684	8.03597e-09	0.97083
AGT	Power1	no	0.768471	0.772	10.7656	0	14	5019	0.768471	8.9969e-06	0.95543	14	4259	NA	0.997033	NA
NUSAP1	Both	no	0.768562	0.607	35.0858	0	11	4731	0.780941	0.321603	0.961265	12	3842	0.768562	0.000541323	0.971124
SRCAP	Power6	no	0.768886	0.557	31.3766	0	2	825	NA	0.999454	NA	11	3715	0.768886	0.00332667	0.971302
SMC1A	Power1	no	0.768916	0.776	20.0569	0	4	2188	0.768916	0.0019157	0.955561	4	1906	NA	0.954509	NA
NEUROG1	Both	no	0.769048	0.61	22.9345	0	11	4731	0.781342	0.321603	0.961468	12	3842	0.769048	0.000541323	0.971305
PPP2R2A	Both	no	0.769063	0.75	48.314	0	3	1654	0.769063	8.61512e-05	0.955593	5	2212	0.80629	3.88567e-10	1
RAB3GAP2	Both	no	0.769209	0.74	26.9409	0	7	3697	0.817484	0.0229128	0.994197	5	2205	0.769209	1.38999e-15	0.971669
PITPNM1	Power1	no	0.769211	0.887	23.017	0	19	5432	0.769211	0.0238333	0.955645	14	4481	NA	0.999947	NA
MAPK8IP1	Power1	no	0.769359	0.779	30.8535	0	10	4554	0.769359	0.0377196	0.955655	14	4351	NA	0.9997	NA
GPR155	Both	no	0.769371	0.497	25.0879	0	4	2178	0.787649	2.98526e-07	0.968219	14	4201	0.769371	6.45784e-11	0.971686
C14orf166B	Power1	no	0.769506	0.78	4.50872	0	2	286	0.769506	0.0105914	0.955686	6	2904	NA	0.999934	NA
PELI2	Both	no	0.769532	0.5	97.7283	0	4	2177	0.795042	6.30848e-15	0.973005	14	4201	0.769532	6.45784e-11	0.971911
PRC1	Both	no	0.769693	0.621	38.3616	0	11	4731	0.781609	0.321603	0.962189	12	3842	0.769693	0.000541323	0.971953
TAF9	Power1	no	0.7698	0.884	15.6864	0	3	1666	0.7698	0.00641367	0.955782	5	2312	NA	0.986975	NA
CACNA1I	Both	no	0.769854	0.501	108.868	0	4	2178	0.788165	2.98526e-07	0.968517	14	4201	0.769854	6.45784e-11	0.971985
IL1RAP	Power6	no	0.770175	0.504	75.587	0	4	2229	NA	0.922877	NA	14	4201	0.770175	6.45784e-11	0.972206
SCLT1	Both	no	0.770336	0.767	105.522	0	7	3697	0.81759	0.0229128	0.994342	5	2205	0.770336	1.38999e-15	0.972717
CPPED1	Power1	no	0.770385	0.786	28.0708	0	13	4951	0.770385	0.0607163	0.955861	2	226	NA	0.971946	NA
GABRB3	Both	no	0.770496	0.596	53.67	0	3	1667	0.803478	0.00641988	0.979711	5	2234	0.770496	9.66865e-05	0.972806
MKI67	Power6	no	0.770656	0.63733	27.6909	0	5	2704	NA	0.993946	NA	12	3842	0.770656	0.000541323	0.97286
ZNF295	Power6	no	0.770816	0.982	36.4205	0	3	1839	NA	0.999943	NA	5	2234	0.770816	9.66865e-05	0.973034
CYB5D1	Power1	no	0.770822	0.788	16.7539	0	4	2194	0.770822	0.00797881	0.955916	15	5011	NA	0.960268	NA
RSPH9	Both	no	0.770967	0.88	41.7847	0	10	4555	0.770967	0.0975767	0.955946	14	4201	0.797787	6.45784e-11	0.984971
EFEMP1	Power6	no	0.770976	0.697	13.5293	0	2	317	NA	0.986952	NA	7	3183	0.770976	0.00217366	0.973093
TGM3	Power1	no	0.771113	0.793	5.20448	0	2	289	0.771113	0.257723	0.956046	6	3134	NA	0.999995	NA
TGFBR3	Power6	no	0.771136	0.697	18.0514	0	2	317	NA	0.986952	NA	7	3183	0.771136	0.00217366	0.973093
ATP2B1	Power1	no	0.771257	0.877	10.778	0	14	5018	0.771257	3.15245e-07	0.956055	14	4472	NA	0.999942	NA
ANGPTL1	Both	no	0.771295	0.642	25.5044	0	11	4731	0.783205	0.321603	0.963465	12	3842	0.771295	0.000541323	0.973108
CHRNA5	Both	no	0.771455	0.633	146.52	0	4	2178	0.798191	2.98526e-07	0.975796	14	4203	0.771455	8.03597e-09	0.973165
GDA	Both	no	0.771614	0.519	104.409	0	4	2178	0.791462	2.98526e-07	0.969792	14	4201	0.771614	6.45784e-11	0.973264
DIXDC1	Power1	no	0.771691	0.873	24.9673	0	19	5429	0.771691	0.000537905	0.956184	14	4590	NA	0.999976	NA
CRIP3	Power6	no	0.771772	0.761	49.8299	0	12	4812	NA	0.89876	NA	8	3316	0.771772	0.0175466	0.973268
PIK3R3	Both	no	0.771931	0.521	120.367	0	4	2178	0.791587	2.98526e-07	0.969927	14	4201	0.771931	6.45784e-11	0.973399
ILF3	Power1	no	0.771979	0.804	18.818	0	14	5020	0.771979	1.85675e-05	0.956291	14	4506	NA	0.999961	NA
HIST1H2BO	Both	no	0.77209	0.654	32.5457	0	11	4731	0.783733	0.321603	0.964139	12	3842	0.77209	0.000541323	0.973723
HECW1	Power1	no	0.772122	0.869	26.1386	0	4	2180	0.772122	1.24795e-06	0.956295	5	2537	NA	0.999967	NA
PITPNM3	Both	no	0.772248	0.526	63.6866	0	4	2178	0.791961	2.98526e-07	0.970259	14	4201	0.772248	6.45784e-11	0.973733
RAD51	Both	no	0.772406	0.655	27.8546	0	11	4731	0.783865	0.321603	0.964193	12	3842	0.772406	0.000541323	0.973773
ARHGEF3	Power1	no	0.772409	0.806	83.5201	0	4	2203	0.772409	0.0429888	0.95633	14	4225	NA	0.922298	NA
S100A14	Power1	no	0.772552	0.867	43.8876	0	8	4006	0.772552	0.144459	0.956344	3	1262	NA	0.987854	NA
TPX2	Both	no	0.772564	0.656	30.8323	0	11	4731	0.783997	0.321603	0.964247	12	3842	0.772564	0.000541323	0.973823
SGOL2	Both	no	0.772722	0.657	37.9684	0	11	4731	0.784128	0.321603	0.964301	12	3842	0.772722	0.000541323	0.973872
MMAA	Power1	no	0.772837	0.808	43.0252	0	4	2180	0.772837	1.24795e-06	0.956366	15	4998	NA	0.818254	NA
PCDH15	Power6	no	0.772879	0.778938	52.7151	0	12	4812	NA	0.89876	NA	8	3316	0.772879	0.0175466	0.973881
MCOLN1	Power1	no	0.77298	0.887	32.0406	0	13	4938	0.77298	9.24129e-09	0.956381	2	228	NA	0.981577	NA
SRPX	Power6	no	0.773037	0.716	17.8069	0	2	317	NA	0.986952	NA	7	3183	0.773037	0.00217366	0.973925
GABRB2	Both	no	0.773194	0.531	95.68	0	4	2178	0.792582	2.98526e-07	0.970583	14	4201	0.773194	6.45784e-11	0.974059
PRPF40A	Both	no	0.773351	0.813	124.217	0	3	1649	0.797831	1.89239e-05	0.975595	5	2205	0.773351	1.38999e-15	0.974118
TAS2R4	Power1	no	0.773406	0.865	26.2435	0	13	4941	0.773406	0.000126741	0.956389	2	231	NA	0.990392	NA
CDCA8	Both	no	0.773508	0.663	24.3224	0	11	4731	0.784522	0.321603	0.964618	12	3842	0.773508	0.000541323	0.974165
LRFN3	Power1	no	0.773547	0.812	10.0819	0	5	2581	0.773547	0.000709154	0.956433	10	3710	NA	0.999992	NA
ATP5SL	Power6	no	0.773664	0.555	47.0827	0	3	1687	NA	0.944935	NA	2	208	0.773664	0.00492241	0.974232
RAD52	Power1	no	0.773689	0.814	10.592	0	13	4950	0.773689	0.411213	0.956464	2	236	NA	0.995337	NA
DDX49	Power6	no	0.773821	0.556	87.1687	0	3	1687	NA	0.944935	NA	2	208	0.773821	0.00492241	0.974293
PFKP	Power1	no	0.77383	0.861	35.5804	0	19	5434	0.77383	0.182357	0.956467	14	4351	NA	0.9997	NA
TSGA13	Power1	no	0.773971	0.86	49.1671	0	8	4006	0.773971	0.144459	0.956484	3	1262	NA	0.987854	NA
SLC2A13	Both	no	0.773977	0.535	103.912	0	4	2178	0.792953	2.98526e-07	0.970838	14	4201	0.773977	6.45784e-11	0.974315
OTOP1	Power1	no	0.774111	0.858	17.6981	0	8	4012	0.774111	0.398067	0.956516	3	1342	NA	0.998862	NA
CCDC109B	Both	no	0.774133	0.536	65.9121	0	4	2178	0.793077	2.98526e-07	0.9709	14	4201	0.774133	6.45784e-11	0.974378
ABCA2	Power1	no	0.774252	0.818	27.5021	0	5	2582	0.774252	0.00143758	0.956518	10	3613	NA	0.998997	NA
CCDC3	Both	no	0.774289	0.538	95.8436	0	4	2178	0.7932	2.98526e-07	0.971025	14	4201	0.774289	6.45784e-11	0.974504
SPATS2L	Both	no	0.774444	0.539	56.453	0	4	2178	0.793324	2.98526e-07	0.971087	14	4201	0.774444	6.45784e-11	0.974566
SPNS1	Power1	no	0.774532	0.821	20.7756	0	13	4949	0.774532	0.0139999	0.956553	2	236	NA	0.995337	NA
LRRC59	Both	no	0.7746	0.562	58.3644	0	3	1662	0.82908	0.00208429	1	2	208	0.7746	0.00492241	0.974652
DOC2A	Both	no	0.774755	0.544	77.8272	0	4	2178	0.793447	2.98526e-07	0.971392	14	4201	0.774755	6.45784e-11	0.974874
SLC6A2	Power1	no	0.774812	0.823	5.23362	0	2	280	0.774812	0.00164798	0.956574	6	3000	NA	0.99998	NA
CCNE2	Both	no	0.77491	0.679	42.1109	0	11	4731	0.784915	0.321603	0.965418	12	3842	0.77491	0.000541323	0.974908
SLC7A2	Power6	no	0.775065	0.741	5.7796	0	2	317	NA	0.986952	NA	7	3183	0.775065	0.00217366	0.974911
MYO1A	Power1	no	0.775091	0.851	15.4761	0	2	278	0.775091	1.71144e-07	0.956599	6	2983	NA	0.999978	NA
NEDD1	Both	no	0.77522	0.682	51.4908	0	11	4731	0.785177	0.321603	0.96556	12	3842	0.77522	0.000541323	0.975042
TBCC	Power1	no	0.77523	0.85	28.794	0	3	1674	0.77523	0.0308471	0.956608	9	3488	NA	0.906973	NA
GREM1	Both	no	0.775374	0.547	44.9837	0	4	2178	0.793816	2.98526e-07	0.971572	14	4201	0.775374	6.45784e-11	0.975055
SYT5	Power1	no	0.775507	0.85	55.672	0	19	5429	0.775507	0.000537905	0.956608	14	4351	NA	0.9997	NA
OLFML1	Power6	no	0.775529	0.745	16.6051	0	2	317	NA	0.986952	NA	7	3183	0.775529	0.00217366	0.975057
TPRG1L	Power1	no	0.775646	0.849	39.605	0	10	4555	0.775646	0.0975767	0.956616	14	4480	NA	0.999946	NA
SERPIND1	Power6	no	0.775683	0.747	18.5681	0	2	317	NA	0.986952	NA	7	3183	0.775683	0.00217366	0.975129
NAALAD2	Power6	no	0.775837	0.92	39.1748	0	12	4812	NA	0.89876	NA	8	3316	0.775837	0.0175466	0.97517
EPS8L2	Power1	no	0.775922	0.847	2.25836	0	2	290	0.775922	0.352216	0.956629	6	3151	NA	0.999996	NA
COL6A2	Power6	no	0.77599	0.75	9.41991	0	2	317	NA	0.986952	NA	7	3183	0.77599	0.00217366	0.975235
COL6A3	Power6	no	0.776144	0.75368	26.4212	0	2	317	NA	0.986952	NA	7	3183	0.776144	0.00217366	0.975363
PPP6C	Both	no	0.776297	0.575	65.479	0	3	1662	0.830041	0.00208429	1	2	208	0.776297	0.00492241	0.975399
EPHX1	Power1	no	0.776335	0.832	17.173	0	10	4555	0.776335	0.0975767	0.956638	14	4480	NA	0.999946	NA
NECAB1	Both	no	0.776451	0.679	104.327	0	4	2177	0.806097	6.30848e-15	0.980726	14	4203	0.776451	8.03597e-09	0.975405
ANGPTL3	Power1	no	0.776472	0.837	34.7935	0	8	4008	0.776472	0.318267	0.956652	3	1322	NA	0.994534	NA
MCM3	Power6	no	0.776604	0.968	18.3942	0	10	4680	NA	0.999937	NA	12	3842	0.776604	0.000541323	0.975421
GANAB	Power1	no	0.776746	0.794	28.5855	0	13	4938	0.776746	9.24129e-09	0.9568	2	236	NA	0.995337	NA
C7	Power6	no	0.776756	0.756	22.5687	0	2	317	NA	0.986952	NA	7	3183	0.776756	0.00217366	0.975443
COPE	Power6	no	0.776909	0.576	54.5307	0	3	1687	NA	0.944935	NA	2	208	0.776909	0.00492241	0.975455
AJAP1	Both	no	0.777061	0.683	110.401	0	4	2177	0.80621	6.30848e-15	0.980834	14	4203	0.777061	8.03597e-09	0.975579
GPR176	Both	no	0.777213	0.557	110.404	0	4	2178	0.794307	2.98526e-07	0.972154	14	4201	0.777213	6.45784e-11	0.975642
TCP11L2	Both	no	0.777365	0.975	110.324	0	3	1667	0.79771	0.00641988	0.975594	5	2234	0.777365	9.66865e-05	0.975732
DMD	Power6	no	0.777517	0.889	41.6794	0	12	4812	NA	0.89876	NA	8	3316	0.777517	0.0175466	0.975733
PPP1R14C	Power1	no	0.777566	0.544	43.9976	0	4	2183	0.777566	0.000516528	0.957679	14	4279	NA	0.998738	NA
CYP1B1	Power6	no	0.777669	0.766	20.1923	0	2	317	NA	0.986952	NA	7	3183	0.777669	0.00217366	0.975773
AP3M2	Power6	no	0.77782	0.654	21.3614	0	3	1850	NA	0.999955	NA	5	2234	0.77782	9.66865e-05	0.975835
OPRK1	Both	no	0.777971	0.563	65.2018	0	4	2178	0.79443	2.98526e-07	0.97249	14	4201	0.777971	6.45784e-11	0.975982
EMID1	Both	no	0.778122	0.696	41.8265	0	4	2183	0.786742	0.000516528	0.967278	14	4203	0.778122	8.03597e-09	0.976126
SLC13A4	Power6	no	0.778273	0.783	19.0131	0	2	317	NA	0.986952	NA	7	3183	0.778273	0.00217366	0.976289
CRABP2	Power6	no	0.778424	0.783	12.4827	0	2	317	NA	0.986952	NA	7	3183	0.778424	0.00217366	0.976289
CCNB1	Power6	no	0.778575	0.713	23.6801	0	10	4625	NA	0.999765	NA	12	3842	0.778575	0.000541323	0.976324
NUP107	Both	no	0.778652	0.576	54.866	0	7	3687	0.778652	6.17785e-05	0.958684	17	5070	0.814249	3.75128e-08	1
TES	Both	no	0.778725	0.57	69.9767	0	4	2178	0.794798	2.98526e-07	0.972871	14	4201	0.778725	6.45784e-11	0.976368
ITGA8	Power6	no	0.778876	0.786	13.565	0	2	317	NA	0.986952	NA	7	3183	0.778876	0.00217366	0.976374
LUM	Power6	no	0.779025	0.787	13.6559	0	2	317	NA	0.986952	NA	7	3183	0.779025	0.00217366	0.976402
PKP4	Both	no	0.779175	0.571	84.5246	0	4	2178	0.79492	2.98526e-07	0.972924	14	4201	0.779175	6.45784e-11	0.976422
RAB8A	Power6	no	0.779325	0.598	68.2202	0	3	1687	NA	0.944935	NA	2	208	0.779325	0.00492241	0.976622
UHRF1	Power1	no	0.779328	0.581	47.116	0	11	4731	0.779328	0.321603	0.959385	12	3862	NA	0.981241	NA
SERBP1	Both	no	0.779474	0.673	100.204	0	3	1667	0.807888	0.00641988	0.982131	5	2234	0.779474	9.66865e-05	0.976676
CLCN4	Both	no	0.779624	0.676	39.9169	0	3	1667	0.808332	0.00641988	0.982207	5	2234	0.779624	9.66865e-05	0.976802
BLM	Both	no	0.779773	0.959	19.89	0	11	4731	0.780136	0.321603	0.96039	12	3842	0.779773	0.000541323	0.976929
SLC47A1	Power6	no	0.779922	0.808	8.50555	0	1	7	NA	0.788168	NA	7	3183	0.779922	0.00217366	0.976939
PLA2G2F	Power1	no	0.780002	0.364	40.6457	0	8	4004	0.780002	0.0287961	0.960221	3	1263	NA	0.996494	NA
CLIC4	Power6	no	0.780071	0.581	107.729	0	4	2249	NA	0.97857	NA	14	4201	0.780071	6.45784e-11	0.976951
RBP1	Both	no	0.780368	0.72	100.88	0	4	2185	0.818123	0.000862974	0.99503	14	4203	0.780368	8.03597e-09	0.977053
COL1A2	Power6	no	0.780516	0.814	21.9051	0	2	317	NA	0.986952	NA	7	3183	0.780516	0.00217366	0.977074
LCMT2	Both	no	0.780664	0.611	82.9438	0	3	1662	0.822868	0.00208429	1	2	208	0.780664	0.00492241	0.977262
GREM2	Power1	no	0.780807	0.586	46.6726	0	4	2183	0.780807	0.000516528	0.961044	14	4279	NA	0.998738	NA
CDC6	Both	no	0.780812	0.956	21.6753	0	11	4731	0.781075	0.321603	0.961287	12	3842	0.780812	0.000541323	0.977305
BBX	Power6	no	0.78096	0.742	19.8608	0	10	4711	NA	0.999979	NA	12	3842	0.78096	0.000541323	0.977364
NID2	Power6	no	0.781108	0.831866	20.7042	0	2	317	NA	0.986952	NA	7	3183	0.781108	0.00217366	0.977425
SLC22A8	Power6	no	0.781255	0.834	12.3252	0	1	7	NA	0.788168	NA	7	3183	0.781255	0.00217366	0.977461
CDH18	Both	no	0.781402	0.732	101.066	0	4	2177	0.807554	6.30848e-15	0.981962	14	4203	0.781402	8.03597e-09	0.977478
ADAMTSL3	Both	no	0.781549	0.736	104.318	0	4	2177	0.807665	6.30848e-15	0.982038	14	4203	0.781549	8.03597e-09	0.977614
LYVE1	Power6	no	0.781696	0.908	20.6749	0	2	317	NA	0.986952	NA	7	3183	0.781696	0.00217366	0.977648
CSMD1	Both	no	0.781843	0.737017	76.3855	0	4	2177	0.807777	6.30848e-15	0.982058	14	4203	0.781843	8.03597e-09	0.977649
LUZP2	Both	no	0.781989	0.596	69.0652	0	4	2178	0.796017	2.98526e-07	0.974183	14	4201	0.781989	6.45784e-11	0.977703
ARNTL2	Both	no	0.782136	0.597	113.178	0	4	2178	0.796139	2.98526e-07	0.97423	14	4201	0.782136	6.45784e-11	0.977752
RASGRP2	Both	no	0.782276	0.435	22.7879	0	4	2178	0.782276	2.98526e-07	0.962749	14	4215	0.804616	0.0811769	1
SLC44A5	Both	no	0.782282	0.741	76.7095	0	4	2177	0.807999	6.30848e-15	0.982131	14	4203	0.782282	8.03597e-09	0.977781
CPS1	Power1	no	0.782409	0.385	53.9601	0	8	4004	0.782409	0.0287961	0.96285	3	1259	NA	0.97478	NA
TCTN2	Both	no	0.782428	0.742	61.9783	0	4	2177	0.80811	6.30848e-15	0.982149	14	4203	0.782428	8.03597e-09	0.977813
CENPI	Both	no	0.782574	0.759	63.7626	0	11	4731	0.787907	0.321603	0.968441	12	3842	0.782574	0.000541323	0.977905
CSMD2	Both	no	0.782719	0.755814	109.101	0	4	2185	0.81876	0.000862974	0.995214	14	4203	0.782719	8.03597e-09	0.978248
LRFN5	Both	no	0.782865	0.611	65.3229	0	4	2178	0.797108	2.98526e-07	0.974871	14	4201	0.782865	6.45784e-11	0.978408
PLCE1	Power6	no	0.783011	0.781	26.7528	0	5	2704	NA	0.993946	NA	12	3842	0.783011	0.000541323	0.978528
RYR2	Both	no	0.783156	0.768	64.2772	0	4	2177	0.808774	6.30848e-15	0.982569	14	4203	0.783156	8.03597e-09	0.978603
[truncated: 6,911 more rows]

## Sheet: period3-5
Gene	nASD	rASD	min_lFDR	TADA p-value	Network Score	Annotation	p1_Module	p1_Supernode	p1_lFDR	p1_Node posterior probability	p1_Gene posterior probability	p6_Module	p6_Supernode	p6_lFDR	p6_Node posterior probability	p6_Gene posterior probability
DYRK1A	Both	Both	1.51755e-07	5e-07	42.0321	2	2	414	1.51755e-07	0.0531513	1.51755e-07	6	2496	1.72294e-06	0.128106	1.81072e-06
GRIN2B	Both	Both	1.51755e-07	5e-07	33.0385	2	15	5529	1.51755e-07	0.0335583	1.51755e-07	11	5190	1.67904e-06	0.387814	1.81072e-06
CUL3	Both	Both	1.91417e-07	1e-06	115.675	2	2	336	1.91417e-07	1.54157e-19	2.7074e-07	6	2454	1.54736e-06	1.8699e-10	1.54736e-06
TBR1	Both	Both	2.34228e-07	1e-06	80.2865	2	2	348	2.34228e-07	8.42626e-09	3.62662e-07	4	1340	2.02965e-06	2.4766e-32	2.94981e-06
SCN2A	Power1	Power1	2.61075e-07	1e-06	9.02872	2	4	2278	2.61075e-07	0.485729	3.68465e-07	2	289	NA	0.975563	NA
PPM1D	Both	Both	4.47346e-06	6.8e-05	121.081	1	2	343	4.47346e-06	2.68531e-11	2.55354e-05	4	1348	3.49405e-05	2.25295e-10	0.000117641
RNF38	Both	Both	1.54436e-05	0.000194	80.0338	1	2	341	1.54436e-05	1.17098e-12	8.12644e-05	12	5336	0.000443692	0.293764	0.00139747
LMCD1	Power6	Power6	1.84003e-05	1.6e-05	4.15875	0	3	1471	NA	0.961381	NA	9	4579	1.84003e-05	0.393777	8.3883e-05
C1orf95	Both	Both	2.38534e-05	6.6e-05	28.4378	0	9	4619	2.38534e-05	0.0200971	8.27222e-05	10	4774	8.87937e-05	0.113909	0.000411913
BANK1	Both	Both	3.96087e-05	0.000118	32.3563	0	5	2789	3.96087e-05	1.26082e-06	0.000165651	5	2178	0.000166862	5.35982e-05	0.000713337
POGZ	Both	Both	5.70591e-05	9.3e-05	29.0365	2	15	5530	5.70591e-05	0.148414	0.000214112	10	4765	0.000259623	0.000229342	0.00100171
PRIM2	Both	Both	0.000131357	0.000609	108.41	0	2	335	0.000131357	8.11617e-18	0.000874338	6	2452	0.0013173	1.12887e-12	0.00443102
MED13L	Power1	Power1	0.000194805	0.000405	27.4848	1	10	4772	0.000194805	0.00437	0.000892736	11	5204	NA	0.788394	NA
NFIA	Both	Both	0.000254989	0.000439	105.811	1	2	348	0.000254989	8.42626e-09	0.000977197	4	1340	0.000716888	2.4766e-32	0.00270064
FCAR	Both	Both	0.000317233	0.00137	30.981	0	5	2792	0.000317233	0.00153708	0.0011264	5	2177	0.00403439	2.74282e-05	0.013077
COL25A1	Power6	Power6	0.000348314	0.000163	33.0138	1	2	451	NA	0.671355	NA	4	1341	0.000348314	4.90296e-15	0.00114654
UBR3	Both	Both	0.000387507	0.0007	80.2517	1	2	338	0.000387507	1.01034e-14	0.00137134	6	2451	0.00110972	4.05701e-20	0.00422773
PRPF39	Power6	Power6	0.000551576	0.000235	3.4973	1	5	2831	NA	0.974264	NA	2	279	0.000551576	0.0214606	0.00173829
TROVE2	Both	Both	0.000628402	0.00166	175.336	1	2	336	0.000628402	1.54157e-19	0.00424182	6	2454	0.00185557	1.8699e-10	0.00656697
SMC3	Power1	Power1	0.000846747	0.00134	32.4669	0	2	439	0.000846747	0.466941	0.00434028	6	2556	NA	0.976537	NA
DDX3X	Power6	Power6	0.000887002	0.00039	3.3598	1	4	2279	NA	0.875005	NA	15	5456	0.000887002	0.0573854	0.00309848
ZNF33A	Power1	Power1	0.00104322	0.00135	49.9604	0	2	440	0.00104322	0.467842	0.00438323	6	2601	NA	0.995725	NA
SMAP1	Both	Both	0.00122811	0.00139	86.1026	0	2	441	0.00122811	0.471393	0.0045561	6	2504	0.0044203	0.195507	0.0132962
ZNF175	Power1	Power1	0.00141204	0.00147	13.7388	0	2	401	0.00141204	0.00456309	0.00490669	6	2603	NA	0.995864	NA
ZMYM2	Power6	Power6	0.00157843	0.00067	77.4888	1	2	468	NA	0.787317	NA	6	2494	0.00157843	0.0320646	0.00575658
PHF2	Power1	Power1	0.00161272	0.00163	29.9182	1	10	4773	0.00161272	0.234252	0.00562648	11	5220	NA	0.861591	NA
PTEN	Both	Both	0.00186793	0.00248	133.955	0	2	336	0.00186793	1.54157e-19	0.00722718	6	2454	0.00230812	1.8699e-10	0.0104539
ELOVL1	Power1	Power1	0.0021839	0.00235	20.6538	0	13	5305	0.0021839	0.015712	0.0091352	4	1422	NA	0.73366	NA
NCKAP1	Both	Both	0.00254703	0.00338	132.027	1	2	336	0.00254703	1.54157e-19	0.010899	6	2454	0.00584042	1.8699e-10	0.0149651
ATP1B1	Power6	Power6	0.00276736	0.000743	28.2607	1	8	4322	NA	0.997517	NA	4	1359	0.00276736	1.87888e-06	0.0114929
LMTK3	Both	Both	0.00288428	0.0027	23.1182	1	9	4637	0.00288428	0.467644	0.0109784	10	4769	0.00946686	0.0027247	0.028418
SPAST	Both	Both	0.00320618	0.00279	136.582	1	2	403	0.00401869	0.00632273	0.0148085	6	2454	0.00320618	1.8699e-10	0.0119826
SLC22A15	Both	Both	0.00321223	0.00278	13.0329	0	2	429	0.00321223	0.178416	0.0114109	4	1351	0.00682845	1.28871e-08	0.0214296
TBL1XR1	Power1	Power1	0.00361907	0.00436	32.2232	0	11	5013	0.00361907	0.118911	0.0141969	6	2521	NA	0.686308	NA
CDC42BPB	Both	Both	0.00362337	0.00321	69.5716	1	9	4613	0.00480038	4.86256e-10	0.0164817	10	4762	0.00362337	3.62276e-07	0.0123843
ITGB3BP	Both	Both	0.00439757	0.00342	18.295	0	11	5012	0.00439757	0.105483	0.0150063	7	3462	0.0126418	0.418876	0.0371715
CSTF2T	Power6	Power6	0.00478503	0.0031	28.1358	1	2	524	NA	0.978738	NA	6	2454	0.00478503	1.8699e-10	0.0135386
PCOLCE	Power6	Power6	0.00514177	0.00158	32.4602	1	4	2281	NA	0.930159	NA	9	4549	0.00514177	6.72958e-21	0.0140604
GDPD4	Both	Both	0.005184	0.01033	32.909	0	5	2792	0.005184	0.00153708	0.0166927	5	2177	0.0309539	2.74282e-05	0.125299
CLDN11	Power6	Power6	0.00550247	0.00166	42.6121	0	4	2281	NA	0.930159	NA	9	4549	0.00550247	6.72958e-21	0.0148805
BEND7	Both	Both	0.00555344	0.00376	38.6823	0	13	5300	0.00555344	0.00342886	0.0170061	4	1393	0.0139999	0.0135748	0.0413765
REXO1	Both	Both	0.00592822	0.00904	28.9729	0	9	4614	0.00592822	3.95988e-05	0.0179211	10	4764	0.0073162	2.11956e-06	0.0219488
SCP2	Power1	Power1	0.00628407	0.00393	44.0206	1	2	417	0.00628407	0.0429146	0.0180273	6	2538	NA	0.920977	NA
DIP2C	Both	Both	0.00632496	0.00483	46.0129	1	9	4613	0.00900822	4.86256e-10	0.0281852	10	4762	0.00632496	3.62276e-07	0.0198921
ARID1B	Power1	Power1	0.00664391	0.00407	14.5282	1	10	4774	0.00664391	0.331457	0.0188784	2	309	NA	0.997993	NA
DYNC1I2	Power1	Power1	0.0070008	0.00417	81.8154	0	2	345	0.0070008	9.91489e-10	0.0194918	6	2571	NA	0.985244	NA
FOXP1	Both	Both	0.00735844	0.00429	30.0328	1	2	418	0.00735844	0.0449778	0.0202336	4	1347	0.0210781	6.36232e-11	0.0771237
ARSK	Power1	Power1	0.00773617	0.00458	175.247	0	2	348	0.00773617	8.42626e-09	0.0217122	12	5337	NA	0.57874	NA
CD34	Power6	Power6	0.00781986	0.00228	9.59417	0	3	1484	NA	0.994669	NA	9	4573	0.00781986	0.041696	0.0234333
MAPK4	Both	Both	0.00812995	0.0048	80.9468	0	2	348	0.00812995	8.42626e-09	0.0230934	4	1345	0.0179124	2.735e-13	0.0544404
BCL11A	Power6	Power6	0.00835309	0.00227	103.911	1	2	518	NA	0.975023	NA	4	1368	0.00835309	4.53273e-05	0.0254165
METTL14	Both	Both	0.00852879	0.00609	130.798	0	2	338	0.00852879	1.01034e-14	0.0240839	6	2451	0.015557	4.05701e-20	0.0505209
ITGA5	Power6	Power6	0.00890947	0.00401	11.1669	1	4	2284	NA	0.956025	NA	9	4558	0.00890947	9.87453e-06	0.0272701
MCM5	Both	Both	0.00950019	0.00563	27.8776	0	3	1463	0.00950019	0.0139057	0.0296712	3	1041	0.0188937	0.00197115	0.0650146
ATRN	Both	Both	0.0100114	0.00601	25.3557	0	15	5529	0.0100114	0.0335583	0.0314836	10	4781	0.0199343	0.400804	0.0698831
RAD51AP1	Power6	Power6	0.0100234	0.00191	30.8107	0	4	2283	NA	0.936098	NA	3	1040	0.0100234	0.012039	0.0295024
SHANK2	Both	Both	0.0105173	0.0141	53.0638	1	9	4614	0.0105173	3.95988e-05	0.0322708	10	4764	0.0120128	2.11956e-06	0.0368301
AGK	Power6	Power6	0.0107035	0.00495	36.26	0	2	532	NA	0.983537	NA	6	2509	0.0107035	0.293458	0.0351858
SPAG17	Both	Both	0.0110123	0.00902605	25.2326	0	5	2790	0.0110123	1.02539e-05	0.0327907	5	2185	0.0133322	0.108628	0.0409459
HIST1H4B	Both	Both	0.0113598	0.00785	29.1384	0	3	1464	0.0142653	0.0169249	0.044538	3	1042	0.0113598	0.00230944	0.0356427
NIF3L1	Both	Both	0.0114887	0.0134	41.3569	0	2	353	0.0114887	4.05356e-07	0.0329251	6	2486	0.0480154	0.00389193	0.163695
NDUFB5	Both	Both	0.0120055	0.00663	40.557	0	2	369	0.0120055	5.18776e-05	0.0357807	7	3452	0.0221912	0.000423159	0.0778487
RNF168	Power1	Power1	0.0125272	0.00681	2.46713	0	11	5022	0.0125272	0.412282	0.0370488	6	2635	NA	0.997865	NA
GMNN	Both	Both	0.0130342	0.00672	27.4445	0	3	1463	0.0130342	0.0139057	0.0373673	3	1040	0.0276002	0.012039	0.117897
MUDENG	Both	Both	0.0136599	0.00782	41.2378	0	2	378	0.0136599	0.000335261	0.0443183	6	2484	0.0246302	0.00295941	0.093167
OR52M1	Power6	Power6	0.0147439	0.00413	24.8453	0	6	3426	NA	0.797621	NA	8	3672	0.0147439	0.177496	0.0459936
MRPL44	Both	Both	0.0148602	0.00794	18.6154	0	2	421	0.0148602	0.0633995	0.0451981	10	4782	0.025928	0.433302	0.0947112
SCD	Both	Both	0.0155108	0.0086	81.7381	0	2	348	0.0155108	8.42626e-09	0.0493426	4	1340	0.0233122	2.4766e-32	0.0804825
NR2F1	Power1	Power1	0.0162873	0.00957	26.6635	0	2	407	0.0162873	0.0128431	0.0574395	4	1565	NA	0.999219	NA
EIF3G	Power6	Power6	0.0163508	0.00455	11.6712	0	7	3988	NA	0.999009	NA	7	3458	0.0163508	0.0583488	0.0512773
CRY1	Both	Power1	0.0171133	0.0289	103.022	0	2	341	0.0171133	1.17098e-12	0.0617183	6	2456	0.137847	3.60032e-08	0.331932
STXBP1	Power6	Power6	0.0171183	0.00458	22.3022	0	9	4654	NA	0.908982	NA	10	4767	0.0171183	0.000950475	0.0516563
ZFAND2A	Both	Both	0.0179688	0.01055	28.2958	0	13	5307	0.0179688	0.0366331	0.0650221	2	272	0.0326287	1.95487e-11	0.128091
MAPT	Both	Both	0.0188058	0.0314	78.2393	0	9	4615	0.0188058	0.000806829	0.0656802	10	4766	0.0376294	0.000200942	0.135141
C2CD3	Power1	Power1	0.0199629	0.0131726	33.2359	0	13	5311	0.0199629	0.208059	0.0859169	4	1574	NA	0.999338	NA
RBBP9	Both	Both	0.0211534	0.0137	32.0766	0	2	398	0.0211534	0.00280521	0.0901996	6	2487	0.0497706	0.00393804	0.167374
CSN3	Power1	Power1	0.0223177	0.0138	20.0917	0	5	2801	0.0223177	0.42132	0.0910141	5	2219	NA	0.996615	NA
SMG7	Power1	Power1	0.0234974	0.0142	19.9741	0	13	5311	0.0234974	0.208059	0.094279	2	325	NA	0.998909	NA
KIAA1468	Both	Power1	0.0246919	0.0146	26.8383	0	11	5010	0.0246919	0.124691	0.0975543	6	2461	0.0534203	2.35501e-05	0.178323
CASD1	Both	Power1	0.0258484	0.0146	68.9564	0	2	380	0.0258484	0.000502008	0.0975543	6	2468	0.0551795	0.000131391	0.178323
ACTR6	Both	Power1	0.0270169	0.0299	41.6985	0	11	5007	0.0270169	0.0290638	0.100631	6	2505	0.149215	0.16161	0.341217
CDC42EP4	Both	Both	0.0281653	0.0151	28.462	0	13	5299	0.0281653	0.00135157	0.101662	4	1340	0.0410379	2.4766e-32	0.146694
ACTL6A	Both	Power6	0.0292692	0.029	92.3244	0	2	351	0.0739721	2.06791e-08	0.216215	4	1348	0.0292692	2.25295e-10	0.121062
ASPM	Both	Power1	0.0293301	0.0152071	37.9592	0	3	1463	0.0293301	0.0139057	0.10504	3	1040	0.0904408	0.012039	0.262071
SMPD3	Power1	Power1	0.0305328	0.0161	5.31731	0	9	4630	0.0305328	0.232758	0.109914	10	4822	NA	0.935259	NA
HCFC2	Power1	Power1	0.0317229	0.0325	44.2257	0	11	5007	0.0317229	0.0290638	0.111463	6	2559	NA	0.972434	NA
NCOR1	Both	Power1	0.0329041	0.0165	56.4261	0	9	4631	0.0329041	0.0350094	0.113225	10	4776	0.0641348	0.0787038	0.200976
F3	Both	Power1	0.0341464	0.0173	58.0724	0	13	5295	0.0341464	0.000249009	0.119864	4	1349	0.060444	1.99485e-09	0.190984
FBXL5	Power6	Power6	0.0343432	0.011	73.6619	0	2	493	NA	0.943294	NA	6	2476	0.0343432	0.000630989	0.133783
RSU1	Both	Power1	0.0354006	0.0177	59.1915	0	2	349	0.0354006	1.43555e-08	0.123189	6	2503	0.067837	0.124045	0.214945
PAMR1	Power6	Power6	0.0360042	0.0119	23.6709	0	4	2289	NA	0.976739	NA	9	4549	0.0360042	6.72958e-21	0.134006
ZNF410	Both	Power1	0.0366314	0.0178	26.0378	0	11	5008	0.0366314	0.0199656	0.124021	7	3450	0.0697137	4.04245e-06	0.216097
BAHCC1	Both	Power1	0.0379161	0.0247	103.724	0	2	383	0.0379161	0.000730899	0.130414	10	4770	0.126034	0.00226765	0.314757
PDPR	Both	Power6	0.0393338	0.028	48.6784	0	9	4613	0.0829463	4.86256e-10	0.239446	10	4762	0.0393338	3.62276e-07	0.143301
ASB8	Both	Power1	0.0393723	0.0204	22.0902	0	2	410	0.0393723	0.0212591	0.145674	6	2495	0.0846508	0.0267699	0.245372
ZNRF1	Both	Power1	0.040829	0.0608	30.7333	0	9	4615	0.040829	0.000806829	0.148629	10	4787	0.275834	0.413195	0.554183
PLEKHA6	Both	Power1	0.0424572	0.0549	55.9981	0	2	343	0.0424572	2.68531e-11	0.16457	4	1348	0.0791061	2.25295e-10	0.232102
PNPLA3	Both	Power6	0.0427953	0.0363	83.7611	0	2	347	0.0679638	4.22722e-09	0.207897	4	1348	0.0427953	2.25295e-10	0.153512
FBXO27	Both	Power1	0.0441239	0.0237	132.636	0	2	348	0.0441239	8.42626e-09	0.170798	4	1340	0.0772628	2.4766e-32	0.228833
HIST1H3D	Both	Power6	0.0445191	0.0296	16.5394	0	3	1464	0.0783759	0.0169249	0.221009	3	1042	0.0445191	0.00230944	0.154842
C1orf9	Both	Power1	0.045766	0.0355	90.8504	0	2	335	0.045766	8.11617e-18	0.172207	6	2452	0.152435	1.12887e-12	0.354214
LYSMD3	Both	Power6	0.0462626	0.0279	142.508	0	2	380	0.064855	0.000502008	0.207372	6	2454	0.0462626	1.8699e-10	0.159593
DNAH11	Both	Power1	0.047376	0.0343	50.8741	0	5	2790	0.047376	1.02539e-05	0.172955	5	2185	0.0516101	0.108628	0.176693
TMTC4	Both	Power1	0.0489733	0.0677	94.1963	0	2	341	0.0489733	1.17098e-12	0.175155	6	2465	0.30942	6.21005e-05	0.587006
SPRY1	Both	no	0.0505459	0.0241	18.4147	0	13	5302	0.0505459	0.0111655	0.176358	4	1396	0.103594	0.0341753	0.284763
LMTK2	Both	no	0.052147	0.0724	61.1192	0	9	4615	0.052147	0.000806829	0.181836	10	4766	0.113299	0.000200942	0.305173
MARK4	Both	no	0.053718	0.0565	60.7988	0	9	4614	0.053718	3.95988e-05	0.182539	10	4769	0.252421	0.0027247	0.531551
RAB33B	Both	no	0.0553073	0.0336	69.3983	0	11	5013	0.0553073	0.118911	0.187223	6	2478	0.157508	0.00119235	0.37402
SCYL2	Both	no	0.0568643	0.0319	85.9455	0	2	336	0.0568643	1.54157e-19	0.187647	6	2454	0.0586557	1.8699e-10	0.18281
KIAA0284	Both	no	0.0569314	0.0427	112.062	0	2	347	0.0904565	4.22722e-09	0.247057	4	1348	0.0569314	2.25295e-10	0.181318
CD40	Both	no	0.0584729	0.0264	16.3123	0	5	2800	0.0584729	0.0933139	0.195209	5	2189	0.115188	0.499346	0.30791
TTC9C	Both	no	0.0600727	0.0267	23.541	0	11	5017	0.0600727	0.305802	0.197651	7	3458	0.120709	0.0583488	0.310855
PDZD2	Power1	no	0.0616546	0.0785651	29.6703	0	9	4615	0.0616546	0.000806829	0.199277	4	1430	NA	0.934803	NA
DHX57	Both	no	0.0623102	0.035	143.69	0	2	336	0.0664261	1.54157e-19	0.207825	6	2454	0.0623102	1.8699e-10	0.200413
RNF217	Both	no	0.0632537	0.0278	46.2539	0	2	348	0.0632537	8.42626e-09	0.203975	4	1340	0.0960344	2.4766e-32	0.264939
ZNF627	Both	no	0.0659265	0.0353	144.168	0	2	336	0.0709798	1.54157e-19	0.209761	6	2454	0.0659265	1.8699e-10	0.202097
MAP1A	Both	no	0.0694875	0.0822745	16.3922	0	9	4615	0.0694875	0.000806829	0.20967	10	4766	0.147641	0.000200942	0.340166
C1orf101	Power6	no	0.0716335	0.0435	14.4352	0	5	2818	NA	0.951153	NA	5	2185	0.0716335	0.108628	0.223295
B3GALT2	Power1	no	0.0724748	0.0286	57.833	0	2	438	0.0724748	0.488847	0.213007	6	2555	NA	0.970222	NA
ITGBL1	Power6	no	0.0735299	0.0186	18.2603	0	4	2291	NA	0.982755	NA	9	4562	0.0735299	0.001589	0.225244
RBBP8	Both	no	0.0754144	0.0539	36.6626	0	2	428	0.156148	0.21679	0.392803	4	1348	0.0754144	2.25295e-10	0.228061
CCT2	Both	no	0.0754468	0.0291	46.2874	0	2	369	0.0754468	5.18776e-05	0.217015	7	3452	0.141153	0.000423159	0.333804
RIMS1	Both	no	0.0769205	0.0298	77.8346	1	2	348	0.0769205	8.42626e-09	0.219867	4	1340	0.0998104	2.4766e-32	0.281797
ERGIC3	Both	no	0.0798189	0.0634	35.5888	0	2	353	0.0798189	4.05356e-07	0.222678	6	2458	0.593145	3.4047e-07	0.869201
PAPOLG	Both	no	0.0809342	0.0412	175.314	0	2	336	0.0919073	1.54157e-19	0.24714	6	2454	0.0809342	1.8699e-10	0.234488
PAK2	Power1	no	0.0813968	0.0319	17.2323	0	13	5312	0.0813968	0.333129	0.239179	4	1600	NA	0.999603	NA
NDUFA1	Power6	no	0.082782	0.0199	4.97022	0	3	1511	NA	0.998565	NA	2	275	0.082782	1.86199e-05	0.239844
NAV2	Both	no	0.0844662	0.0280059	68.6133	0	9	4613	0.0844662	4.86256e-10	0.239499	10	4765	0.186774	0.000229342	0.441196
DLGAP2	Both	no	0.0859782	0.0326	61.0592	0	2	348	0.0859782	8.42626e-09	0.241718	4	1340	0.111399	2.4766e-32	0.304568
TTYH3	Both	no	0.0865691	0.0498	30.6143	0	9	4616	0.132858	0.00118314	0.367104	10	4762	0.0865691	3.62276e-07	0.253464
LUC7L2	Both	no	0.0874893	0.0326	51.6233	0	2	426	0.0874893	0.15343	0.24464	6	2489	0.154126	0.0064925	0.36539
C17orf28	Power6	no	0.0885124	0.0217	14.8141	0	12	5115	NA	0.999637	NA	4	1372	0.0885124	0.000135923	0.259517
EVL	Power1	no	0.0889792	0.0327	41.5383	0	2	413	0.0889792	0.0301329	0.245417	6	2704	NA	0.999094	NA
SIDT1	Power6	no	0.0923301	0.0237	33.4172	0	4	2281	NA	0.930159	NA	9	4549	0.0923301	6.72958e-21	0.262367
RNF219	Both	no	0.0933444	0.0657	34.8879	0	11	5007	0.0933444	0.0290638	0.248548	6	2474	0.300724	0.00033874	0.577904
BBS10	Both	no	0.0941985	0.0155	96.2343	0	2	344	0.113725	6.54533e-11	0.319964	6	2450	0.0941985	8.85101e-19	0.264218
HDAC7	Power1	no	0.0947762	0.0334	61.3727	0	2	385	0.0947762	0.000923237	0.25084	6	2515	NA	0.535487	NA
RPS6KA6	Both	no	0.0962168	0.0339	46.8605	0	11	5011	0.0962168	0.116992	0.254692	6	2505	0.159206	0.16161	0.376576
DOT1L	Both	no	0.0977475	0.0356	41.4049	0	9	4617	0.0977475	0.00753644	0.267654	10	4771	0.165973	0.0359621	0.390774
KCNQ2	Both	no	0.0978744	0.089	46.7326	0	2	347	0.213974	4.22722e-09	0.475097	10	4764	0.0978744	2.11956e-06	0.268998
MYEF2	Both	no	0.0993244	0.0367	44.8717	0	2	402	0.0993244	0.00579725	0.275928	6	2497	0.171074	0.0378402	0.399708
TANK	Both	no	0.100878	0.0372	157.226	0	2	348	0.100878	8.42626e-09	0.276471	4	1340	0.14605	2.4766e-32	0.339921
EGFLAM	Power6	no	0.101707	0.0257	35.9872	0	4	2281	NA	0.930159	NA	9	4549	0.101707	6.72958e-21	0.281901
CREG1	Both	no	0.102472	0.0473	128.449	0	2	336	0.102472	1.54157e-19	0.284178	6	2451	0.16427	4.05701e-20	0.388258
AP3M1	Both	no	0.104095	0.1088	135.172	0	2	341	0.104095	1.17098e-12	0.290689	6	2450	0.499399	8.85101e-19	0.798918
NEO1	Power6	no	0.105526	0.0249	16.7567	0	2	507	NA	0.967129	NA	4	1410	0.105526	0.36079	0.29293
EIF2S1	Both	no	0.105721	0.0485	107.735	0	2	338	0.105721	1.01034e-14	0.294324	6	2451	0.167687	4.05701e-20	0.395643
BEGAIN	Both	no	0.10732	0.0888	40.318	0	9	4614	0.10732	3.95988e-05	0.294489	10	4769	0.366369	0.0027247	0.666334
CRNKL1	Both	no	0.107503	0.0543	149.971	0	2	336	0.115438	1.54157e-19	0.324421	6	2454	0.107503	1.8699e-10	0.30117
CCDC50	Power1	no	0.108896	0.0491	100.536	0	2	336	0.108896	1.54157e-19	0.294764	6	2534	NA	0.892468	NA
CRTC1	Power6	no	0.109467	0.026	33.6588	0	15	5531	NA	0.552082	NA	11	5190	0.109467	0.387814	0.303958
ACCN5	Both	no	0.110452	0.107	26.7893	0	5	2792	0.110452	0.00153708	0.295687	5	2177	0.402657	2.74282e-05	0.716453
SLCO6A1	Power1	no	0.11202	0.04	34.3531	0	5	2795	0.11202	0.0409444	0.30019	5	2193	NA	0.854879	NA
MPP5	Power6	no	0.11706	0.0266	13.3883	0	3	1467	NA	0.525234	NA	3	1043	0.11706	0.0423749	0.309875
C14orf45	Both	no	0.117167	0.0442	85.8075	0	2	387	0.117167	0.001163	0.329819	4	1350	0.195408	3.54e-09	0.4557
IL18R1	Both	no	0.118885	0.0643	33.4953	0	5	2790	0.118885	1.02539e-05	0.332016	5	2185	0.129484	0.108628	0.318237
NT5DC1	Power6	no	0.118899	0.0333	137	0	2	513	NA	0.973586	NA	4	1340	0.118899	2.4766e-32	0.310111
C6orf162	Both	no	0.120621	0.0567	93.0708	0	2	336	0.120621	1.54157e-19	0.337638	6	2451	0.188527	4.05701e-20	0.442761
CNIH2	Power1	no	0.122373	0.111	98.1621	0	2	343	0.122373	2.68531e-11	0.343032	6	2809	NA	0.999631	NA
SERPINB6	Power6	no	0.122514	0.027	26.4456	0	8	4331	NA	0.999691	NA	4	1412	0.122514	0.372096	0.313782
HSPA13	Both	no	0.124101	0.0578	175.53	0	2	336	0.124101	1.54157e-19	0.343597	6	2450	0.345049	8.85101e-19	0.642477
FUBP1	Both	no	0.124287	0.057	84.4993	0	2	345	0.164218	9.91489e-10	0.411355	6	2454	0.124287	1.8699e-10	0.314003
OR8B12	Both	no	0.125833	0.127	23.2928	0	5	2792	0.125833	0.00153708	0.34752	5	2177	0.446599	2.74282e-05	0.758483
ABI1	Both	no	0.127582	0.0596	118.202	0	2	336	0.127582	1.54157e-19	0.353211	6	2454	0.136159	1.8699e-10	0.326071
FAM125B	Power6	no	0.127768	0.0273	22.8683	0	7	3995	NA	0.999694	NA	10	4779	0.127768	0.292668	0.316693
MRPL42	Both	no	0.129344	0.136	74.8599	0	2	341	0.129344	1.17098e-12	0.358444	4	1348	0.215933	2.25295e-10	0.486109
UBR4	Power1	no	0.131084	0.0485394	28.58	0	9	4633	0.131084	0.41616	0.358932	10	4813	NA	0.887118	NA
IMPAD1	Both	no	0.131173	0.058	122.031	0	2	367	0.169064	4.32483e-05	0.417182	6	2454	0.131173	1.8699e-10	0.318678
C12orf5	Both	no	0.132845	0.0583	61.8905	0	2	362	0.170666	7.43103e-06	0.418915	6	2454	0.132845	1.8699e-10	0.320073
CRABP1	Power6	no	0.134493	0.0299	22.5254	0	4	2281	NA	0.930159	NA	9	4549	0.134493	6.72958e-21	0.320765
CETN3	Both	no	0.134607	0.0616	97.5469	0	2	338	0.134607	1.01034e-14	0.367134	6	2451	0.204005	4.05701e-20	0.468327
PIGZ	Both	no	0.136343	0.0501	21.9148	0	2	415	0.136343	0.0424833	0.36903	4	1363	0.220948	1.4768e-05	0.494313
YIPF5	Both	no	0.138055	0.062	153.477	0	2	338	0.138055	1.01034e-14	0.369215	6	2453	0.202288	1.10979e-11	0.46354
DNAJA2	Both	no	0.139506	0.0609	94.9426	0	2	390	0.178766	0.00154411	0.433652	6	2454	0.139506	1.8699e-10	0.332
PLA2G4D	Both	no	0.139751	0.0503	10.8583	0	6	3417	0.139751	0.0841715	0.37031	8	3667	0.222602	0.166265	0.495547
C5orf44	Both	no	0.141443	0.0628	54.182	0	2	338	0.141443	1.01034e-14	0.37335	6	2473	0.289191	0.000327621	0.564119
MICALL1	Both	no	0.142799	0.0689	72.5868	0	9	4613	0.235396	4.86256e-10	0.520956	10	4762	0.142799	3.62276e-07	0.337045
C11orf71	Both	no	0.143121	0.108	130.981	0	2	353	0.143121	4.05356e-07	0.374686	6	2458	0.713648	3.4047e-07	0.928434
EHD2	Power6	no	0.144435	0.032	38.5515	0	4	2281	NA	0.930159	NA	9	4549	0.144435	6.72958e-21	0.339127
SKIL	Both	no	0.144788	0.0634	130.648	0	2	338	0.144788	1.01034e-14	0.37643	6	2451	0.207435	4.05701e-20	0.47727
ALAS1	Both	no	0.146435	0.0642	114.615	0	2	336	0.146435	1.54157e-19	0.377017	6	2454	0.150808	1.8699e-10	0.346737
GMFG	Power1	no	0.148069	0.0516	31.6696	0	2	413	0.148069	0.0301329	0.378552	6	2704	NA	0.999094	NA
PRPF4B	Both	no	0.149703	0.0521	52.9463	0	2	426	0.149703	0.15343	0.381685	6	2489	0.235403	0.0064925	0.506438
BTG3	Both	no	0.151314	0.0521	15.2551	0	3	1465	0.151314	0.0643582	0.381685	3	1039	0.233836	0.00689783	0.506438
MIER1	Both	no	0.152905	0.0645	114.327	0	2	338	0.152905	1.01034e-14	0.382027	6	2451	0.210867	4.05701e-20	0.482622
TMEM59	Both	no	0.154527	0.0534	127.105	0	2	340	0.154527	1.46867e-13	0.38974	6	2457	0.238567	3.00837e-07	0.514075
C6orf138	Power6	no	0.155803	0.0328	9.33373	0	12	5118	NA	0.999735	NA	4	1397	0.155803	0.0409741	0.36713
GPR128	Power1	no	0.15776	0.0542	17.491	0	5	2804	0.15776	0.384425	0.394631	5	2227	NA	0.998533	NA
ZEB1	Both	no	0.159362	0.0545	30.9095	0	2	366	0.159362	4.08848e-05	0.396452	4	1342	0.244807	6.83053e-14	0.520393
PLA2R1	Power6	no	0.160884	0.034	17.1882	0	4	2301	NA	0.988994	NA	9	4563	0.160884	0.00227856	0.377424
LIX1L	Power1	no	0.160982	0.0555	36.6294	0	2	377	0.160982	0.000242963	0.402472	6	2565	NA	0.98057	NA
GINS2	Power6	no	0.16256	0.0239	30.1654	0	4	2283	NA	0.936098	NA	3	1040	0.16256	0.012039	0.380442
ARL3	Both	no	0.162582	0.0555	109.687	0	2	387	0.162582	0.001163	0.402472	6	2471	0.2494	0.000299606	0.526024
COX6B1	Both	no	0.16584	0.121	25.4873	0	2	353	0.16584	4.05356e-07	0.41233	7	3452	0.440451	0.000423159	0.747033
TRIB1	Power1	no	0.167453	0.0575	17.3755	0	13	5313	0.167453	0.451372	0.414278	4	1476	NA	0.995827	NA
HIST1H2BD	Both	no	0.169381	0.102	92.9761	0	2	335	0.208201	8.11617e-18	0.471932	4	1348	0.169381	2.25295e-10	0.396335
FEZF2	Both	no	0.172295	0.0603	97.1371	0	2	348	0.172295	8.42626e-09	0.426409	4	1340	0.212571	2.4766e-32	0.483435
CLCN6	Power6	no	0.172773	0.0372	17.176	0	15	5531	NA	0.552082	NA	11	5190	0.172773	0.387814	0.403705
HEY1	Both	no	0.173935	0.0605	95.1365	0	2	352	0.173935	3.84463e-08	0.431418	6	2464	0.27019	5.71499e-05	0.552661
PKMYT1	Power6	no	0.174471	0.0262	13.9365	0	4	2292	NA	0.986543	NA	3	1040	0.174471	0.012039	0.407151
CEP120	Both	no	0.17556	0.0909	86.4687	0	2	335	0.17556	8.11617e-18	0.432365	6	2452	0.339176	1.12887e-12	0.638307
CPNE3	Both	no	0.176172	0.107	167.978	0	2	335	0.219729	8.11617e-18	0.488509	4	1348	0.176172	2.25295e-10	0.410902
KCNK9	Both	no	0.177173	0.0609	32.6973	0	13	5296	0.177173	0.000681527	0.433652	4	1381	0.278581	0.00413602	0.554688
ZNF93	Both	no	0.177869	0.108	35.4071	0	2	420	0.297337	0.08574	0.628687	4	1348	0.177869	2.25295e-10	0.413755
PPAP2B	Power6	no	0.179659	0.028	31.5463	0	3	1516	NA	0.998887	NA	3	1044	0.179659	0.310459	0.430283
FAM117B	Both	no	0.180374	0.0619	70.4825	0	13	5297	0.180374	0.000691851	0.439187	4	1340	0.219281	2.4766e-32	0.49158
MN1	Both	no	0.181451	0.0535	72.258	0	2	365	0.803734	4.02136e-05	1	4	1351	0.181451	1.28871e-08	0.434131
PRKACA	Both	no	0.181996	0.142	24.1806	0	9	4614	0.181996	3.95988e-05	0.444732	10	4768	0.477826	0.00125217	0.783586
DYNC1LI1	Both	no	0.183221	0.0863	108.438	0	2	403	0.281842	0.00632273	0.616499	6	2454	0.183221	1.8699e-10	0.434613
GIGYF1	Power1	no	0.183604	0.0631	37.5938	0	2	391	0.183604	0.00159561	0.445732	6	2765	NA	0.99942	NA
HSPA4	Both	no	0.185007	0.0879	86.1276	0	2	336	0.216846	1.54157e-19	0.483186	6	2454	0.185007	1.8699e-10	0.440298
ST6GALNAC3	Both	no	0.185211	0.0644	187.469	0	2	348	0.185211	8.42626e-09	0.448776	4	1340	0.232251	2.4766e-32	0.503914
MRPS24	Both	no	0.186804	0.135	11.4523	0	2	353	0.186804	4.05356e-07	0.449607	6	2486	0.464338	0.00389193	0.772448
ABHD10	Both	no	0.188379	0.0798	157.719	0	2	336	0.188379	1.54157e-19	0.449859	6	2450	0.418317	8.85101e-19	0.728867
ZBTB33	Power1	no	0.18994	0.064	18.4729	0	9	4623	0.18994	0.0970837	0.450573	10	4797	NA	0.725694	NA
PDCD4	Power6	no	0.190258	0.0424	46.639	0	2	475	NA	0.884865	NA	4	1379	0.190258	0.00321583	0.443008
DTX1	Both	no	0.19149	0.145	57.1528	0	9	4614	0.19149	3.95988e-05	0.451915	10	4772	0.845731	0.0296569	1
TRPM7	Power6	no	0.191971	0.0425	4.67408	0	5	2884	NA	0.998615	NA	2	280	0.191971	0.186342	0.443725
CABIN1	Power1	no	0.193038	0.0647622	7.04811	0	9	4633	0.193038	0.41616	0.454628	10	4857	NA	0.972177	NA
DDX25	Both	no	0.193661	0.0889	116.313	0	2	336	0.218291	1.54157e-19	0.487104	6	2454	0.193661	1.8699e-10	0.443809
GPR22	Power1	no	0.194584	0.0653	93.2745	0	2	387	0.194584	0.001163	0.457464	6	2571	NA	0.985244	NA
TEX261	Power1	no	0.196115	0.0654	8.61873	0	9	4634	0.196115	0.482745	0.457989	10	4817	NA	0.906779	NA
GALC	Both	no	0.197139	0.0927	90.4643	0	2	336	0.229661	1.54157e-19	0.50161	6	2454	0.197139	1.8699e-10	0.456855
KIAA0196	Power1	no	0.197662	0.0665	87.9803	0	2	367	0.197662	4.32483e-05	0.463719	12	5338	NA	0.594077	NA
ZCCHC14	Both	no	0.198851	0.103	78.2595	0	9	4613	0.317683	4.86256e-10	0.654983	10	4762	0.198851	3.62276e-07	0.457282
SPEN	Both	no	0.199199	0.0585901	96.5999	0	9	4613	0.199199	4.86256e-10	0.465019	10	4765	0.364189	0.000229342	0.662188
UGT2B15	Power6	no	0.200581	0.105	15.6904	0	5	2803	NA	0.613713	NA	5	2185	0.200581	0.108628	0.463531
MAPK8IP3	Both	no	0.200723	0.151	57.4977	0	9	4614	0.200723	3.95988e-05	0.465901	10	4763	0.834518	5.98194e-07	1
POLR3E	Power1	no	0.202238	0.0672	19.3691	0	9	4624	0.202238	0.101179	0.467322	10	4819	NA	0.908477	NA
C4orf33	Power1	no	0.203738	0.0673	57.2737	0	2	431	0.203738	0.25344	0.467834	6	2770	NA	0.999447	NA
RG9MTD1	Both	no	0.205238	0.0839	86.5627	0	2	338	0.205238	1.01034e-14	0.470783	6	2453	0.283945	1.10979e-11	0.557805
BAG4	Both	no	0.205705	0.0687	88.2528	0	2	403	0.245511	0.00632273	0.539643	6	2509	0.205705	0.293458	0.469266
TARS	Both	no	0.206728	0.0681	25.409	0	2	404	0.206728	0.00993996	0.471904	6	2508	0.314251	0.252276	0.588788
BICD2	Both	no	0.209147	0.11	53.6604	0	9	4613	0.336875	4.86256e-10	0.675306	10	4762	0.209147	3.62276e-07	0.477992
PCCB	Both	no	0.209661	0.0682	57.1003	0	2	405	0.209661	0.00995368	0.47241	6	2460	0.315436	1.11917e-05	0.589231
ATCAY	Both	no	0.211109	0.06	42.3436	0	9	4613	0.211109	4.86256e-10	0.473198	10	4784	0.268749	0.410859	0.550107
PHB2	Both	no	0.212547	0.145	135.934	0	2	353	0.212547	4.05356e-07	0.474278	6	2458	0.755007	3.4047e-07	0.949673
C3orf14	Both	no	0.214255	0.101	156.982	0	2	336	0.239758	1.54157e-19	0.531308	6	2454	0.214255	1.8699e-10	0.4838
TATDN2	Both	no	0.215406	0.0695	31.361	0	9	4625	0.215406	0.104125	0.478924	10	4768	0.316636	0.00125217	0.594928
LHFPL4	Both	no	0.21761	0.114	56.3161	0	9	4613	0.341896	4.86256e-10	0.686084	10	4762	0.21761	3.62276e-07	0.489296
PRDX3	Both	no	0.221162	0.0719	9.72591	0	11	5015	0.221162	0.203962	0.490656	7	3453	0.322612	0.0225108	0.605113
XIRP2	Both	no	0.222591	0.0723018	27.1833	0	5	2797	0.222591	0.0676086	0.492583	5	2187	0.32614	0.302498	0.606777
ACOT13	Power1	no	0.224014	0.0908	60.4236	0	2	336	0.224014	1.54157e-19	0.494431	6	2541	NA	0.929353	NA
EPHA5	Both	no	0.22424	0.105	115.043	0	2	380	0.287578	0.000502008	0.619513	6	2454	0.22424	1.8699e-10	0.496069
GK2	Both	no	0.225423	0.0727	24.4515	0	5	2799	0.225423	0.0679438	0.494483	5	2181	0.32846	0.0206469	0.608415
LAMC3	Power6	no	0.225865	0.0506	23.9914	0	4	2306	NA	0.992094	NA	9	4551	0.225865	9.44155e-11	0.497388
CCDC132	Both	no	0.226847	0.0914	88.9475	0	2	338	0.226847	1.01034e-14	0.500421	6	2453	0.306954	1.10979e-11	0.584181
GRAMD4	Both	no	0.227473	0.117	24.9101	0	9	4613	0.350518	4.86256e-10	0.6938	10	4762	0.227473	3.62276e-07	0.497532
TAX1BP1	Both	no	0.22826	0.0915	85.8198	0	2	338	0.22826	1.01034e-14	0.5008	6	2475	0.369651	0.000438436	0.674665
SPOCK3	Both	no	0.229064	0.0507	84.2488	0	2	354	0.264121	1.12139e-06	0.582158	4	1345	0.229064	2.735e-13	0.497999
ADAMTS12	Power6	no	0.230663	0.0554	27.2861	0	5	2896	NA	0.9989	NA	9	4549	0.230663	6.72958e-21	0.502392
FABP6	Both	no	0.231084	0.0757	45.7647	0	2	432	0.231084	0.275438	0.508475	4	1365	0.330843	1.74565e-05	0.620406
CACNA1H	Both	no	0.232499	0.076	36.0247	0	9	4618	0.232499	0.0146794	0.509843	10	4763	0.83434	5.98194e-07	0.999999
EAPP	Both	no	0.233954	0.0784	23.6492	0	2	433	0.233954	0.282363	0.520596	6	2500	0.335613	0.0631031	0.630693
USP3	Both	no	0.236846	0.119	181.79	0	2	335	0.236846	8.11617e-18	0.525383	6	2450	0.521656	8.85101e-19	0.816554
RIOK2	Both	no	0.236993	0.111	93.4618	0	2	345	0.302812	9.91489e-10	0.637522	6	2454	0.236993	1.8699e-10	0.513652
ZC3H6	Both	no	0.238307	0.0807	55.6812	0	2	434	0.238307	0.28821	0.530581	6	2491	0.340362	0.0121971	0.6391
SULT1E1	Power6	no	0.240147	0.0583	30.1404	0	4	2281	NA	0.930159	NA	9	4549	0.240147	6.72958e-21	0.518233
PLXDC2	Both	no	0.241209	0.0825	157.635	0	2	348	0.241209	8.42626e-09	0.534238	4	1340	0.304479	2.4766e-32	0.580678
FAM172A	Power6	no	0.241712	0.0542	23.5931	0	2	522	NA	0.982339	NA	6	2499	0.241712	0.0487016	0.518683
MIER3	Both	no	0.242645	0.1008	165.822	0	2	338	0.242645	1.01034e-14	0.534315	6	2451	0.329656	4.05701e-20	0.62028
PPP1R12A	Both	no	0.243268	0.1133	171.245	0	2	336	0.259763	1.54157e-19	0.570751	6	2454	0.243268	1.8699e-10	0.520143
GFM2	Both	no	0.244076	0.108	28.7587	0	11	5013	0.244076	0.118911	0.53603	6	2478	0.40568	0.00119235	0.718839
PLEKHA4	Power6	no	0.246352	0.0552	7.7616	0	6	3424	NA	0.960278	NA	8	3673	0.246352	0.476588	0.524346
STOX1	Power1	no	0.246937	0.0831	16.1629	0	2	428	0.246937	0.21679	0.54068	4	1483	NA	0.996837	NA
AGAP2	Power6	no	0.24788	0.15	42.9618	0	3	1573	NA	0.999563	NA	10	4766	0.24788	0.000200942	0.524598
RNF138	Both	no	0.248358	0.234	62.9612	0	2	341	0.248358	1.17098e-12	0.542551	6	2471	0.599188	0.000299606	0.873208
TIMP2	Power1	no	0.249772	0.243	29.1813	0	9	4615	0.249772	0.000806829	0.543746	4	1430	NA	0.934803	NA
CREB5	Power6	no	0.250904	0.0555	23.8548	0	4	2283	NA	0.936098	NA	3	1047	0.250904	0.414005	0.526024
NARG2	Both	no	0.2512	0.0853	48.4508	0	2	402	0.2512	0.00579725	0.549658	6	2497	0.358683	0.0378402	0.654997
CBLL1	Power1	no	0.252633	0.0863	26.9987	0	13	5304	0.252633	0.0329431	0.553653	4	1647	NA	0.999803	NA
LRIG3	Power6	no	0.253949	0.0397	27.9273	0	4	2293	NA	0.986881	NA	3	1044	0.253949	0.310459	0.536776
KIF20B	Both	no	0.254055	0.242	85.3774	0	2	341	0.254055	1.17098e-12	0.554046	6	2465	0.607253	6.21005e-05	0.87796
GJA1	Power6	no	0.255462	0.0619	38.1581	0	4	2281	NA	0.930159	NA	9	4549	0.255462	6.72958e-21	0.536815
SLC25A46	Both	no	0.255465	0.108	167.739	0	2	336	0.255465	1.54157e-19	0.554384	6	2451	0.342717	4.05701e-20	0.640603
ATRNL1	Both	no	0.256879	0.0874	10.4396	0	11	5016	0.256879	0.383631	0.557987	7	3460	0.363097	0.261634	0.661875
ITGA11	Power6	no	0.25696	0.0575	23.9585	0	4	2313	NA	0.992941	NA	9	4573	0.25696	0.041696	0.536975
SMARCA4	Both	no	0.258317	0.0895	30.2143	0	9	4626	0.258317	0.0172486	0.566089	10	4765	0.45856	0.000229342	0.769071
THBD	Power6	no	0.258458	0.0581	8.40625	0	5	2899	NA	0.998947	NA	9	4574	0.258458	0.197318	0.540182
C16orf87	Both	no	0.259958	0.122	138.593	0	2	336	0.268591	1.54157e-19	0.595718	6	2454	0.259958	1.8699e-10	0.54352
TRRAP	Power1	no	0.261203	0.0911	21.8197	0	9	4633	0.261203	0.41616	0.572114	10	4813	NA	0.887118	NA
CPSF3	Power6	no	0.261445	0.163	30.0071	0	2	463	NA	0.838573	NA	4	1348	0.261445	2.25295e-10	0.543893
ASAH1	Both	no	0.262662	0.115	108.433	0	2	338	0.262662	1.01034e-14	0.579427	6	2451	0.360894	4.05701e-20	0.658713
HIVEP3	Both	no	0.26292	0.224	58.7669	0	9	4614	0.270082	3.95988e-05	0.601187	10	4764	0.26292	2.11956e-06	0.544585
ZC3H7B	Both	no	0.264394	0.226	44.1611	0	9	4614	0.273043	3.95988e-05	0.60413	10	4764	0.264394	2.11956e-06	0.54744
EID1	Both	no	0.26562	0.12	37.3937	0	2	338	0.26562	1.01034e-14	0.593759	6	2473	0.436911	0.000327621	0.745035
ALG3	Power6	no	0.265856	0.0596	16.536	0	2	525	NA	0.983771	NA	4	1380	0.265856	0.00407188	0.548046
CACNG4	Power1	no	0.267111	0.234	49.7897	0	2	343	0.267111	2.68531e-11	0.595092	6	2693	NA	0.999	NA
DOCK4	Power6	no	0.267306	0.0597	18.9892	0	13	5318	NA	0.835637	NA	4	1398	0.267306	0.0601864	0.548563
DOK6	Both	no	0.271565	0.1008	135.346	0	2	348	0.271565	8.42626e-09	0.602276	4	1340	0.341544	2.4766e-32	0.640577
STARD3NL	Power6	no	0.271619	0.0606	32.3904	0	9	4671	NA	0.984351	NA	10	4786	0.271619	0.412613	0.55317
CSTF1	Both	no	0.273036	0.126	108.547	0	2	336	0.274519	1.54157e-19	0.606463	6	2454	0.273036	1.8699e-10	0.553677
CHMP2B	Power6	no	0.274442	0.0608	83.8095	0	2	526	NA	0.984061	NA	6	2507	0.274442	0.236781	0.554183
RGP1	Both	no	0.27599	0.229	32.9609	0	9	4614	0.27599	3.95988e-05	0.608482	10	4768	0.594087	0.00125217	0.870075
AFAP1L2	Power6	no	0.277214	0.0609	17.8446	0	4	2319	NA	0.9933	NA	9	4575	0.277214	0.202778	0.554688
PLDN	Both	no	0.277455	0.126	146.538	0	2	338	0.277455	1.01034e-14	0.609996	6	2451	0.372957	4.05701e-20	0.684299
FEM1C	Both	no	0.278925	0.129	157.531	0	2	336	0.278925	1.54157e-19	0.614236	6	2454	0.287882	1.8699e-10	0.561064
DLGAP5	Power6	no	0.279935	0.0425986	47.9071	0	4	2283	NA	0.936098	NA	3	1040	0.279935	0.012039	0.554834
YAF2	Both	no	0.280387	0.128	133.553	0	2	338	0.280387	1.01034e-14	0.615188	6	2451	0.377337	4.05701e-20	0.688612
FBXL19	Both	no	0.281281	0.232	65.14	0	2	383	0.420948	0.000730899	0.768154	10	4764	0.281281	2.11956e-06	0.555841
PPARD	Power6	no	0.282616	0.0612	4.011	0	3	1544	NA	0.999423	NA	10	4784	0.282616	0.410859	0.556199
CRB1	Power1	no	0.283287	0.1042	38.6368	0	2	428	0.283287	0.21679	0.617008	4	1483	NA	0.996837	NA
OTUD6B	Both	no	0.284729	0.131	145.147	0	2	336	0.284729	1.54157e-19	0.619288	6	2454	0.293063	1.8699e-10	0.565883
GMDS	Power6	no	0.285266	0.0617	28.6845	0	2	527	NA	0.984272	NA	4	1373	0.285266	0.000267945	0.558699
GPR115	Both	no	0.28616	0.11	28.7257	0	5	2789	0.28616	1.26082e-06	0.619446	5	2178	0.389188	5.35982e-05	0.701384
KITLG	Power6	no	0.286574	0.0617	24.9344	0	13	5318	NA	0.835637	NA	4	1398	0.286574	0.0601864	0.558699
METTL9	Both	no	0.288991	0.296	72.3956	0	2	341	0.288991	1.17098e-12	0.621017	4	1373	0.651516	0.000267945	0.903385
APLF	Power1	no	0.290392	0.1055	53.5886	0	2	363	0.290392	1.33717e-05	0.621067	6	2577	NA	0.988122	NA
FOXC2	Power6	no	0.290492	0.063	5.2969	0	5	2905	NA	0.999022	NA	9	4564	0.290492	0.00346821	0.565092
TOP2A	Power6	no	0.291783	0.0441	44.1638	0	4	2283	NA	0.936098	NA	3	1040	0.291783	0.012039	0.565364
SLC22A12	Both	no	0.291788	0.106	12.3587	0	6	3419	0.291788	0.159449	0.62261	8	3666	0.39857	0.0189701	0.714033
CDKN2AIP	Both	no	0.293183	0.132	95.7871	0	2	338	0.293183	1.01034e-14	0.625256	6	2451	0.382789	4.05701e-20	0.696951
C1orf51	Power6	no	0.294335	0.0633	32.2583	0	2	451	NA	0.671355	NA	4	1365	0.294335	1.74565e-05	0.566547
RAB11FIP4	Both	no	0.294578	0.313	34.3345	0	9	4615	0.294578	0.000806829	0.627802	10	4766	0.428718	0.000200942	0.740779
KIAA1199	Power6	no	0.29562	0.0644	18.4971	0	4	2313	NA	0.992941	NA	9	4573	0.29562	0.041696	0.571813
ECD	Both	no	0.295962	0.994	75.6808	0	2	353	0.295962	4.05356e-07	0.628231	6	2458	0.831566	3.4047e-07	0.984932
GFPT1	Power6	no	0.296906	0.065	57.9767	0	2	778	NA	0.999555	NA	6	2504	0.296906	0.195507	0.574642
GNPDA2	Both	no	0.298183	0.135	160.184	0	2	336	0.298702	1.54157e-19	0.629089	6	2454	0.298183	1.8699e-10	0.575273
RSC1A1	Power6	no	0.299458	0.0656	1.50939	0	4	2324	NA	0.993745	NA	15	5457	0.299458	0.42163	0.577441
GABRA2	Both	no	0.300072	0.1094	38.9183	0	2	441	0.300072	0.471393	0.632851	6	2492	0.412556	0.0156202	0.722123
CALCR	Both	no	0.301445	0.116	23.0529	0	5	2789	0.301445	1.26082e-06	0.63667	5	2178	0.401641	5.35982e-05	0.715291
HIST1H2AK	Power6	no	0.301982	0.0659	6.7771	0	3	1468	NA	0.704155	NA	3	1048	0.301982	0.444636	0.578829
KDM2A	Both	no	0.303235	0.152	60.1264	0	9	4613	0.417932	4.86256e-10	0.765216	10	4762	0.303235	3.62276e-07	0.580213
CSRNP2	Both	no	0.304189	0.141	168.917	0	2	336	0.304189	1.54157e-19	0.643072	6	2454	0.313058	1.8699e-10	0.588768
SPCS3	Power1	no	0.305568	0.114	31.0143	0	2	417	0.305568	0.0429146	0.646034	4	1491	NA	0.997568	NA
ROCK2	Power6	no	0.305717	0.0665	2.60694	0	4	2325	NA	0.993824	NA	15	5458	0.305717	0.424107	0.581583
GRM7	Both	no	0.306943	0.116	95.076	0	2	348	0.306943	8.42626e-09	0.647925	4	1340	0.371849	2.4766e-32	0.680414
CDC40	Both	no	0.308191	0.14	94.7811	0	2	362	0.371421	7.43103e-06	0.708275	6	2454	0.308191	1.8699e-10	0.586567
MLL3	Both	no	0.308312	0.0801605	48.1564	1	15	5530	0.308312	0.148414	0.649407	10	4765	0.433307	0.000229342	0.743565
GPR171	Both	no	0.309671	0.166	24.0234	0	5	2790	0.309671	1.02539e-05	0.649412	5	2185	0.327304	0.108628	0.60764
EMCN	Power6	no	0.310641	0.0731	27.2165	0	5	2911	NA	0.999151	NA	9	4549	0.310641	6.72958e-21	0.587863
SUPT6H	Power1	no	0.311028	0.116	32.4536	0	10	4773	0.311028	0.234252	0.651537	11	5220	NA	0.861591	NA
SHANK1	Both	no	0.311854	0.257	71.1858	0	2	383	0.44878	0.000730899	0.792341	10	4764	0.311854	2.11956e-06	0.588361
TSG101	Both	no	0.312374	0.116	18.7963	0	2	369	0.312374	5.18776e-05	0.651537	6	2466	0.424035	9.61231e-05	0.736775
VAPA	Both	no	0.313711	0.145	137.546	0	2	336	0.313711	1.54157e-19	0.651942	6	2454	0.317836	1.8699e-10	0.597391
GIT1	Both	no	0.315041	0.263	36.9728	0	9	4614	0.315041	3.95988e-05	0.652914	10	4772	0.839991	0.0296569	1
SNTG1	Power1	no	0.316366	0.117	28.8032	0	13	5307	0.316366	0.0366331	0.654239	4	1462	NA	0.991033	NA
CCT4	Both	no	0.318998	0.118	52.5257	0	2	405	0.318998	0.00995368	0.656907	6	2467	0.429642	9.75861e-05	0.74096
ZKSCAN3	Power6	no	0.319033	0.0705	1.47208	0	4	2330	NA	0.994156	NA	15	5459	0.319033	0.434873	0.599223
SLC6A13	Power6	no	0.320224	0.0761	40.2573	0	4	2281	NA	0.930159	NA	9	4549	0.320224	6.72958e-21	0.600006
KCNB2	Both	no	0.320309	0.12	160.171	0	2	348	0.320309	8.42626e-09	0.658588	4	1340	0.378425	2.4766e-32	0.689699
ZNF277	Both	no	0.32142	0.148	189.916	0	2	348	0.383555	8.42626e-09	0.720783	6	2454	0.32142	1.8699e-10	0.60367
PAFAH1B2	Both	no	0.321618	0.149	135.659	0	2	336	0.321618	1.54157e-19	0.660471	6	2454	0.323796	1.8699e-10	0.605729
C2orf44	Both	no	0.322916	0.149	152.668	0	2	336	0.322916	1.54157e-19	0.660471	6	2454	0.324971	1.8699e-10	0.605729
ZFP41	Both	no	0.324209	0.155	39.1382	0	2	347	0.324209	4.22722e-09	0.661633	10	4773	0.505669	0.0315681	0.801978
SLC36A4	Power1	no	0.325494	0.12	35.3069	0	2	422	0.325494	0.0953511	0.662149	6	2527	NA	0.749356	NA
CNOT8	Both	no	0.326775	0.149	71.0992	0	2	338	0.326775	1.01034e-14	0.663788	6	2478	0.489251	0.00119235	0.793832
GPRIN1	Both	no	0.328048	0.352	41.8023	0	9	4615	0.328048	0.000806829	0.664174	10	4766	0.460225	0.000200942	0.76913
KIF18A	Both	no	0.329317	0.119	38.566	0	3	1463	0.329317	0.0139057	0.665545	3	1040	0.522304	0.012039	0.818334
PF4	Power1	no	0.330592	0.123	11.2965	0	5	2795	0.330592	0.0409444	0.669778	5	2193	NA	0.854879	NA
OR2D3	Both	no	0.331858	0.123	16.023	0	5	2794	0.331858	0.0111066	0.669778	5	2182	0.443078	0.0315469	0.750949
ZNF131	Both	no	0.332025	0.157	113.138	0	2	371	0.398501	0.000123938	0.74005	6	2454	0.332025	1.8699e-10	0.621598
DNAJC11	Power1	no	0.333114	0.123	2.38457	0	9	4627	0.333114	0.173876	0.669778	10	4886	NA	0.983305	NA
STAU2	Both	no	0.333228	0.161	130.123	0	2	336	0.339389	1.54157e-19	0.684167	6	2454	0.333228	1.8699e-10	0.629152
GDI2	Power1	no	0.33437	0.124	41.1508	0	2	435	0.33437	0.390138	0.672261	6	2620	NA	0.996605	NA
DKK2	Power6	no	0.334423	0.0781	16.5203	0	4	2336	NA	0.994707	NA	9	4576	0.334423	0.234791	0.629573
DDX46	Power1	no	0.335626	0.125	22.1213	0	13	5311	0.335626	0.208059	0.674714	4	1662	NA	0.999856	NA
VARS	Power6	no	0.336799	0.0788	42.6991	0	2	513	NA	0.973586	NA	4	1382	0.336799	0.00501976	0.632178
FICD	Power6	no	0.337985	0.0794	1.40912	0	4	2337	NA	0.994792	NA	15	5460	0.337985	0.457513	0.634387
RBPJ	Both	no	0.338126	0.128	107.345	0	2	348	0.338126	8.42626e-09	0.678449	4	1340	0.394418	2.4766e-32	0.706981
DAGLA	Both	no	0.340645	0.292	65.4647	0	9	4614	0.340645	3.95988e-05	0.684693	10	4763	0.834782	5.98194e-07	1
NRN1	Both	no	0.343141	0.13	31.4172	0	2	396	0.343141	0.00336678	0.686556	4	1347	0.553249	6.36232e-11	0.842818
MC5R	Power6	no	0.343887	0.0816	22.0324	0	2	531	NA	0.987932	NA	4	1374	0.343887	0.000331345	0.642304
GTF3C3	Both	no	0.344379	0.195	192.31	0	2	335	0.344379	8.11617e-18	0.687285	6	2452	0.52805	1.12887e-12	0.82357
KIAA0513	Both	no	0.345616	0.384	55.082	0	9	4615	0.345616	0.000806829	0.68967	10	4766	0.481693	0.000200942	0.788693
CHGB	Power6	no	0.346204	0.0818	10.1451	0	3	1573	NA	0.999563	NA	10	4790	0.346204	0.468625	0.64301
INTS7	Both	no	0.346847	0.197	91.8615	0	2	335	0.346847	8.11617e-18	0.690318	6	2452	0.529947	1.12887e-12	0.825475
FAM118B	Both	no	0.347352	0.169	150.106	0	2	336	0.360025	1.54157e-19	0.698536	6	2454	0.347352	1.8699e-10	0.64355
MID1	Both	no	0.348076	0.134	78.4256	0	2	348	0.348076	8.42626e-09	0.692172	4	1340	0.408653	2.4766e-32	0.718921
BMP6	Power6	no	0.348507	0.0895	37.658	0	4	2281	NA	0.930159	NA	9	4549	0.348507	6.72958e-21	0.647747
NCDN	Power1	no	0.3493	0.133	3.70656	0	9	4628	0.3493	0.187218	0.693336	10	4893	NA	0.984435	NA
ZNF223	Both	no	0.349657	0.172	92.5904	0	2	337	0.800203	2.73864e-19	1	6	2454	0.349657	1.8699e-10	0.648718
ASF1B	Power6	no	0.350809	0.0591	36.096	0	4	2283	NA	0.936098	NA	3	1040	0.350809	0.012039	0.651519
MAS1L	Power1	no	0.351729	0.364	29.4245	0	5	2792	0.351729	0.00153708	0.694578	8	4101	NA	0.999883	NA
UCP2	Both	no	0.351953	0.0843	53.8478	0	2	394	0.793042	0.00211109	1	4	1343	0.351953	9.47881e-14	0.651641
SYN1	Both	no	0.352933	0.391	43.5003	0	9	4615	0.352933	0.000806829	0.694792	10	4772	0.837471	0.0296569	1
PLCD3	Power6	no	0.35309	0.0844	1.37607	0	5	2920	NA	0.999263	NA	9	4565	0.35309	0.00433488	0.651979
TIFA	Both	no	0.35413	0.378	102.657	0	2	341	0.35413	1.17098e-12	0.695267	4	1348	0.47392	2.25295e-10	0.78033
KLC1	Both	no	0.354221	0.0847	45.2012	0	2	356	0.434696	1.81799e-06	0.783942	4	1358	0.354221	1.39496e-06	0.65299
C7orf49	Both	no	0.35532	0.134	29.7004	0	13	5300	0.35532	0.00342886	0.695544	4	1386	0.461877	0.00785771	0.770778
KBTBD7	Both	no	0.355348	0.175	102.937	0	2	336	0.373646	1.54157e-19	0.708637	6	2454	0.355348	1.8699e-10	0.653765
NEFM	Both	no	0.356466	0.233	50.1925	0	2	347	0.426884	4.22722e-09	0.77482	4	1348	0.356466	2.25295e-10	0.654052
NPR3	Both	no	0.356504	0.136	158.63	0	2	348	0.356504	8.42626e-09	0.69654	4	1340	0.413522	2.4766e-32	0.722721
KCNK2	Both	no	0.357578	0.11	43.2847	0	2	365	0.791998	4.02136e-05	1	4	1351	0.357578	1.28871e-08	0.654367
FUT5	Both	no	0.357685	0.135	11.0253	0	6	3420	0.357685	0.199487	0.697727	8	3668	0.467564	0.0930442	0.772448
SLC6A5	Both	no	0.358858	0.135	18.7697	0	6	3420	0.358858	0.199487	0.697727	8	3668	0.46352	0.0930442	0.772448
NCAPG	Both	no	0.359791	0.236	115.212	0	2	335	0.400587	8.11617e-18	0.741082	4	1348	0.359791	2.25295e-10	0.657797
EPC1	Power1	no	0.361189	0.136	20.6863	0	2	440	0.361189	0.467842	0.699885	6	2601	NA	0.995725	NA
AMN1	Both	no	0.361999	0.0618	98.3703	0	2	344	0.413892	6.54533e-11	0.758173	6	2450	0.361999	8.85101e-19	0.661367
SYT14	Both	no	0.362345	0.136	23.7037	0	2	370	0.362345	0.000104139	0.699885	6	2455	0.468364	2.05281e-08	0.774098
NUP88	Both	no	0.363494	0.328	100.006	0	2	343	0.363494	2.68531e-11	0.700184	4	1348	0.438689	2.25295e-10	0.746917
GLCE	Both	no	0.364637	0.138	101.079	0	2	348	0.364637	8.42626e-09	0.70081	4	1340	0.417362	2.4766e-32	0.726437
TFAP2C	Power6	no	0.365278	0.0617	42.3166	0	4	2283	NA	0.936098	NA	3	1040	0.365278	0.012039	0.663584
LHX2	Power1	no	0.365777	0.137	18.0423	0	13	5310	0.365777	0.25223	0.702018	4	1498	NA	0.997939	NA
TMEM178	Power1	no	0.366909	0.137	23.6804	0	13	5309	0.366909	0.0534673	0.702018	4	1436	NA	0.968707	NA
GULP1	Power6	no	0.367461	0.0622	30.8354	0	3	1548	NA	0.999432	NA	3	1044	0.367461	0.310459	0.668928
BCL11B	Both	no	0.368044	0.14	91.5059	0	2	348	0.368044	8.42626e-09	0.704984	4	1340	0.419271	2.4766e-32	0.730071
RSBN1	Both	no	0.368554	0.186	182.563	0	2	336	0.386802	1.54157e-19	0.725792	6	2454	0.368554	1.8699e-10	0.671302
C2orf69	Both	no	0.369175	0.139	95.1256	0	2	434	0.369175	0.28821	0.706213	6	2491	0.472344	0.0121971	0.778928
POLR2C	Both	no	0.370298	0.139	10.4162	0	11	5008	0.370298	0.0199656	0.706213	7	3450	0.473132	4.04245e-06	0.778928
MEAF6	Both	no	0.370747	0.136	67.5566	0	2	403	0.408809	0.00632273	0.751386	6	2509	0.370747	0.293458	0.676688
MAVS	Power1	no	0.372536	0.14	95.3979	0	2	391	0.372536	0.00159561	0.708275	6	2528	NA	0.774929	NA
PARVB	Both	no	0.374058	0.259	29.2578	0	2	351	0.53264	2.06791e-08	0.850622	4	1348	0.374058	2.25295e-10	0.68445
CHMP6	Both	no	0.37476	0.142	31.5709	0	2	397	0.37476	0.00373496	0.71233	4	1387	0.47705	0.00829252	0.783586
ARHGEF15	Power6	no	0.375153	0.095	4.93804	0	5	2931	NA	0.999347	NA	9	4566	0.375153	0.00476982	0.684962
ZNF416	Power1	no	0.375867	0.142	10.7547	0	11	5014	0.375867	0.209692	0.71233	7	3474	NA	0.989508	NA
CLCA2	Both	no	0.376245	0.217	27.4409	0	5	2790	0.387884	1.02539e-05	0.728694	5	2185	0.376245	0.108628	0.686263
PAQR8	Power1	no	0.376973	0.143	23.1814	0	13	5295	0.376973	0.000249009	0.714324	2	379	NA	0.999662	NA
AKAP7	Both	no	0.37808	0.146	70.8041	0	2	348	0.37808	8.42626e-09	0.716963	4	1340	0.426855	2.4766e-32	0.740502
EIF4G1	Both	no	0.379185	0.192	60.9967	0	2	383	0.379185	0.000730899	0.718267	10	4770	0.574412	0.00226765	0.856538
S1PR1	Both	no	0.379524	0.22	31.3142	0	3	1463	0.482657	0.0139057	0.823616	3	1042	0.379524	0.00230944	0.694822
MINK1	Both	no	0.380285	0.351	100.793	0	2	343	0.380285	2.68531e-11	0.719069	10	4778	0.695831	0.0937059	0.921141
C9orf91	Both	no	0.380615	0.269	86.3872	0	2	356	0.741274	1.81799e-06	0.947394	4	1348	0.380615	2.25295e-10	0.694998
GFPT2	Both	no	0.381381	0.146	26.1731	0	2	397	0.381381	0.00373496	0.720173	4	1387	0.48246	0.00829252	0.789543
SYNGR1	Power6	no	0.381706	0.37	23.8791	0	3	1872	NA	0.999944	NA	10	4764	0.381706	2.11956e-06	0.696911
SKI	Both	no	0.38247	0.146	55.6926	0	9	4618	0.38247	0.0146794	0.720173	10	4763	0.834429	5.98194e-07	1
TOR1B	Both	no	0.383866	0.226	68.4927	0	9	4613	0.529993	4.86256e-10	0.849621	10	4762	0.383866	3.62276e-07	0.697304
CWF19L2	Both	no	0.384642	0.148	52.0161	0	2	358	0.384642	3.37071e-06	0.723966	6	2493	0.487011	0.0204674	0.792419
KIF4A	Power6	no	0.384938	0.07	33.3247	0	4	2283	NA	0.936098	NA	3	1040	0.384938	0.012039	0.697781
SH3GL2	Power1	no	0.385723	0.148	107.739	0	2	387	0.385723	0.001163	0.723966	6	2571	NA	0.985244	NA
OR1F1	Both	no	0.386006	0.273	49.7274	0	2	347	0.466629	4.22722e-09	0.810619	4	1348	0.386006	2.25295e-10	0.699057
ID2	Power6	no	0.387073	0.125	90.7483	0	2	478	NA	0.910133	NA	4	1340	0.387073	2.4766e-32	0.700692
CTTNBP2	Power6	no	0.388133	0.1008	21.7742	1	14	5406	NA	0.999905	NA	4	1341	0.388133	4.90296e-15	0.700874
OR52N1	Both	no	0.38896	0.413	25.4838	0	5	2792	0.38896	0.00153708	0.729006	5	2177	0.725313	2.74282e-05	0.935252
EFNA2	Both	no	0.39003	0.342	29.4127	0	9	4614	0.39003	3.95988e-05	0.729189	10	4769	0.688746	0.0027247	0.91864
GTF2H5	Power6	no	0.39024	0.126	96.1721	0	2	478	NA	0.910133	NA	4	1340	0.39024	2.4766e-32	0.702813
NINL	Power1	no	0.391095	0.151	24.2724	0	2	391	0.391095	0.00159561	0.729503	6	2528	NA	0.774929	NA
ASCC1	Power6	no	0.39129	0.102	24.2336	0	7	4027	NA	0.999906	NA	7	3454	0.39129	0.029582	0.703999
TMEM9B	Both	no	0.392158	0.152	38.1551	0	2	423	0.392158	0.12222	0.731308	6	2503	0.497981	0.124045	0.797975
YTHDF3	Both	no	0.392336	0.151	66.8092	0	2	403	0.429824	0.00632273	0.777537	6	2509	0.392336	0.293458	0.70521
LBH	Both	no	0.393214	0.152	39.1353	0	2	432	0.393214	0.275438	0.731308	4	1365	0.497268	1.74565e-05	0.797975
TMTC1	Power6	no	0.39338	0.103	21.1626	0	2	531	NA	0.987932	NA	4	1374	0.39338	0.000331345	0.706562
TRIM8	Both	no	0.39428	0.136	45.0549	0	9	4613	0.39428	4.86256e-10	0.736328	10	4765	0.562733	0.000229342	0.849813
DFNA5	Power1	no	0.39534	0.155	66.8935	0	2	408	0.39534	0.0238122	0.73661	6	2538	NA	0.920977	NA
LPIN1	Power6	no	0.395456	0.1039	27.8208	0	2	486	NA	0.94732	NA	4	1400	0.395456	0.0899786	0.708837
AK5	Power1	no	0.396398	0.156	26.5107	0	2	407	0.396398	0.0128431	0.738339	4	1565	NA	0.999219	NA
ABTB2	Power6	no	0.396496	0.105	18.5644	0	4	2342	NA	0.996094	NA	3	1047	0.396496	0.414005	0.711578
MRPL50	Both	no	0.39745	0.156	57.1546	0	2	369	0.39745	5.18776e-05	0.738339	7	3452	0.507036	0.000423159	0.803283
KIAA0430	Both	no	0.397535	0.24	22.3747	0	9	4613	0.547261	4.86256e-10	0.859926	10	4762	0.397535	3.62276e-07	0.7135
SLC25A32	Power1	no	0.399546	0.157	24.8269	0	2	371	0.399546	0.000123938	0.74005	6	2883	NA	0.999732	NA
EPB41L1	Power6	no	0.399599	0.283	37.0936	0	3	1657	NA	0.999778	NA	10	4766	0.399599	0.000200942	0.714754
WNK3	Both	no	0.400623	0.218	119.678	0	2	336	0.418942	1.54157e-19	0.767344	6	2454	0.400623	1.8699e-10	0.714852
TKT	Power1	no	0.401623	0.335	94.156	0	2	353	0.401623	4.05356e-07	0.741251	4	1418	NA	0.690071	NA
MTDH	Power1	no	0.402653	0.131	117.959	0	2	403	0.402653	0.00632273	0.741539	12	5341	NA	0.917297	NA
CHRDL1	Power6	no	0.403666	0.107	2.15575	0	13	5336	NA	0.981911	NA	4	1384	0.403666	0.00643909	0.716453
ZNF585B	Power1	no	0.403682	0.159	16.4791	0	2	437	0.403682	0.462657	0.743418	4	1503	NA	0.998214	NA
SEC22A	Power6	no	0.404676	0.108	30.443	0	11	5020	NA	0.608946	NA	6	2460	0.404676	1.11917e-05	0.718839
SATB1	Both	no	0.404711	0.162	64.4421	0	2	348	0.404711	8.42626e-09	0.745338	4	1341	0.513767	4.90296e-15	0.810814
SF3B1	Both	no	0.405738	0.241	130.374	0	2	335	0.405738	8.11617e-18	0.746598	6	2452	0.579502	1.12887e-12	0.859944
GNAL	Both	no	0.406677	0.108	39.4187	0	2	356	0.503097	1.81799e-06	0.835603	4	1358	0.406677	1.39496e-06	0.718839
RAB40B	Both	no	0.406764	0.162	38.9192	0	2	379	0.406764	0.000753318	0.748339	4	1375	0.514433	0.000607039	0.810814
MTNR1A	Power6	no	0.407668	0.108	10.7143	0	5	2945	NA	0.999431	NA	9	4562	0.407668	0.001589	0.718839
GMPR2	Both	no	0.407787	0.346	55.9894	0	2	353	0.407787	4.05356e-07	0.749542	6	2458	0.8314	3.4047e-07	0.9831
CCNB2	Power6	no	0.409632	0.076	49.9042	0	4	2283	NA	0.936098	NA	3	1040	0.409632	0.012039	0.719029
ANKRD13B	Both	no	0.409826	0.144	59.1543	0	9	4613	0.409826	4.86256e-10	0.751454	10	4765	0.578493	0.000229342	0.858888
FOXJ2	Power6	no	0.410612	0.109	11.0335	0	9	4679	NA	0.991243	NA	10	4780	0.410612	0.236009	0.721191
MYNN	Both	no	0.410846	0.205	158.816	0	2	338	0.410846	1.01034e-14	0.754556	6	2451	0.504295	4.05701e-20	0.801805
SYT1	Power6	no	0.411585	0.109	27.6898	0	13	5320	NA	0.902681	NA	12	5336	0.411585	0.293764	0.721191
SPIN1	Both	no	0.411862	0.33	45.8876	0	11	5007	0.411862	0.0290638	0.75521	6	2474	0.68071	0.00033874	0.915084
STT3B	Both	no	0.41288	0.17	166.513	0	2	348	0.41288	8.42626e-09	0.757834	4	1340	0.469962	2.4766e-32	0.776186
FLI1	Power6	no	0.414485	0.11	18.587	0	4	2313	NA	0.992941	NA	9	4567	0.414485	0.00539607	0.723511
TOMM22	Both	no	0.414902	0.36	72.1515	0	2	353	0.414902	4.05356e-07	0.759439	6	2458	0.831483	3.4047e-07	0.98394
FBXL3	Power6	no	0.415449	0.111	25.4604	0	11	5035	NA	0.762593	NA	6	2474	0.415449	0.00033874	0.725798
RCAN3	Both	no	0.415911	0.17	23.5538	0	2	429	0.415911	0.178416	0.760735	4	1351	0.457721	1.28871e-08	0.76737
KIF23	Power6	no	0.416408	0.0782	47.5025	0	4	2283	NA	0.936098	NA	3	1040	0.416408	0.012039	0.726197
NFATC3	Both	no	0.416923	0.258	149.894	0	2	335	0.416923	8.11617e-18	0.763961	6	2450	0.699628	8.85101e-19	0.923291
SMARCAD1	Both	no	0.419947	0.262	123.879	0	2	335	0.419947	8.11617e-18	0.767758	6	2452	0.59781	1.12887e-12	0.872517
STK17A	Both	no	0.420229	0.311	135.826	0	2	335	0.459586	8.11617e-18	0.806992	4	1348	0.420229	2.25295e-10	0.733556
CALCOCO1	Power6	no	0.421183	0.235	102.751	0	2	494	NA	0.968836	NA	6	2454	0.421183	1.8699e-10	0.734265
MAST1	Both	no	0.421947	0.402	47.4488	0	9	4614	0.421947	3.95988e-05	0.769742	10	4769	0.722157	0.0027247	0.933087
TAS2R31	Power6	no	0.42214	0.116	7.47247	0	3	1594	NA	0.999698	NA	2	274	0.42214	8.30862e-09	0.736775
WNK1	Both	no	0.422942	0.155	63.9737	0	9	4613	0.422942	4.86256e-10	0.770059	10	4765	0.593617	0.000229342	0.869919
QDPR	Power6	no	0.42309	0.116	22.6616	0	2	539	NA	0.991642	NA	4	1385	0.42309	0.00690427	0.736775
USP1	Both	no	0.423932	0.265	124.717	0	2	335	0.423932	8.11617e-18	0.770539	6	2452	0.601009	1.12887e-12	0.874156
PDE10A	Both	no	0.424917	0.177	96.7549	0	2	434	0.424917	0.28821	0.770782	6	2491	0.534304	0.0121971	0.827645
SNAP25	Both	no	0.424976	0.238	64.3738	0	2	336	0.441366	1.54157e-19	0.788301	6	2454	0.424976	1.8699e-10	0.737464
LRRC49	Both	no	0.425898	0.219	139.297	0	2	338	0.425898	1.01034e-14	0.7711	6	2451	0.5184	4.05701e-20	0.815033
TAS2R19	Power6	no	0.425916	0.117	1.45673	0	3	1597	NA	0.999701	NA	2	277	0.425916	0.00562583	0.738882
PLRG1	Both	no	0.427789	0.241	145.585	0	2	336	0.44695	1.54157e-19	0.791172	6	2454	0.427789	1.8699e-10	0.7406
SLC24A2	Both	no	0.427868	0.183	54.4776	0	2	348	0.427868	8.42626e-09	0.776107	4	1368	0.556643	4.53273e-05	0.845579
CDC73	Both	no	0.428847	0.224	122.169	0	2	338	0.428847	1.01034e-14	0.776566	6	2451	0.523594	4.05701e-20	0.8194
AZI2	Both	no	0.430565	0.243	156.201	0	2	336	0.449691	1.54157e-19	0.79305	6	2454	0.430565	1.8699e-10	0.742656
KLHL9	Both	no	0.430803	0.23	175.958	0	2	336	0.430803	1.54157e-19	0.780311	6	2450	0.671304	8.85101e-19	0.912037
RPH3A	Power6	no	0.431484	0.111	32.0172	0	2	518	NA	0.975023	NA	4	1368	0.431484	4.53273e-05	0.743039
PGBD5	Both	no	0.431779	0.185	45.3029	0	2	397	0.431779	0.00373496	0.78144	4	1387	0.545144	0.00829252	0.83561
MYL9	Power6	no	0.432398	0.128	25.0058	0	4	2281	NA	0.930159	NA	9	4549	0.432398	6.72958e-21	0.743068
DOCK3	Both	no	0.432756	0.564	37.8948	0	9	4615	0.432756	0.000806829	0.783485	10	4766	0.578998	0.000200942	0.859682
TSSC1	Both	no	0.433729	0.231	76.8307	0	2	338	0.433729	1.01034e-14	0.78386	6	2473	0.595957	0.000327621	0.871344
NR3C1	Power6	no	0.434216	0.129	33.5252	0	4	2281	NA	0.930159	NA	9	4549	0.434216	6.72958e-21	0.744955
PRRX1	Power6	no	0.435119	0.129	36.5053	0	4	2281	NA	0.930159	NA	9	4549	0.435119	6.72958e-21	0.744955
TENC1	Both	no	0.435659	0.248	69.0259	0	2	383	0.435659	0.000730899	0.784143	10	4770	0.633006	0.00226765	0.89265
ATP2A2	Power6	no	0.436018	0.12	12.2266	0	10	4815	NA	0.995935	NA	11	5190	0.436018	0.387814	0.745035
ZNF644	Both	no	0.436618	0.232	96.3732	0	2	338	0.436618	1.01034e-14	0.78487	6	2451	0.530576	4.05701e-20	0.826033
INPP5E	Power1	no	0.437573	0.43	25.8782	0	9	4614	0.437573	3.95988e-05	0.785049	10	4858	NA	0.962583	NA
APPBP2	Both	no	0.437801	0.246	184.581	0	2	336	0.452404	1.54157e-19	0.795815	6	2454	0.437801	1.8699e-10	0.745689
WASF3	Both	no	0.438526	0.191	92.8603	0	2	348	0.438526	8.42626e-09	0.786253	4	1340	0.502212	2.4766e-32	0.801143
ZRANB2	Both	no	0.439476	0.25	56.5738	0	11	5013	0.439476	0.118911	0.78727	6	2478	0.617475	0.00119235	0.882414
SCAI	Power6	no	0.439572	0.121	22.3577	0	14	5410	NA	0.999922	NA	6	2494	0.439572	0.0320646	0.747033
SYS1	Both	no	0.440423	0.407	109.412	0	2	353	0.440423	4.05356e-07	0.788038	6	2458	0.831818	3.4047e-07	0.986284
FLVCR2	Power6	no	0.441329	0.131	23.8685	0	4	2289	NA	0.976739	NA	9	4549	0.441329	6.72958e-21	0.748659
KDM3A	Both	no	0.442203	0.331	79.5866	0	2	335	0.477675	8.11617e-18	0.819847	4	1348	0.442203	2.25295e-10	0.749159
PLEKHA7	Both	no	0.442305	0.191	24.8569	0	13	5310	0.442305	0.25223	0.788908	4	1393	0.55038	0.0135748	0.841182
MOGAT1	Both	no	0.443243	0.192	22.4579	0	5	2791	0.443243	0.000153922	0.790112	5	2179	0.551533	0.00243165	0.842079
TAS2R20	Power6	no	0.443959	0.125	2.59119	0	3	1605	NA	0.999722	NA	2	281	0.443959	0.345002	0.754765
GOLGA5	Power1	no	0.444175	0.192	23.0188	0	2	424	0.444175	0.158415	0.790112	6	2666	NA	0.998783	NA
SH3GL3	Power6	no	0.444843	0.0598	13.2176	0	8	4343	NA	0.999841	NA	4	1352	0.444843	6.8419e-08	0.757924
FAM83D	Both	no	0.445105	0.189	31.8951	0	3	1463	0.445105	0.0139057	0.79094	3	1040	0.629925	0.012039	0.890602
C12orf23	Both	no	0.445723	0.259	108.998	0	2	336	0.460477	1.54157e-19	0.807104	6	2454	0.445723	1.8699e-10	0.758172
FAM65B	Both	no	0.44603	0.195	96.7748	0	2	348	0.44603	8.42626e-09	0.791043	4	1340	0.510416	2.4766e-32	0.805367
KIF1A	Both	no	0.44747	0.344	90.5407	0	2	347	0.539745	4.22722e-09	0.854365	4	1348	0.44747	2.25295e-10	0.758498
RBM26	Power1	no	0.447866	0.193	52.2347	0	2	440	0.447866	0.467842	0.791304	6	2601	NA	0.995725	NA
LTBR	Power6	no	0.448342	0.128	16.6606	0	4	2281	NA	0.930159	NA	9	4553	0.448342	1.10575e-06	0.760307
PDE5A	Power6	no	0.449208	0.128	7.15451	0	3	1608	NA	0.99973	NA	9	4563	0.449208	0.00227856	0.760307
FOXC1	Power6	no	0.450072	0.138	24.1198	0	4	2281	NA	0.930159	NA	9	4549	0.450072	6.72958e-21	0.760939
FAM175A	Both	no	0.450597	0.197	175.126	0	2	348	0.450597	8.42626e-09	0.793372	4	1340	0.51176	2.4766e-32	0.807422
FMOD	Power6	no	0.450931	0.138	32.3617	0	4	2281	NA	0.930159	NA	9	4549	0.450931	6.72958e-21	0.760939
DDX55	Power1	no	0.4515	0.195	33.9825	0	2	399	0.4515	0.00559077	0.793655	6	2577	NA	0.988122	NA
BTF3	Power6	no	0.451788	0.129	8.48678	0	7	3989	NA	0.999178	NA	7	3455	0.451788	0.0361148	0.762107
TMEM184C	Power6	no	0.452642	0.264	105.723	0	2	470	NA	0.891955	NA	6	2454	0.452642	1.8699e-10	0.762704
EIF3M	Both	no	0.453312	0.2	6.62944	0	11	5016	0.453312	0.383631	0.799344	7	3460	0.561087	0.261634	0.848958
NARS	Both	no	0.453494	0.265	102.683	0	2	336	0.468359	1.54157e-19	0.811963	6	2454	0.453494	1.8699e-10	0.763593
RPN1	Both	no	0.454216	0.25	104.423	0	2	336	0.454216	1.54157e-19	0.799405	6	2486	0.617887	0.00389193	0.882414
VCPIP1	Both	no	0.454346	0.267	81.1179	0	2	336	0.471779	1.54157e-19	0.813537	6	2454	0.454346	1.8699e-10	0.765355
LRP1	Power1	no	0.455116	0.200476	24.4932	0	9	4633	0.455116	0.41616	0.799872	10	4813	NA	0.887118	NA
ATP5C1	Power6	no	0.455194	0.131	22.3007	0	7	3989	NA	0.999178	NA	7	3455	0.455194	0.0361148	0.765641
AKAP12	Both	no	0.456012	0.200752	34.3498	0	13	5297	0.456012	0.000691851	0.800177	4	1360	0.562186	3.1028e-06	0.849578
RBMS3	Power6	no	0.456039	0.141	31.9795	0	4	2281	NA	0.930159	NA	9	4549	0.456039	6.72958e-21	0.765896
GTPBP10	Both	no	0.456882	0.269	139.839	0	2	336	0.473472	1.54157e-19	0.815088	6	2454	0.456882	1.8699e-10	0.767095
FARP1	Both	no	0.456906	0.204	55.2998	1	2	348	0.456906	8.42626e-09	0.801193	4	1340	0.517742	2.4766e-32	0.814335
PGAP3	Both	no	0.457799	0.205	133.628	0	2	348	0.457799	8.42626e-09	0.80227	4	1340	0.519055	2.4766e-32	0.815288
ZMYM6	Both	no	0.45869	0.204	89.0897	0	2	349	0.45869	1.43555e-08	0.80371	6	2462	0.567058	2.99627e-05	0.852208
ITIH2	Power6	no	0.459395	0.143	36.0939	0	4	2281	NA	0.930159	NA	9	4549	0.459395	6.72958e-21	0.769105
WDR67	Both	no	0.461051	0.36	81.6175	0	2	335	0.505341	8.11617e-18	0.835994	4	1348	0.461051	2.25295e-10	0.76921
SMG5	Power1	no	0.461365	0.514	54.0189	0	2	343	0.461365	2.68531e-11	0.807916	6	3169	NA	0.999947	NA
CCDC92	Both	no	0.46225	0.183	51.394	0	9	4613	0.46225	4.86256e-10	0.808334	10	4775	0.542779	0.0371294	0.833679
PLAA	Both	no	0.462699	0.134	85.5913	0	2	337	0.794807	2.73864e-19	1	6	2465	0.462699	6.21005e-05	0.770778
HERC2	Power1	no	0.463133	0.209	27.038	0	9	4633	0.463133	0.41616	0.808948	10	4813	NA	0.887118	NA
ASTN2	Both	no	0.464012	0.212	97.2663	0	2	348	0.464012	8.42626e-09	0.809544	4	1340	0.526783	2.4766e-32	0.821735
C12orf53	Both	no	0.464888	0.21	50.6131	0	9	4629	0.464888	0.29266	0.809967	10	4765	0.660581	0.000229342	0.908131
CPAMD8	Power6	no	0.465151	0.135	18.311	0	4	2291	NA	0.982755	NA	9	4554	0.465151	1.16128e-06	0.772448
ARID4A	Both	no	0.465761	0.629	139.202	0	2	341	0.465761	1.17098e-12	0.810619	6	2471	0.789231	0.000299606	0.961013
C11orf87	Power6	no	0.465959	0.135	25.5129	0	8	4369	NA	0.999932	NA	4	1353	0.465959	1.33129e-07	0.772448
SCAMP5	Power6	no	0.466764	0.135	40.7519	0	2	464	NA	0.759569	NA	10	4778	0.466764	0.0937059	0.772448
GABBR2	Both	no	0.467496	0.664	49.0244	0	9	4615	0.467496	0.000806829	0.811604	10	4766	0.615813	0.000200942	0.881843
MGST3	Power6	no	0.469165	0.137	6.80942	0	3	1628	NA	0.99975	NA	2	272	0.469165	1.95487e-11	0.775727
ADH5	Both	no	0.469219	0.212	91.4505	0	2	378	0.469219	0.000335261	0.81198	6	2484	0.577482	0.00295941	0.858361
STAG1	Both	no	0.470074	0.319	43.1513	0	2	335	0.470074	8.11617e-18	0.812321	6	2452	0.643766	1.12887e-12	0.898441
COMMD10	Power6	no	0.470758	0.138	11.6357	0	7	4045	NA	0.999933	NA	7	3462	0.470758	0.418876	0.777337
PIK3C2B	Power1	no	0.470928	0.213517	19.7453	0	10	4774	0.470928	0.331457	0.813482	11	5204	NA	0.788394	NA
CLINT1	Both	no	0.471552	0.282	148.927	0	2	336	0.483477	1.54157e-19	0.824655	6	2454	0.471552	1.8699e-10	0.777897
PTDSS1	Both	no	0.472627	0.217	142.093	0	2	348	0.472627	8.42626e-09	0.81447	4	1340	0.531202	2.4766e-32	0.82611
KRT222	Both	no	0.474317	0.219	141.147	0	2	348	0.474317	8.42626e-09	0.816381	4	1340	0.534918	2.4766e-32	0.82781
SET	Power6	no	0.474704	0.14	5.9105	0	3	1511	NA	0.998565	NA	2	275	0.474704	1.86199e-05	0.780499
TMPRSS6	Both	no	0.475159	0.217	39.5645	0	6	3421	0.475159	0.315473	0.816857	8	3665	0.845114	0.0134457	1
RHOBTB2	Both	no	0.475488	0.381	48.1815	0	2	347	0.5599	4.22722e-09	0.870619	4	1348	0.475488	2.25295e-10	0.782095
SIN3B	Power1	no	0.476001	0.219	22.3476	0	9	4620	0.476001	0.0491078	0.818749	10	4865	NA	0.966763	NA
CYB5R4	Both	no	0.47627	0.288	142.889	0	2	336	0.490727	1.54157e-19	0.828788	6	2454	0.47627	1.8699e-10	0.782602
SEMA4G	Both	no	0.476839	0.219	37.4746	0	9	4618	0.476839	0.0146794	0.818749	10	4763	0.834606	5.98194e-07	1
PALM2-AKAP2	Power1	no	0.478514	0.223	17.9746	0	2	407	0.478514	0.0128431	0.822435	4	1565	NA	0.999219	NA
CACNA1B	Both	no	0.478604	0.531	45.2442	0	9	4614	0.488335	3.95988e-05	0.826633	10	4764	0.478604	2.11956e-06	0.78594
ZNF7	Power1	no	0.479349	0.223	22.838	0	2	409	0.479349	0.0381967	0.822435	6	2595	NA	0.994273	NA
HTN1	Power6	no	0.47938	0.324	16.5664	0	5	2803	NA	0.613713	NA	5	2185	0.47938	0.108628	0.786539
RHOBTB3	Power6	no	0.480152	0.144	19.739	0	2	873	NA	0.999808	NA	4	1388	0.480152	0.00840238	0.7866
TMEM95	Both	no	0.480182	0.224	19.8289	0	5	2805	0.480182	0.477706	0.823337	5	2179	0.589343	0.00243165	0.866806
ATP5A1	Power6	no	0.480923	0.145	7.42123	0	7	4051	NA	0.999937	NA	7	3456	0.480923	0.040113	0.78808
TET3	Both	no	0.481011	0.224	28.1025	0	9	4621	0.481011	0.0506577	0.823337	10	4787	0.588862	0.413195	0.866806
ATP2B2	Power1	no	0.481836	0.224	36.3583	0	2	382	0.481836	0.00116764	0.823337	4	1430	NA	0.934803	NA
PRICKLE1	Power6	no	0.483224	0.146	44.1876	0	2	879	NA	0.999811	NA	4	1354	0.483224	1.43329e-07	0.789543
SNX13	Both	no	0.483988	0.299	140.776	0	2	336	0.504596	1.54157e-19	0.835942	6	2454	0.483988	1.8699e-10	0.790804
ADAL	Both	no	0.484295	0.226	133.678	0	2	349	0.484295	1.43555e-08	0.825118	6	2450	0.666036	8.85101e-19	0.910195
COMMD1	Power6	no	0.484747	0.147	8.55997	0	3	1628	NA	0.99975	NA	2	272	0.484747	1.95487e-11	0.79099
GRP	Both	no	0.485109	0.229	30.0589	0	2	348	0.485109	8.42626e-09	0.825458	4	1359	0.698373	1.87888e-06	0.922692
SV2B	Power6	no	0.485505	0.0935	43.7246	0	2	452	NA	0.733369	NA	4	1359	0.485505	1.87888e-06	0.791581
BRWD3	Both	no	0.48592	0.701	151.648	0	2	341	0.48592	1.17098e-12	0.825695	6	2450	0.825321	8.85101e-19	0.977251
HIST1H4I	Both	no	0.486259	0.326	12.0822	0	3	1464	0.600541	0.0169249	0.886382	3	1042	0.486259	0.00230944	0.791585
ST18	Both	no	0.486728	0.23	146.313	0	2	348	0.486728	8.42626e-09	0.826324	4	1340	0.546897	2.4766e-32	0.836672
SPTBN1	Both	no	0.487533	0.757	43.3561	0	9	4615	0.487533	0.000806829	0.826329	10	4766	0.637533	0.000200942	0.895439
SEMA3E	Both	no	0.48776	0.148	12.8675	0	2	365	0.803601	4.02136e-05	1	4	1389	0.48776	0.00862351	0.792419
C5orf41	Both	no	0.488506	0.302	101.636	0	2	336	0.508297	1.54157e-19	0.837804	6	2454	0.488506	1.8699e-10	0.792951
ZBTB4	Both	no	0.489133	0.571	46.4515	0	2	343	0.489133	2.68531e-11	0.826655	4	1348	0.576974	2.25295e-10	0.858047
C12orf51	Both	no	0.489931	0.23	29.7736	0	9	4631	0.489931	0.0350094	0.82859	10	4776	0.595491	0.0787038	0.870712
GPX7	Both	no	0.489995	0.305	97.076	0	2	336	0.512658	1.54157e-19	0.83963	6	2454	0.489995	1.8699e-10	0.79506
SERP1	Both	no	0.490735	0.305	97.8286	0	2	336	0.511938	1.54157e-19	0.83963	6	2454	0.490735	1.8699e-10	0.79506
ETS1	Power6	no	0.491472	0.15	5.17544	0	4	2383	NA	0.997403	NA	9	4577	0.491472	0.350507	0.795229
PACS1	Both	no	0.491519	0.794	66.0708	0	9	4615	0.491519	0.000806829	0.828806	10	4769	0.812208	0.0027247	0.969088
TRIT1	Power6	no	0.492206	0.15	2.66368	0	3	1656	NA	0.999776	NA	2	282	0.492206	0.384439	0.795229
ACCN2	Both	no	0.492308	0.539	57.4484	0	9	4614	0.492308	3.95988e-05	0.829199	10	4763	0.835134	5.98194e-07	1
RAP1A	Both	no	0.492938	0.306	138.005	0	2	336	0.514091	1.54157e-19	0.84023	6	2454	0.492938	1.8699e-10	0.795756
FCN1	Power1	no	0.493093	0.683	18.7319	0	5	2792	0.493093	0.00153708	0.829309	8	3722	NA	0.998034	NA
HIST1H3J	Both	no	0.493666	0.333	27.4251	0	3	1464	0.607501	0.0169249	0.889252	3	1042	0.493666	0.00230944	0.796127
GPD2	Both	no	0.493877	0.232	45.5633	0	2	370	0.493877	0.000104139	0.830283	6	2455	0.596886	2.05281e-08	0.87197
ECM2	Power6	no	0.494392	0.162	37.4831	1	4	2281	NA	0.930159	NA	9	4549	0.494392	6.72958e-21	0.796235
POLK	Both	no	0.49466	0.351	121.984	0	2	335	0.49466	8.11617e-18	0.831267	6	2452	0.663173	1.12887e-12	0.909282
EYA4	Both	no	0.495114	0.339	18.6487	0	5	2790	0.496218	1.02539e-05	0.832034	5	2185	0.495114	0.108628	0.796297
DAB2IP	Both	no	0.495441	0.234	30.2031	0	9	4618	0.495441	0.0146794	0.831947	10	4763	0.834694	5.98194e-07	1
CGGBP1	Both	no	0.495835	0.308	113.082	0	2	336	0.516223	1.54157e-19	0.84142	6	2454	0.495835	1.8699e-10	0.797134
MOSPD1	Both	no	0.496552	0.308	142.203	0	2	337	0.799787	2.73864e-19	1	6	2454	0.496552	1.8699e-10	0.797134
ZBTB41	Both	no	0.496992	0.293	116.827	0	2	336	0.496992	1.54157e-19	0.832106	6	2451	0.587412	4.05701e-20	0.86546
ZBTB10	Power1	no	0.497763	0.29	97.0539	0	2	338	0.497763	1.01034e-14	0.832209	6	2540	NA	0.927295	NA
C12orf4	Both	no	0.498533	0.292	88.5802	0	2	338	0.498533	1.01034e-14	0.833519	6	2453	0.581008	1.10979e-11	0.861719
WDR63	Both	no	0.498691	0.342	26.574	0	5	2790	0.4993	1.02539e-05	0.833693	5	2185	0.498691	0.108628	0.798157
MIB1	Both	no	0.500064	0.771	148.662	0	2	341	0.500064	1.17098e-12	0.834173	6	2450	0.826527	8.85101e-19	0.979234
SLC44A1	Power6	no	0.500104	0.153	48.1616	0	2	459	NA	0.827579	NA	6	2471	0.500104	0.000299606	0.799324
SLC25A4	Both	no	0.50081	0.313	130.305	0	2	336	0.519037	1.54157e-19	0.844326	6	2454	0.50081	1.8699e-10	0.800512
ZFAND1	Both	no	0.500826	0.478	29.01	0	11	5007	0.500826	0.0290638	0.834241	6	2505	0.746011	0.16161	0.945835
WDR75	Power6	no	0.501512	0.154	45.7573	0	2	460	NA	0.828724	NA	6	2502	0.501512	0.108071	0.800659
ZNF480	Both	no	0.501586	0.828	132.636	0	2	341	0.501586	1.17098e-12	0.835411	4	1340	0.788496	2.4766e-32	0.960726
BBS9	Both	no	0.502343	0.359	142.84	0	2	335	0.502343	8.11617e-18	0.83548	6	2452	0.669158	1.12887e-12	0.911682
KIF2C	Power6	no	0.502909	0.109	42.4178	0	4	2283	NA	0.936098	NA	3	1040	0.502909	0.012039	0.801198
CREB3L1	Power6	no	0.503603	0.166	28.0201	0	4	2281	NA	0.930159	NA	9	4549	0.503603	6.72958e-21	0.801264
NAB1	Both	no	0.503848	0.808	90.9618	0	2	341	0.503848	1.17098e-12	0.835705	6	2465	0.813076	6.21005e-05	0.969444
SERPINH1	Power6	no	0.504984	0.155	19.5845	0	4	2386	NA	0.997506	NA	9	4568	0.504984	0.00738138	0.801978
GABRB1	Both	no	0.506082	0.242	96.2724	0	2	348	0.506082	8.42626e-09	0.836174	4	1340	0.556081	2.4766e-32	0.84549
WDR7	Both	no	0.506353	0.316	54.8939	0	2	390	0.589311	0.00154411	0.882046	6	2454	0.506353	1.8699e-10	0.802493
TAS2R39	Both	no	0.506823	0.872	33.9002	0	5	2792	0.506823	0.00153708	0.837276	5	2177	0.817934	2.74282e-05	0.970151
THSD7A	Both	no	0.507562	0.244	130.563	1	2	348	0.507562	8.42626e-09	0.837724	4	1340	0.559429	2.4766e-32	0.846881
MSH4	Power6	no	0.507716	0.351	20.96	0	3	1761	NA	0.999912	NA	5	2185	0.507716	0.108628	0.80357
ADCY1	Both	no	0.508395	0.423	82.6183	0	2	347	0.597681	4.22722e-09	0.885416	4	1348	0.508395	2.25295e-10	0.804443
TSC1	Both	no	0.50903	0.614	73.9049	0	2	343	0.50903	2.68531e-11	0.837945	10	4778	0.78701	0.0937059	0.95991
FASTKD1	Power6	no	0.509071	0.157	22.7352	0	2	553	NA	0.994134	NA	6	2511	0.509071	0.407927	0.804573
GPX8	Power6	no	0.509744	0.157	7.30512	0	4	2388	NA	0.997545	NA	9	4555	0.509744	1.3415e-06	0.804573
MEPE	Both	no	0.50976	0.242	28.1522	0	5	2793	0.50976	0.00803227	0.838337	5	2180	0.608563	0.014182	0.87796
AZIN1	Both	no	0.510489	0.243	96.0952	0	2	352	0.510489	3.84463e-08	0.839107	6	2464	0.60943	5.71499e-05	0.878532
ZNF138	Both	no	0.511089	0.215	90.8138	0	2	403	0.533296	0.00632273	0.850897	6	2453	0.511089	1.10979e-11	0.807197
ELOVL2	Both	no	0.511215	0.246	70.27	0	2	348	0.511215	8.42626e-09	0.839249	4	1340	0.559983	2.4766e-32	0.848251
SRPK1	Both	no	0.51243	0.326	141.717	0	2	336	0.535898	1.54157e-19	0.851463	6	2454	0.51243	1.8699e-10	0.808863
GRPEL2	Both	no	0.513098	0.326	194.922	0	2	336	0.535252	1.54157e-19	0.851463	6	2454	0.513098	1.8699e-10	0.808863
PSG6	Power1	no	0.513376	0.853	10.8476	0	5	2792	0.513376	0.00153708	0.840032	5	2300	NA	0.999978	NA
CLCA1	Both	no	0.514804	0.245	32.2925	0	5	2796	0.514804	0.0269342	0.840628	5	2178	0.591727	5.35982e-05	0.867749
PPIL4	Both	no	0.515097	0.33	81.1403	0	2	380	0.603826	0.000502008	0.888038	6	2454	0.515097	1.8699e-10	0.811313
PIP	Power1	no	0.515515	0.777	16.022	0	5	2792	0.515515	0.00153708	0.841005	8	4101	NA	0.999883	NA
PRPS1	Both	no	0.51576	0.331	97.9484	0	2	336	0.539108	1.54157e-19	0.854056	6	2454	0.51576	1.8699e-10	0.811918
MRPL30	Both	no	0.516422	0.333	90.1395	0	2	403	0.654377	0.00632273	0.912328	6	2454	0.516422	1.8699e-10	0.813116
RNGTT	Power1	no	0.51693	0.326	18.3931	0	11	5013	0.51693	0.118911	0.841854	6	2521	NA	0.686308	NA
PPPDE1	Both	no	0.517083	0.334	103.011	0	2	336	0.541646	1.54157e-19	0.855574	6	2454	0.517083	1.8699e-10	0.813711
MMGT1	Power1	no	0.517633	0.309	70.0349	0	2	336	0.517633	1.54157e-19	0.842008	12	5338	NA	0.594077	NA
ZNF670	Both	no	0.518334	0.247	77.7598	0	2	434	0.518334	0.28821	0.842124	6	2509	0.522949	0.293458	0.818587
UBXN1	Power6	no	0.519708	0.166	74.6881	0	2	494	NA	0.968836	NA	4	1401	0.519708	0.132197	0.815567
PROM1	Both	no	0.519736	0.253	71.2472	0	2	348	0.519736	8.42626e-09	0.844399	4	1340	0.568124	2.4766e-32	0.852884
OPRM1	Both	no	0.52036	0.374	30.5408	0	5	2790	0.530658	1.02539e-05	0.849709	5	2185	0.52036	0.108628	0.816329
MOCS2	Both	no	0.520436	0.312	137.07	0	2	338	0.520436	1.01034e-14	0.845697	6	2451	0.602363	4.05701e-20	0.874723
GSN	Power6	no	0.521009	0.247	13.5335	0	4	2284	NA	0.956025	NA	9	4558	0.521009	9.87453e-06	0.816442
KIAA0753	Power1	no	0.521134	0.253	27.8542	0	9	4629	0.521134	0.29266	0.846474	10	4824	NA	0.905014	NA
ARRB1	Power1	no	0.521831	0.383	58.2937	0	2	335	0.521831	8.11617e-18	0.847047	4	1438	NA	0.976699	NA
RAB3C	Power1	no	0.522524	0.254	66.959	0	2	441	0.522524	0.471393	0.847179	12	5337	NA	0.57874	NA
NRM	Both	no	0.523215	0.257	90.7448	0	2	348	0.523215	8.42626e-09	0.847217	4	1340	0.570767	2.4766e-32	0.855425
C5orf24	Both	no	0.523904	0.319	83.9366	0	2	336	0.523904	1.54157e-19	0.847693	6	2479	0.668849	0.00161729	0.91158
BCAT1	Both	no	0.524236	0.344	144.557	0	2	336	0.549103	1.54157e-19	0.860435	6	2454	0.524236	1.8699e-10	0.819483
KIF21B	Both	no	0.52459	0.255	35.3038	0	9	4618	0.52459	0.0146794	0.847878	10	4773	0.620759	0.0315681	0.885059
RNF13	Both	no	0.524875	0.344	104.651	0	2	336	0.548491	1.54157e-19	0.860435	6	2454	0.524875	1.8699e-10	0.819483
PIGN	Both	no	0.525274	0.255	71.5661	0	2	352	0.525274	3.84463e-08	0.847878	6	2464	0.620351	5.71499e-05	0.885059
SPOP	Power6	no	0.525511	0.344	27.8874	0	2	726	NA	0.999691	NA	6	2454	0.525511	1.8699e-10	0.819483
SPATA5	Power1	no	0.525955	0.385	62.8842	0	2	335	0.525955	8.11617e-18	0.847944	4	1453	NA	0.990694	NA
HIST1H2AB	Both	no	0.526147	0.376	33.0891	0	3	1464	0.637526	0.0169249	0.904361	3	1042	0.526147	0.00230944	0.820674
PTBP2	Both	no	0.526634	0.317	92.0096	0	2	338	0.526634	1.01034e-14	0.848501	6	2451	0.605489	4.05701e-20	0.87698
PIAS3	Power1	no	0.52731	0.665	49.2857	0	2	343	0.52731	2.68531e-11	0.848593	2	878	NA	0.99998	NA
EDNRA	Power6	no	0.527416	0.254	24.0935	0	4	2284	NA	0.956025	NA	9	4558	0.527416	9.87453e-06	0.821822
PKD1	Power1	no	0.527984	0.321	47.9436	0	2	336	0.527984	1.54157e-19	0.848787	6	2563	NA	0.980127	NA
EPS15L1	Power1	no	0.528656	0.257	16.5624	0	10	4773	0.528656	0.234252	0.849261	11	5217	NA	0.993741	NA
ADAM11	Both	no	0.528685	0.47	83.4015	0	2	351	0.681859	2.06791e-08	0.926818	4	1348	0.528685	2.25295e-10	0.825066
FYTTD1	Both	no	0.529317	0.256	107.137	0	2	403	0.579481	0.00632273	0.87897	6	2509	0.529317	0.293458	0.825392
CTDSPL2	Both	no	0.529326	0.322	182.349	0	2	336	0.529326	1.54157e-19	0.849329	6	2450	0.736162	8.85101e-19	0.941409
TMED2	Both	no	0.531321	0.344	58.1829	0	2	383	0.531321	0.000730899	0.850354	10	4770	0.710223	0.00226765	0.927215
CASKIN1	Both	no	0.531826	0.473	56.9593	0	2	351	0.68334	2.06791e-08	0.927365	4	1348	0.531826	2.25295e-10	0.826249
TBC1D23	Both	no	0.531981	0.324	124.219	1	2	336	0.531981	1.54157e-19	0.850403	6	2451	0.611586	4.05701e-20	0.880024
USO1	Both	no	0.532448	0.258	61.5728	0	2	403	0.582643	0.00632273	0.880106	6	2509	0.532448	0.293458	0.826846
C7orf10	Both	no	0.533069	0.396	32.0568	0	5	2790	0.546643	1.02539e-05	0.859175	5	2185	0.533069	0.108628	0.827255
MRPS14	Power6	no	0.533688	0.177	23.2275	0	2	466	NA	0.852413	NA	6	2512	0.533688	0.437391	0.827645
LCA5	Both	no	0.533951	0.393	139.599	0	2	335	0.533951	8.11617e-18	0.851437	6	2452	0.694803	1.12887e-12	0.920746
BARD1	Power1	no	0.534603	0.393	41.163	0	2	335	0.534603	8.11617e-18	0.851437	4	1438	NA	0.976699	NA
KPNA4	Both	no	0.535531	0.361	118.109	0	2	336	0.556945	1.54157e-19	0.868059	6	2454	0.535531	1.8699e-10	0.828619
CALY	Power6	no	0.536142	0.178	13.752	0	3	1674	NA	0.99982	NA	4	1366	0.536142	4.27183e-05	0.828677
BTF3L4	Both	no	0.536542	0.326	183.686	0	2	336	0.536542	1.54157e-19	0.851463	6	2450	0.73789	8.85101e-19	0.942292
GDAP1L1	Power6	no	0.53675	0.178	3.18973	0	3	1675	NA	0.99982	NA	2	283	0.53675	0.425635	0.828677
STYX	Both	no	0.537187	0.325	117.717	0	2	338	0.537187	1.01034e-14	0.852806	6	2451	0.61244	4.05701e-20	0.880449
CREB3L2	Power6	no	0.537358	0.179	29.9064	0	4	2313	NA	0.992941	NA	9	4573	0.537358	0.041696	0.829697
RSL1D1	Both	no	0.537829	0.263	33.7855	0	2	410	0.537829	0.0212591	0.853282	6	2495	0.625995	0.0267699	0.889083
VAMP4	Both	no	0.537969	0.369	154.931	0	2	336	0.561657	1.54157e-19	0.871391	6	2454	0.537969	1.8699e-10	0.832647
ARHGEF7	Both	no	0.538469	0.634	37.886	0	9	4614	0.538469	3.95988e-05	0.853506	10	4768	0.790685	0.00125217	0.961365
RIT1	Both	no	0.538578	0.369	144.584	0	2	336	0.562239	1.54157e-19	0.871391	6	2454	0.538578	1.8699e-10	0.832647
NFE2L1	Power6	no	0.539185	0.182	8.6644	0	10	4815	NA	0.995935	NA	11	5190	0.539185	0.387814	0.832698
PHF6	Both	no	0.539789	0.13	133.139	0	2	344	0.627635	6.54533e-11	0.89784	6	2450	0.539789	8.85101e-19	0.832798
TTC21B	Both	no	0.540381	0.352	61.3416	0	11	5013	0.540381	0.118911	0.85519	6	2478	0.696343	0.00119235	0.921411
NHLH1	Power6	no	0.540391	0.129	21.6309	0	4	2283	NA	0.936098	NA	3	1040	0.540391	0.012039	0.833091
TICAM2	Both	no	0.540991	0.267	90.4479	0	2	403	0.595748	0.00632273	0.884996	6	2509	0.540991	0.293458	0.83314
PHF20	Both	no	0.541015	0.266	23.5149	0	2	414	0.541015	0.0531513	0.855225	6	2496	0.629537	0.128106	0.89053
SPG21	Both	no	0.541589	0.371	151.501	0	2	336	0.563976	1.54157e-19	0.8722	6	2454	0.541589	1.8699e-10	0.833629
MYT1	Both	no	0.542185	0.183	41.7357	0	2	394	0.804134	0.00211109	1	4	1343	0.542185	9.47881e-14	0.833679
ABR	Both	no	0.542277	0.648	64.4274	0	9	4614	0.542277	3.95988e-05	0.856235	10	4768	0.793297	0.00125217	0.962311
RAB4A	Both	no	0.542906	0.333	140.886	0	2	338	0.542906	1.01034e-14	0.856899	6	2451	0.619122	4.05701e-20	0.883752
CHST9	Power6	no	0.543373	0.129	33.2962	0	4	2283	NA	0.936098	NA	3	1044	0.543373	0.310459	0.835026
ZNF32	Power1	no	0.543533	0.269	41.8931	0	11	5009	0.543533	0.0738698	0.857123	6	2532	NA	0.874781	NA
GABRA5	Both	no	0.543966	0.375	97.487	0	2	336	0.569648	1.54157e-19	0.873791	6	2454	0.543966	1.8699e-10	0.835562
RAB30	Both	no	0.544159	0.338	183.756	0	2	336	0.544159	1.54157e-19	0.857554	4	1340	0.636411	2.4766e-32	0.894264
SP3	Both	no	0.544556	0.375	169.072	0	2	336	0.569089	1.54157e-19	0.873791	6	2454	0.544556	1.8699e-10	0.835562
GUCA1C	Power1	no	0.544782	0.27	7.75979	0	5	2795	0.544782	0.0409444	0.857747	5	2193	NA	0.854879	NA
NXF1	Power1	no	0.545403	0.27	15.8878	0	9	4617	0.545403	0.00753644	0.857747	10	4797	NA	0.725694	NA
APC2	Both	no	0.54573	0.415	57.6971	0	9	4613	0.686258	4.86256e-10	0.928093	10	4762	0.54573	3.62276e-07	0.835699
TTC8	Power1	no	0.546024	0.272	19.9861	0	13	5303	0.546024	0.0236638	0.858979	4	1447	NA	0.98485	NA
GNAI3	Both	no	0.546314	0.376	181.62	0	2	336	0.570761	1.54157e-19	0.874183	6	2454	0.546314	1.8699e-10	0.83604
RASGEF1B	Both	no	0.54748	0.505	83.2179	0	2	335	0.60336	8.11617e-18	0.887903	4	1348	0.54748	2.25295e-10	0.838017
ATAD2	Both	no	0.547877	0.269	25.8106	0	3	1463	0.547877	0.0139057	0.860379	3	1041	0.632241	0.00197115	0.891945
HIST1H3C	Power6	no	0.548062	0.133	43.3001	0	4	2283	NA	0.936098	NA	3	1040	0.548062	0.012039	0.838429
TPCN1	Power6	no	0.548642	0.202	25.1721	0	4	2281	NA	0.930159	NA	9	4549	0.548642	6.72958e-21	0.838473
NEUROD4	Power6	no	0.549222	0.134	47.2448	0	4	2283	NA	0.936098	NA	3	1040	0.549222	0.012039	0.839718
HIRA	Both	no	0.549714	0.242	49.439	0	9	4613	0.549714	4.86256e-10	0.8613	10	4784	0.607691	0.410859	0.87796
WDR36	Both	no	0.549802	0.387	117.476	0	2	336	0.576258	1.54157e-19	0.878353	6	2454	0.549802	1.8699e-10	0.841136
PLIN2	Both	no	0.550326	0.279	26.2471	0	2	400	0.550326	0.00950103	0.863152	4	1356	0.638649	2.92792e-07	0.896442
IKZF4	Both	no	0.550936	0.245	35.7418	0	9	4613	0.550936	4.86256e-10	0.863318	10	4767	0.610727	0.000950475	0.879664
STAM2	Both	no	0.550958	0.259	67.9995	0	2	403	0.583686	0.00632273	0.880667	6	2453	0.550958	1.10979e-11	0.842035
SKA3	Both	no	0.551544	0.274	24.2062	0	3	1463	0.551544	0.0139057	0.863391	3	1041	0.636036	0.00197115	0.894235
BUB1	Power6	no	0.552107	0.136	42.8477	0	4	2283	NA	0.936098	NA	3	1040	0.552107	0.012039	0.842244
ECSIT	Both	no	0.55215	0.629	62.2407	0	2	353	0.55215	4.05356e-07	0.86344	6	2458	0.832501	3.4047e-07	0.992068
ASPN	Power6	no	0.552679	0.207	40.994	0	4	2281	NA	0.930159	NA	9	4549	0.552679	6.72958e-21	0.842706
EIF4E3	Both	no	0.552753	0.28	77.664	0	2	441	0.552753	0.471393	0.863731	6	2492	0.63939	0.0156202	0.896874
LDHA	Power1	no	0.553357	0.282	29.6906	0	2	384	0.553357	0.00166665	0.864876	4	1420	NA	0.813171	NA
C1S	Power6	no	0.553817	0.193	23.0675	0	4	2289	NA	0.976739	NA	9	4563	0.553817	0.00227856	0.842968
ACCN1	Both	no	0.553959	0.286	63.5623	0	2	348	0.553959	8.42626e-09	0.865277	4	1340	0.596422	2.4766e-32	0.871804
RAD54B	Both	no	0.554385	0.523	117.634	0	2	335	0.616787	8.11617e-18	0.892119	4	1348	0.554385	2.25295e-10	0.844003
CXCL9	Both	no	0.554559	0.283	16.8239	0	5	2798	0.554559	0.0336211	0.865442	5	2183	0.642322	0.0736057	0.898151
C1orf124	Both	no	0.554951	0.394	71.8552	0	2	336	0.584723	1.54157e-19	0.880875	6	2454	0.554951	1.8699e-10	0.844237
NPAS2	Both	no	0.555157	0.283	19.958	0	9	4619	0.555157	0.0200971	0.865442	10	4774	0.642685	0.113909	0.898151
NUP93	Power6	no	0.555517	0.215	31.3758	0	2	518	NA	0.975023	NA	4	1349	0.555517	1.99485e-09	0.845443
MDC1	Power1	no	0.555754	0.379	16.143	0	2	383	0.555754	0.000730899	0.866174	6	2614	NA	0.99717	NA
LCORL	Both	no	0.556349	0.288	214.255	0	2	348	0.556349	8.42626e-09	0.866386	4	1340	0.59827	2.4766e-32	0.872816
EPM2AIP1	Both	no	0.557204	0.287	55.5739	0	2	403	0.622286	0.00632273	0.894707	6	2509	0.557204	0.293458	0.845814
ACTN2	Both	no	0.557539	0.288	62.3179	0	2	411	0.557539	0.0558135	0.868213	4	1359	0.736548	1.87888e-06	0.941451
CEP55	Power6	no	0.557762	0.139	37.8041	0	4	2283	NA	0.936098	NA	3	1040	0.557762	0.012039	0.845907
ASZ1	Power1	no	0.558131	0.288	2.62427	0	5	2795	0.558131	0.0409444	0.868213	5	2193	NA	0.854879	NA
TEX9	Both	no	0.558319	0.53	43.9194	0	2	428	0.703794	0.21679	0.936337	4	1348	0.558319	2.25295e-10	0.846219
CASP3	Both	no	0.558722	0.289	130.621	0	2	359	0.558722	8.69579e-06	0.868755	6	2455	0.646619	2.05281e-08	0.900626
FBLN5	Power6	no	0.558875	0.212	32.5273	0	4	2281	NA	0.930159	NA	9	4549	0.558875	6.72958e-21	0.846753
METAP1	Power1	no	0.55931	0.289	54.9396	0	2	412	0.55931	0.0561193	0.868755	6	2514	NA	0.578647	NA
PCSK6	Power1	no	0.560487	0.158	48.2463	0	2	354	0.560487	1.12139e-06	0.870643	6	2861	NA	0.999706	NA
CNTLN	Both	no	0.560536	0.538	87.5011	0	2	347	0.655423	4.22722e-09	0.912823	4	1348	0.560536	2.25295e-10	0.848677
NUDCD1	Both	no	0.561073	0.931	35.0174	0	11	5007	0.561073	0.0290638	0.870891	6	2505	0.809053	0.16161	0.968138
UBN1	Both	no	0.561637	0.449	47.2241	0	9	4613	0.697185	4.86256e-10	0.934649	10	4762	0.561637	3.62276e-07	0.849282
NFYA	Both	no	0.56282	0.298	143.862	0	2	348	0.56282	8.42626e-09	0.8717	4	1340	0.606814	2.4766e-32	0.877676
CPSF2	Both	no	0.563278	0.144	39.1883	0	2	344	0.652272	6.54533e-11	0.910156	6	2450	0.563278	8.85101e-19	0.850184
THADA	Both	no	0.563399	0.448893	133.39	0	2	335	0.563399	8.11617e-18	0.872163	6	2452	0.721518	1.12887e-12	0.932495
ZFR	Power6	no	0.563822	0.202	37.2567	0	2	563	NA	0.99578	NA	6	2477	0.563822	0.000922021	0.850598
YAP1	Power6	no	0.564366	0.142	16.639	0	4	2293	NA	0.986881	NA	3	1044	0.564366	0.310459	0.851206
HSPE1	Both	no	0.564552	0.296	38.7172	0	2	342	0.564552	3.87238e-11	0.872444	6	2463	0.65186	4.69696e-05	0.903385
CDCA7	Power6	no	0.564908	0.144	28.6191	0	4	2283	NA	0.936098	NA	3	1040	0.564908	0.012039	0.851697
SPACA1	Power1	no	0.565126	0.311	13.7796	0	5	2789	0.565126	1.26082e-06	0.872736	5	2198	NA	0.974663	NA
GIN1	Both	no	0.565448	0.229	123.417	0	2	350	0.807913	3.01995e-08	1	6	2452	0.565448	1.12887e-12	0.851772
AP3D1	Both	no	0.565698	0.802	46.0524	0	9	4614	0.565698	3.95988e-05	0.872828	10	4772	0.837641	0.0296569	1
MUM1	Both	no	0.565986	0.549	53.0256	0	2	347	0.657842	4.22722e-09	0.914726	4	1348	0.565986	2.25295e-10	0.851935
ABCA2	Both	no	0.566268	0.818	43.1556	0	9	4614	0.566268	3.95988e-05	0.872865	10	4764	0.570239	2.11956e-06	0.854495
PRKACB	Both	no	0.566523	0.275	79.6138	0	2	403	0.60659	0.00632273	0.88906	6	2453	0.566523	1.10979e-11	0.852138
MGAT5B	Both	no	0.566835	0.807	36.2844	0	9	4614	0.566835	3.95988e-05	0.872886	10	4777	0.81298	0.0693986	0.96942
CACNG7	Both	no	0.567401	0.297	37.9987	0	9	4629	0.567401	0.29266	0.872956	10	4765	0.732044	0.000229342	0.939423
TRIO	Both	no	0.567592	0.458	67.7777	0	9	4613	0.703018	4.86256e-10	0.936192	10	4762	0.567592	3.62276e-07	0.852547
C19orf55	Both	no	0.567965	0.397	83.0217	0	2	383	0.567965	0.000730899	0.873169	6	2451	0.654927	4.05701e-20	0.905344
PSMB5	Both	no	0.568528	0.298	31.9211	0	2	373	0.568528	0.00031304	0.873465	6	2470	0.653229	0.000264396	0.904149
BZW1	Both	no	0.568655	0.415	94.7822	0	2	336	0.602894	1.54157e-19	0.887888	6	2454	0.568655	1.8699e-10	0.852936
GOLPH3L	Both	no	0.569184	0.416	98.1766	0	2	336	0.604752	1.54157e-19	0.888202	6	2454	0.569184	1.8699e-10	0.853329
LRFN3	Power6	no	0.569712	0.812	31.5538	0	9	4715	NA	0.998992	NA	10	4764	0.569712	2.11956e-06	0.853962
ROCK1	Power1	no	0.570206	0.299	27.2681	0	2	439	0.570206	0.466941	0.87397	6	2556	NA	0.976537	NA
IQCE	Both	no	0.571292	0.831	62.2814	0	2	347	0.704822	4.22722e-09	0.936707	10	4764	0.571292	2.11956e-06	0.855471
MBOAT7	Both	no	0.571318	0.395	52.9277	0	2	347	0.571318	4.22722e-09	0.875931	4	1372	0.720449	0.000135923	0.931642
HMGCLL1	Both	no	0.571816	0.423	176.033	0	2	336	0.60976	1.54157e-19	0.890358	6	2454	0.571816	1.8699e-10	0.856028
FNBP1	Both	no	0.571873	0.303	136.387	0	2	362	0.571873	7.43103e-06	0.875956	6	2506	0.655603	0.207714	0.906014
RSPO3	Both	no	0.572339	0.141	68.5783	0	2	365	0.790792	4.02136e-05	1	4	1347	0.572339	6.36232e-11	0.856056
ANK2	Both	no	0.572426	0.395483	42.1996	2	2	347	0.572426	4.22722e-09	0.876108	10	4776	0.720663	0.0787038	0.931744
SOX9	Power6	no	0.572859	0.148	36.1979	0	4	2283	NA	0.936098	NA	3	1040	0.572859	0.012039	0.856066
TSPAN13	Both	no	0.572978	0.304	31.6237	0	2	340	0.572978	1.46867e-13	0.876444	6	2457	0.65594	3.00837e-07	0.906379
MRPS21	Power6	no	0.573379	0.306	40.246	0	2	707	NA	0.999618	NA	6	2509	0.573379	0.293458	0.856406
ANK3	Both	no	0.573529	0.304951	37.3194	0	9	4631	0.573529	0.0350094	0.876905	10	4776	0.65728	0.0787038	0.906724
TRIM13	Both	no	0.573896	0.424	155.862	0	2	336	0.611545	1.54157e-19	0.890659	6	2454	0.573896	1.8699e-10	0.856407
ARL10	Power1	no	0.574077	0.305	18.4361	0	2	425	0.574077	0.275892	0.876929	6	2984	NA	0.999875	NA
PPME1	Power1	no	0.574624	0.305	77.4802	0	2	367	0.574624	4.32483e-05	0.876929	6	2547	NA	0.953527	NA
POLR2B	Both	no	0.574928	0.427	131.087	0	2	336	0.614187	1.54157e-19	0.891554	6	2454	0.574928	1.8699e-10	0.857532
SCML1	Both	no	0.57517	0.307	70.5352	0	2	346	0.57517	8.24299e-09	0.877888	6	2459	0.659269	8.84329e-06	0.907461
HDX	Both	no	0.575441	0.427	111.732	0	2	336	0.61375	1.54157e-19	0.891554	6	2454	0.575441	1.8699e-10	0.857532
GPR12	Power1	no	0.575715	0.307	30.2403	0	13	5299	0.575715	0.00135157	0.877888	4	1530	NA	0.999162	NA
FAM190A	Power6	no	0.575953	0.211	25.2629	0	7	4022	NA	0.999886	NA	7	3462	0.575953	0.418876	0.857616
GPR75	Both	no	0.576465	0.571	74.7807	0	2	356	0.781907	1.81799e-06	0.979684	4	1348	0.576465	2.25295e-10	0.858047
GPR37	Both	no	0.5768	0.308	72.487	0	2	387	0.5768	0.001163	0.878362	4	1350	0.660254	3.54e-09	0.907817
AKR1A1	Power1	no	0.577339	0.732	25.3056	0	2	353	0.577339	4.05356e-07	0.878415	6	2665	NA	0.999379	NA
CSDC2	Both	no	0.577877	0.312	33.3724	0	2	348	0.577877	8.42626e-09	0.878546	4	1405	0.662851	0.203692	0.909217
NRP1	Power6	no	0.577988	0.233	89.9345	0	2	513	NA	0.973586	NA	4	1349	0.577988	1.99485e-09	0.858568
MATR3	Both	no	0.578413	0.384	105.504	0	2	338	0.578413	1.01034e-14	0.878829	6	2473	0.715658	0.000327621	0.929257
FOXA2	Both	no	0.578948	0.309	3.08577	0	6	3420	0.578948	0.199487	0.878834	8	3668	0.660907	0.0930442	0.90817
CLIC4	Both	no	0.580005	0.581	54.39	0	2	351	0.729818	2.06791e-08	0.942481	4	1348	0.580005	2.25295e-10	0.860657
CXXC4	Both	no	0.580012	0.313	76.5442	0	2	348	0.580012	8.42626e-09	0.87901	4	1340	0.619942	2.4766e-32	0.884391
HTT	Both	no	0.580507	0.484151	46.6953	0	9	4613	0.723366	4.86256e-10	0.940287	10	4762	0.580507	3.62276e-07	0.861343
ATP6V1C1	Both	no	0.580541	0.385	123.15	0	2	338	0.580541	1.01034e-14	0.879197	6	2451	0.64768	4.05701e-20	0.901854
FAM65A	Both	no	0.581069	0.31	35.9212	0	9	4629	0.581069	0.29266	0.879302	10	4765	0.739407	0.000229342	0.942527
CTDSP1	Power6	no	0.581508	0.0271	14.0549	0	4	2293	NA	0.986881	NA	13	5394	0.581508	0.368042	0.86192
PRKAG1	Both	no	0.581595	0.31	34.9132	0	11	5016	0.581595	0.383631	0.879302	7	3450	0.661233	4.04245e-06	0.908521
ADD2	Both	no	0.582007	0.588	34.8111	0	2	347	0.668176	4.22722e-09	0.920714	4	1348	0.582007	2.25295e-10	0.862425
AP1G1	Power1	no	0.582119	0.31	57.2791	0	2	367	0.582119	4.32483e-05	0.879302	12	5338	NA	0.594077	NA
TCIRG1	Power6	no	0.582505	0.218	2.11032	0	5	3008	NA	0.999762	NA	9	4569	0.582505	0.0105313	0.862695
MAP3K9	Power6	no	0.583001	0.218	38.767	0	15	5542	NA	0.96527	NA	10	4780	0.583001	0.236009	0.862695
BCLAF1	Both	no	0.583165	0.988	92.9157	0	2	380	0.583165	0.000502008	0.880171	6	2454	0.601913	1.8699e-10	0.874519
LAMA2	Power6	no	0.583495	0.234682	33.3948	0	4	2281	NA	0.930159	NA	9	4549	0.583495	6.72958e-21	0.863069
TDRD3	Both	no	0.58399	0.157	138.534	0	2	344	0.666218	6.54533e-11	0.919503	6	2450	0.58399	8.85101e-19	0.863729
VPS37A	Both	no	0.584205	0.313	60.166	0	2	374	0.584205	0.000340773	0.880688	6	2456	0.664771	3.60032e-08	0.909561
COL18A1	Power6	no	0.584483	0.22	6.88188	0	5	3015	NA	0.999765	NA	9	4551	0.584483	9.44155e-11	0.864089
PRUNE	Power6	no	0.584974	0.22	31.0353	0	2	568	NA	0.996258	NA	6	2488	0.584974	0.00563203	0.864089
POLR2K	Both	no	0.58524	0.314	59.4324	0	2	369	0.58524	5.18776e-05	0.881144	6	2466	0.665405	9.61231e-05	0.909903
GPX3	Power6	no	0.585464	0.156	23.3211	0	4	2283	NA	0.936098	NA	3	1040	0.585464	0.012039	0.86417
MAGEA12	Power1	no	0.585754	0.314	14.5801	0	5	2796	0.585754	0.0269342	0.881144	5	2199	NA	0.974988	NA
ACBD3	Both	no	0.585952	0.446	80.075	0	2	336	0.624771	1.54157e-19	0.896907	6	2454	0.585952	1.8699e-10	0.864306
IGBP1	Both	no	0.586267	0.85	62.5154	0	2	353	0.586267	4.05356e-07	0.881178	6	2458	0.832848	3.4047e-07	0.993965
NPFFR2	Both	no	0.58644	0.495	24.8782	0	5	2790	0.611101	1.02539e-05	0.890616	5	2185	0.58644	0.108628	0.864813
SOX4	Both	no	0.586778	0.318	62.9693	0	2	348	0.586778	8.42626e-09	0.881286	4	1340	0.621574	2.4766e-32	0.88649
FAM46A	Power6	no	0.586927	0.222	32.8334	0	2	569	NA	0.996307	NA	4	1355	0.586927	2.21909e-07	0.865459
BCL9L	Power1	no	0.587288	0.218	30.4931	0	15	5530	0.587288	0.148414	0.881301	7	3459	NA	0.818822	NA
TAF7	Both	no	0.587796	0.391	102.217	0	2	338	0.587796	1.01034e-14	0.881365	6	2451	0.652545	4.05701e-20	0.903627
CCL2	Power6	no	0.587896	0.239	16.8996	0	4	2281	NA	0.930159	NA	9	4549	0.587896	6.72958e-21	0.865841
QARS	Both	no	0.588302	0.844	75.9333	0	2	353	0.588302	4.05356e-07	0.881598	6	2486	0.816285	0.00389193	0.970058
PAPSS2	Power6	no	0.588379	0.329	21.2342	0	4	2284	NA	0.956025	NA	9	4558	0.588379	9.87453e-06	0.865996
VSNL1	Both	no	0.588807	0.319	163.832	0	2	348	0.588807	8.42626e-09	0.881732	4	1340	0.623194	2.4766e-32	0.886902
EIF6	Power1	no	0.589814	0.826	8.7991	0	2	353	0.589814	4.05356e-07	0.882375	6	2665	NA	0.999379	NA
LY6H	Power6	no	0.589822	0.224	9.91365	0	2	931	NA	0.999893	NA	4	1402	0.589822	0.173628	0.866806
KIF14	Power6	no	0.5903	0.159	34.8792	0	4	2283	NA	0.936098	NA	3	1040	0.5903	0.012039	0.867009
NCOA6	Both	no	0.590315	0.22	56.7221	0	15	5530	0.590315	0.148414	0.882616	10	4765	0.675496	0.000229342	0.913031
AIMP1	Both	no	0.590777	0.456	116.908	0	2	362	0.675164	7.43103e-06	0.924149	6	2454	0.590777	1.8699e-10	0.867645
CBLB	Both	no	0.590816	0.322	98.0271	0	2	348	0.590816	8.42626e-09	0.883053	4	1340	0.624799	2.4766e-32	0.888123
HIST1H1D	Power6	no	0.591253	0.496	16.0597	0	15	5557	NA	0.992341	NA	3	1042	0.591253	0.00230944	0.867694
POTEE	Both	no	0.591316	0.32	13.4104	0	5	2799	0.591316	0.0679438	0.883815	5	2181	0.670389	0.0206469	0.911908
NGFRAP1	Both	no	0.591814	0.32	25.4116	0	13	5307	0.591814	0.0366331	0.883815	2	272	0.669775	1.95487e-11	0.911908
OLFML3	Power6	no	0.592201	0.334	23.6925	0	4	2284	NA	0.956025	NA	9	4558	0.592201	9.87453e-06	0.868266
NCOA4	Both	no	0.592311	0.32	23.3102	0	2	375	0.592311	0.000354361	0.883815	6	2480	0.671	0.00162439	0.911908
RLIM	Power6	no	0.592673	0.227	55.9705	0	2	468	NA	0.787317	NA	6	2494	0.592673	0.0320646	0.868784
C1orf115	Both	no	0.592806	0.321	50.6239	0	2	411	0.592806	0.0558135	0.88425	4	1340	0.623998	2.4766e-32	0.887718
COX16	Both	no	0.5933	0.321	99.1373	0	2	369	0.5933	5.18776e-05	0.88425	6	2466	0.671911	9.61231e-05	0.912235
C11orf30	Power1	no	0.593793	0.321	20.9775	0	10	4773	0.593793	0.234252	0.88425	11	5217	NA	0.993741	NA
DCC	Both	no	0.594283	0.325	78.0933	0	2	348	0.594283	8.42626e-09	0.884348	4	1340	0.626393	2.4766e-32	0.88932
ZBTB47	Both	no	0.594556	0.622	25.152	0	2	347	0.676712	4.22722e-09	0.925074	4	1348	0.594556	2.25295e-10	0.870361
BBS1	Power1	no	0.594773	0.322	45.4978	0	9	4617	0.594773	0.00753644	0.884682	10	4797	NA	0.725694	NA
LYPD6	Power6	no	0.595024	0.23	15.9517	0	2	937	NA	0.999897	NA	4	1403	0.595024	0.178055	0.870712
MDK	Both	no	0.595261	0.322	59.6254	0	13	5295	0.595261	0.000249009	0.884682	4	1349	0.650131	1.99485e-09	0.902443
FABP2	Power1	no	0.596234	0.323	14.8042	0	5	2795	0.596234	0.0409444	0.885111	5	2193	NA	0.854879	NA
ATP6V0E1	Both	no	0.596717	0.323	10.0064	0	9	4637	0.596717	0.467644	0.885111	10	4769	0.674014	0.0027247	0.912882
ZFPM2	Both	no	0.5972	0.327	86.2776	0	2	348	0.5972	8.42626e-09	0.885197	4	1340	0.627973	2.4766e-32	0.890107
MYCBP2	Both	no	0.597348	0.232	52.6229	0	2	356	0.703277	1.81799e-06	0.93625	10	4776	0.597348	0.0787038	0.87197
NT5C2	Both	no	0.598161	0.324	36.6382	0	2	410	0.598161	0.0212591	0.885538	6	2495	0.676378	0.0267699	0.913203
SSBP2	Power1	no	0.598639	0.324	25.3419	0	2	438	0.598639	0.488847	0.885538	6	2555	NA	0.970222	NA
SSR3	Power6	no	0.59873	0.234	11.0698	0	7	4082	NA	0.999967	NA	6	2499	0.59873	0.0487016	0.873208
IFRD1	Power1	no	0.599116	0.325	65.8609	0	2	386	0.599116	0.0021267	0.885961	6	2516	NA	0.617148	NA
KBTBD4	Both	no	0.599593	0.326	27.7059	0	2	410	0.599593	0.0212591	0.886382	6	2495	0.677254	0.0267699	0.913838
CNN1	Power6	no	0.599645	0.234	3.15579	0	4	2413	NA	0.998571	NA	9	4559	0.599645	0.000154123	0.873208
MAP3K13	Power1	no	0.600067	0.326	16.0068	0	2	425	0.600067	0.275892	0.886382	4	1434	NA	0.957462	NA
E2F1	Power6	no	0.6001	0.166	28.8767	0	3	1478	NA	0.994522	NA	3	1040	0.6001	0.012039	0.873252
GOLGA3	Both	no	0.600555	0.527	71.6388	0	9	4613	0.737368	4.86256e-10	0.945921	10	4762	0.600555	3.62276e-07	0.87382
ATP6V1D	Both	no	0.601014	0.725	86.0502	0	11	5007	0.601014	0.0290638	0.887501	6	2474	0.803364	0.00033874	0.966562
UFD1L	Power6	no	0.601461	0.236	20.595	0	11	5048	NA	0.893525	NA	7	3451	0.601461	0.000400861	0.874425
PPP1CC	Both	no	0.601486	0.414	113.564	0	2	336	0.601486	1.54157e-19	0.887572	6	2451	0.665721	4.05701e-20	0.909926
DLGAP4	Both	no	0.601957	0.329	20.1697	0	9	4629	0.601957	0.29266	0.887628	10	4765	0.747615	0.000229342	0.946593
STK32C	Both	no	0.602426	0.329	11.8073	0	2	411	0.602426	0.0558135	0.887628	4	1359	0.757644	1.87888e-06	0.950323
GTSE1	Power6	no	0.602812	0.168	41.8733	0	4	2283	NA	0.936098	NA	3	1040	0.602812	0.012039	0.874944
CFTR	Both	no	0.60326	0.53119	31.8949	0	5	2790	0.628847	1.02539e-05	0.898794	5	2185	0.60326	0.108628	0.875018
DCP2	Power6	no	0.603708	0.239	38.6164	0	7	4084	NA	0.999968	NA	6	2489	0.603708	0.0064925	0.876214
CD248	Power6	no	0.604155	0.239	26.8111	0	4	2313	NA	0.992941	NA	9	4573	0.604155	0.041696	0.876214
PPIL3	Both	no	0.604289	0.411	147.289	0	2	338	0.604289	1.01034e-14	0.888095	6	2451	0.662529	4.05701e-20	0.909146
ACTG2	Power6	no	0.6046	0.257	32.9547	0	4	2281	NA	0.930159	NA	9	4549	0.6046	6.72958e-21	0.876425
TRMT112	Power6	no	0.605045	0.24	16.976	0	7	4085	NA	0.999968	NA	7	3450	0.605045	4.04245e-06	0.876801
GSTM2	Power1	no	0.605213	0.331	54.123	0	2	431	0.605213	0.25344	0.888445	4	1418	NA	0.690071	NA
NDUFAB1	Both	no	0.605673	0.331	5.50943	0	11	5015	0.605673	0.203962	0.888445	7	3453	0.681278	0.0225108	0.915391
HSDL2	Both	no	0.605932	0.657	97.8288	0	2	428	0.744698	0.21679	0.949143	4	1348	0.605932	2.25295e-10	0.877489
IL2	Power1	no	0.606132	0.332	19.2005	0	5	2801	0.606132	0.42132	0.88885	5	2219	NA	0.996615	NA
ANKRD5	Both	no	0.606373	0.489	128.642	0	2	336	0.645068	1.54157e-19	0.907271	6	2454	0.606373	1.8699e-10	0.877673
PHF16	Power1	no	0.607046	0.333	23.4894	0	2	414	0.607046	0.0531513	0.889252	6	2533	NA	0.903028	NA
C7orf60	Both	no	0.607956	0.276	74.8944	0	2	403	0.607956	0.00632273	0.889551	6	2452	0.611157	1.12887e-12	0.879867
KCNF1	Both	no	0.608128	0.242	10.2732	0	2	365	0.797399	4.02136e-05	1	4	1389	0.608128	0.00862351	0.87796
ATP5B	Both	no	0.608408	0.334	13.0612	0	11	5008	0.608408	0.0199656	0.889652	7	3451	0.68325	0.000400861	0.916299
FXYD2	Both	no	0.60886	0.334	16.8276	0	6	3420	0.60886	0.199487	0.889652	8	3668	0.683529	0.0930442	0.916299
RAB10	Both	no	0.608997	0.326	78.1727	0	2	403	0.651919	0.00632273	0.909995	6	2453	0.608997	1.10979e-11	0.877976
UBE3A	Both	no	0.60931	0.862	53.7249	0	11	5007	0.60931	0.0290638	0.889676	6	2474	0.818386	0.00033874	0.970166
COL3A1	Power6	no	0.609864	0.263	34.3032	0	4	2281	NA	0.930159	NA	9	4549	0.609864	6.72958e-21	0.87964
NLGN4X	Both	no	0.610208	0.34	84.2472	0	2	348	0.610208	8.42626e-09	0.890457	4	1340	0.636785	2.4766e-32	0.89499
SRXN1	Power6	no	0.610296	0.245	65.5711	0	2	513	NA	0.973586	NA	4	1382	0.610296	0.00501976	0.879664
TCP11L2	Both	no	0.610655	0.975	195.759	0	2	336	0.610655	1.54157e-19	0.890458	6	2454	0.648033	1.8699e-10	0.902032
ZWILCH	Power1	no	0.611989	0.769	20.1018	0	11	5007	0.611989	0.0290638	0.89081	6	2582	NA	0.989449	NA
FLNC	Power6	no	0.612014	0.245741	26.5553	0	4	2422	NA	0.998673	NA	9	4556	0.612014	2.18062e-06	0.880078
EPB41L3	Both	no	0.61243	0.341	95.7478	0	2	348	0.61243	8.42626e-09	0.890843	4	1340	0.637159	2.4766e-32	0.89535
CSN1S1	Both	no	0.612866	0.553	24.0979	0	5	2790	0.635197	1.02539e-05	0.903085	5	2185	0.612866	0.108628	0.88048
PIBF1	Both	no	0.612871	0.518	107.914	0	2	335	0.612871	8.11617e-18	0.890984	6	2452	0.740905	1.12887e-12	0.943224
BMP7	Power6	no	0.61329	0.175	46.7325	0	4	2283	NA	0.936098	NA	3	1040	0.61329	0.012039	0.88057
ADRA2A	Power1	no	0.613311	0.338	26.7867	0	2	396	0.613311	0.00336678	0.891224	10	4943	NA	0.991814	NA
THSD4	Power6	no	0.613713	0.247	16.4632	0	4	2291	NA	0.982755	NA	9	4562	0.613713	0.001589	0.880777
ENTPD7	Both	no	0.614135	0.247	29.6026	0	2	354	0.679157	1.12139e-06	0.925926	4	1390	0.614135	0.0148436	0.880777
SHISA5	Power6	no	0.614556	0.247	33.3279	0	2	451	NA	0.671355	NA	4	1365	0.614556	1.74565e-05	0.880777
PLEKHG5	Both	no	0.614623	0.343	99.7306	0	2	348	0.614623	8.42626e-09	0.89161	4	1340	0.637906	2.4766e-32	0.896064
GMPS	Power6	no	0.614975	0.278	38.5015	0	11	5028	NA	0.915532	NA	6	2452	0.614975	1.12887e-12	0.880857
SLC6A6	Power1	no	0.615058	0.339	43.3815	0	2	376	0.615058	0.000393467	0.891611	10	4794	NA	0.517906	NA
SCAMP1	Both	no	0.615395	0.335	91.1869	0	2	403	0.65577	0.00632273	0.912975	6	2453	0.615395	1.10979e-11	0.881736
FAM188A	Both	no	0.615492	0.82	61.0948	0	11	5007	0.615492	0.0290638	0.891943	6	2474	0.814032	0.00033874	0.9697
MRI1	Both	no	0.615925	0.34	46.8104	0	2	378	0.615925	0.000335261	0.891995	6	2484	0.687663	0.00295941	0.918066
RCN2	Power6	no	0.61623	0.249	66.6442	0	2	575	NA	0.996887	NA	6	2497	0.61623	0.0378402	0.881873
RAB6B	Power1	no	0.616356	0.34	3.88296	0	4	2278	0.616356	0.485729	0.891995	2	289	NA	0.975563	NA
APOD	Power6	no	0.616646	0.249	17.7592	0	4	2281	NA	0.930159	NA	9	4560	0.616646	0.00016597	0.881873
TMEM100	Power6	no	0.617061	0.268	31.1133	0	4	2281	NA	0.930159	NA	9	4549	0.617061	6.72958e-21	0.882211
RBM24	Both	no	0.617216	0.345	66.7164	0	2	348	0.617216	8.42626e-09	0.892366	4	1340	0.63902	2.4766e-32	0.896769
HIST1H2AH	Both	no	0.617644	0.335	35.4819	0	3	1463	0.617644	0.0139057	0.892648	3	1040	0.744752	0.012039	0.944821
COPZ1	Both	no	0.618071	0.342	100.421	0	2	410	0.618071	0.0212591	0.892757	6	2495	0.689015	0.0267699	0.91864
FCGR2A	Power6	no	0.618299	0.25	3.42671	0	2	802	NA	0.999645	NA	4	1367	0.618299	6.24641e-05	0.882414
CLSTN1	Both	no	0.618497	0.342	31.2692	0	9	4618	0.618497	0.0146794	0.892757	10	4763	0.834871	5.98194e-07	1
ANPEP	Power6	no	0.618711	0.271	30.5112	0	4	2313	NA	0.992941	NA	9	4549	0.618711	6.72958e-21	0.883708
AHDC1	Both	no	0.618922	0.3	68.0755	0	9	4613	0.618922	4.86256e-10	0.892957	10	4765	0.734411	0.000229342	0.940165
CREBBP	Both	no	0.619346	0.989	76.1362	0	9	4613	0.619346	4.86256e-10	0.893051	10	4765	0.800444	0.000229342	0.965296
RAPGEFL1	Both	no	0.619532	0.696	78.8114	0	2	351	0.75075	2.06791e-08	0.95159	4	1348	0.619532	2.25295e-10	0.8843
RNF41	Both	no	0.619768	0.343	59.25	0	2	339	0.619768	2.51669e-13	0.893134	6	2456	0.690353	3.60032e-08	0.918925
SPOCK1	Power1	no	0.62019	0.343	22.0789	0	2	441	0.62019	0.471393	0.893134	4	1544	NA	0.999284	NA
OSBPL1A	Both	no	0.620611	0.35	97.4501	0	2	348	0.620611	8.42626e-09	0.894217	4	1340	0.644125	2.4766e-32	0.898497
RINT1	Both	no	0.621031	0.462	68.0456	0	11	5013	0.621031	0.118911	0.894227	6	2478	0.742016	0.00119235	0.943535
DGKA	Power6	no	0.621167	0.257	78.3166	0	2	513	NA	0.973586	NA	4	1382	0.621167	0.00501976	0.886088
ANKS1A	Power1	no	0.62145	0.346	25.0158	0	10	4772	0.62145	0.00437	0.894252	11	5204	NA	0.788394	NA
POLR1A	Both	no	0.621869	0.347	23.7812	0	9	4626	0.621869	0.0172486	0.89462	10	4765	0.756498	0.000229342	0.950004
KDM5B	Power6	no	0.621981	0.258	29.7958	0	2	873	NA	0.999808	NA	4	1404	0.621981	0.199099	0.886597
F13A1	Power6	no	0.622386	0.277	36.9592	0	4	2281	NA	0.930159	NA	9	4549	0.622386	6.72958e-21	0.886607
TAF4	Both	no	0.622702	0.305	61.7605	0	9	4613	0.622702	4.86256e-10	0.895096	10	4770	0.681844	0.00226765	0.915872
SNX2	Both	no	0.62279	0.524	128.439	0	2	336	0.656809	1.54157e-19	0.914226	6	2454	0.62279	1.8699e-10	0.886868
VBP1	Both	no	0.623118	0.349	89.6118	0	2	369	0.623118	5.18776e-05	0.895348	6	2505	0.693767	0.16161	0.920597
FUNDC1	Both	no	0.623532	0.349	23.7602	0	2	433	0.623532	0.282363	0.895348	6	2500	0.694027	0.0631031	0.920597
HIST2H2AB	Power6	no	0.623596	0.572	35.3242	0	15	5561	NA	0.994839	NA	3	1042	0.623596	0.00230944	0.887115
ARMC1	Both	no	0.623946	0.35	15.0447	0	2	375	0.623946	0.000354361	0.895709	6	2480	0.695575	0.00162439	0.92087
N4BP2L1	Both	no	0.624358	0.35	78.402	0	2	387	0.624358	0.001163	0.895709	4	1373	0.695318	0.000267945	0.92087
OSBPL11	Both	no	0.624399	0.528	154.998	0	2	336	0.658869	1.54157e-19	0.914948	6	2454	0.624399	1.8699e-10	0.887836
CIC	Both	no	0.625184	0.31	65.5697	0	9	4613	0.625184	4.86256e-10	0.89716	10	4765	0.739219	0.000229342	0.942527
TMEM26	Both	no	0.625199	0.589	22.1762	0	5	2790	0.649786	1.02539e-05	0.909261	5	2185	0.625199	0.108628	0.888514
DEPDC5	Power1	no	0.625595	0.355	23.6473	0	9	4624	0.625595	0.101179	0.897481	10	4819	NA	0.908477	NA
FAM19A1	Both	no	0.625597	0.336	48.4544	0	2	365	0.804266	4.02136e-05	1	4	1351	0.625597	1.28871e-08	0.888671
PEA15	Both	no	0.626005	0.355	19.3659	0	3	1465	0.626005	0.0643582	0.897481	3	1039	0.697362	0.00689783	0.92221
VPS13A	Both	no	0.626414	0.355	24.4111	0	11	5012	0.626414	0.105483	0.897481	6	2505	0.697108	0.16161	0.92221
ODZ1	Power6	no	0.626789	0.264	14.709	0	8	4356	NA	0.999908	NA	4	1405	0.626789	0.203692	0.889569
GALNT10	Power1	no	0.626822	0.356	11.5694	0	2	382	0.626822	0.00116764	0.897829	4	1430	NA	0.934803	NA
KCNQ5	Both	no	0.627184	0.179	42.0144	0	2	365	0.806497	4.02136e-05	1	4	1347	0.627184	6.36232e-11	0.889803
ZNF768	Power1	no	0.627229	0.356	18.6751	0	9	4632	0.627229	0.494931	0.897829	10	4841	NA	0.937975	NA
NNT	Both	no	0.627579	0.537	96.1158	0	2	336	0.661911	1.54157e-19	0.916523	6	2454	0.627579	1.8699e-10	0.889956
SRRM2	Both	no	0.628039	0.246761	46.5124	0	15	5530	0.628039	0.148414	0.898077	10	4765	0.701614	0.000229342	0.924148
CIRH1A	Both	no	0.628365	0.538	128.319	0	2	336	0.662245	1.54157e-19	0.916694	6	2454	0.628365	1.8699e-10	0.890187
BCKDHB	Both	no	0.628444	0.452	133.217	0	2	336	0.628444	1.54157e-19	0.898492	6	2451	0.689819	4.05701e-20	0.918858
ZNF148	Both	no	0.628757	0.539	187.081	0	2	336	0.66258	1.54157e-19	0.916864	6	2454	0.628757	1.8699e-10	0.890417
FBXO8	Both	no	0.629147	0.299	52.2988	0	2	350	0.810311	3.01995e-08	1	6	2452	0.629147	1.12887e-12	0.890466
ILDR2	Both	no	0.62925	0.359	29.727	0	13	5306	0.62925	0.0379957	0.89886	4	1412	0.699378	0.372096	0.923254
DISP2	Both	no	0.629651	0.36	30.6669	0	9	4618	0.629651	0.0146794	0.899199	10	4763	0.834959	5.98194e-07	1
CNOT3	Both	no	0.630052	0.316	50.6297	1	9	4613	0.630052	4.86256e-10	0.899544	10	4765	0.742935	0.000229342	0.943868
ZNF295	Power6	no	0.630313	0.982	67.8162	0	2	524	NA	0.978738	NA	6	2454	0.630313	1.8699e-10	0.891083
DOK3	Both	no	0.630453	0.983	35.455	0	9	4629	0.630453	0.29266	0.899826	10	4765	0.819817	0.000229342	0.970702
POLB	Both	no	0.630701	0.301	95.0696	0	2	350	0.792744	3.01995e-08	1	6	2452	0.630701	1.12887e-12	0.891312
GNG7	Power1	no	0.630852	0.362	27.1638	0	13	5299	0.630852	0.00135157	0.899872	4	1493	NA	0.997852	NA
SLC6A1	Power6	no	0.631087	0.288	10.206	0	4	2281	NA	0.930159	NA	9	4549	0.631087	6.72958e-21	0.89161
CCNG1	Both	no	0.63125	0.453	124.349	0	2	338	0.63125	1.01034e-14	0.900093	6	2451	0.691676	4.05701e-20	0.919071
SLITRK5	Both	no	0.631473	0.344	60.9592	0	2	365	0.788493	4.02136e-05	1	4	1351	0.631473	1.28871e-08	0.891676
RAI1	Both	no	0.631647	0.318	42.7704	0	9	4613	0.631647	4.86256e-10	0.900318	10	4765	0.744209	0.000229342	0.944303
NRAS	Both	no	0.631857	0.545	180.828	0	2	336	0.663911	1.54157e-19	0.917867	6	2454	0.631857	1.8699e-10	0.891776
SAT2	Both	no	0.632044	0.364	17.4442	0	13	5307	0.632044	0.0366331	0.900537	2	278	0.702597	0.0158966	0.924524
ZNF680	Both	no	0.63244	0.49	21.5628	0	11	5013	0.63244	0.118911	0.901082	6	2478	0.749723	0.00119235	0.947449
HIST1H2BB	Both	no	0.632624	0.596	20.2699	0	3	1464	0.733339	0.0169249	0.944012	3	1042	0.632624	0.00230944	0.892111
CDH2	Power1	no	0.632836	0.368	20.0131	0	2	367	0.632836	4.32483e-05	0.901842	6	2902	NA	0.999778	NA
GPR162	Both	no	0.633232	0.369	30.0123	0	2	411	0.633232	0.0558135	0.902163	4	1353	0.704301	1.33129e-07	0.925759
RBBP6	Both	no	0.633387	0.611	40.4295	0	9	4613	0.761981	4.86256e-10	0.954017	10	4762	0.633387	3.62276e-07	0.892806
IGF2BP1	Both	no	0.633627	0.375	92.2294	0	2	348	0.633627	8.42626e-09	0.902667	4	1340	0.656612	2.4766e-32	0.906427
GABRA4	Power6	no	0.633768	0.271	22.6297	0	2	966	NA	0.99992	NA	4	1397	0.633768	0.0409741	0.892871
ZNF581	Power1	no	0.634021	0.371	9.812	0	2	427	0.634021	0.353523	0.902801	6	2519	NA	0.662333	NA
MIOS	Both	no	0.634148	0.551	148.108	0	2	338	0.666546	1.01034e-14	0.919941	6	2454	0.634148	1.8699e-10	0.893102
MYO9B	Power1	no	0.634414	0.371	26.4179	0	2	391	0.634414	0.00159561	0.902801	6	2528	NA	0.774929	NA
TMEM106B	Both	no	0.634527	0.553	169.983	0	2	336	0.66589	1.54157e-19	0.91916	6	2454	0.634527	1.8699e-10	0.893537
NEIL3	Both	no	0.634806	0.364	32.7961	0	3	1463	0.634806	0.0139057	0.902915	3	1040	0.757154	0.012039	0.950211
DPYSL5	Both	no	0.634905	0.616	63.4006	0	9	4613	0.765943	4.86256e-10	0.954399	10	4762	0.634905	3.62276e-07	0.893747
GFM1	Both	no	0.635283	0.399	46.3453	0	2	403	0.688553	0.00632273	0.929885	6	2509	0.635283	0.293458	0.894007
NEU1	Both	no	0.635587	0.372	89.9598	0	2	339	0.635587	2.51669e-13	0.903116	6	2456	0.706466	3.60032e-08	0.926482
AFF2	Both	no	0.63566	0.274	83.1435	0	2	354	0.698533	1.12139e-06	0.935143	4	1345	0.63566	2.735e-13	0.894235
GALNTL5	Both	no	0.635976	0.373	21.7806	0	5	2802	0.635976	0.391953	0.90343	5	2184	0.707179	0.105243	0.926721
VTA1	Power1	no	0.636365	0.309	40.5089	0	2	403	0.636365	0.00632273	0.903846	6	2545	NA	0.949884	NA
RYR1	Both	no	0.636753	0.374467	11.3886	0	6	3420	0.636753	0.199487	0.903887	8	3668	0.708828	0.0930442	0.927068
GRIN2A	Both	no	0.63714	0.375	12.0273	0	13	5308	0.63714	0.204379	0.904053	4	1394	0.709992	0.0259768	0.927194
PEX12	Power1	no	0.637911	0.376	18.5059	0	2	410	0.637911	0.0212591	0.904361	6	2657	NA	0.998533	NA
HIST1H1C	Both	no	0.638278	0.617	24.6831	0	3	1464	0.737764	0.0169249	0.945969	3	1042	0.638278	0.00230944	0.896106
FLRT1	Both	no	0.638295	0.26	32.0016	0	15	5530	0.638295	0.148414	0.904481	10	4765	0.714768	0.000229342	0.928775
KRT40	Power1	no	0.638679	0.379	19.5484	0	6	3421	0.638679	0.315473	0.905275	8	3688	NA	0.964656	NA
ELAVL3	Both	no	0.639062	0.332	69.5853	0	9	4613	0.639062	4.86256e-10	0.905447	10	4765	0.748849	0.000229342	0.947189
RAPGEF2	Both	no	0.639445	0.38	11.0979	0	10	4776	0.639445	0.498029	0.905576	15	5458	0.71297	0.424107	0.928353
KPNA1	Power6	no	0.639759	0.28	110.746	0	2	470	NA	0.891955	NA	6	2504	0.639759	0.195507	0.896874
HCRTR2	Both	no	0.639826	0.38	85.6519	0	2	387	0.639826	0.001163	0.905576	4	1369	0.712744	8.06279e-05	0.928353
PDCL2	Both	no	0.640128	0.637	20.9567	0	5	2790	0.661575	1.02539e-05	0.915962	5	2185	0.640128	0.108628	0.897578
C14orf129	Both	no	0.640206	0.476	96.1755	0	2	338	0.640206	1.01034e-14	0.905644	6	2451	0.700625	4.05701e-20	0.923712
DLX3	Both	no	0.640496	0.282	27.6014	0	6	3418	0.810808	0.108627	1	8	3669	0.640496	0.494552	0.897729
RNF152	Both	no	0.640586	0.385	29.0884	0	2	348	0.640586	8.42626e-09	0.905709	4	1405	0.716982	0.203692	0.92948
OSR1	Power6	no	0.640863	0.303	39.1715	0	4	2281	NA	0.930159	NA	9	4549	0.640863	6.72958e-21	0.897846
ATN1	Both	no	0.640964	0.333	61.3413	0	9	4613	0.640964	4.86256e-10	0.905795	10	4765	0.749374	0.000229342	0.947385
MMP2	Power6	no	0.641229	0.303	16.3772	0	4	2281	NA	0.930159	NA	9	4549	0.641229	6.72958e-21	0.897846
UBR7	Power1	no	0.641341	0.381	55.479	0	2	424	0.641341	0.158415	0.905876	6	2666	NA	0.998783	NA
GNPDA1	Both	no	0.641594	0.575	35.3129	0	2	371	0.727916	0.000123938	0.941836	6	2454	0.641594	1.8699e-10	0.898096
GSTA3	Both	no	0.641718	0.381	19.387	0	5	2793	0.641718	0.00803227	0.905876	5	2180	0.714321	0.014182	0.928581
PPP6C	Both	no	0.641959	0.575	79.7747	0	2	337	0.802391	2.73864e-19	1	6	2454	0.641959	1.8699e-10	0.898096
KAL1	Power1	no	0.642093	0.382	24.5736	0	13	5299	0.642093	0.00135157	0.906173	4	1493	NA	0.997852	NA
KPNA5	Both	no	0.642468	0.383	41.3496	0	2	421	0.642468	0.0633995	0.906469	6	2498	0.715436	0.062121	0.929033
FASN	Both	no	0.642842	0.505	42.4638	0	2	347	0.642842	4.22722e-09	0.906472	10	4772	0.841384	0.0296569	1
MEGF10	Power6	no	0.643046	0.199	30.1458	0	4	2280	NA	0.927985	NA	3	1044	0.643046	0.310459	0.8982
TRNT1	Both	no	0.643215	0.48	98.0754	0	2	338	0.643215	1.01034e-14	0.906546	6	2451	0.701861	4.05701e-20	0.92447
IFITM1	Power6	no	0.643406	0.304	16.5459	0	8	4362	NA	0.999921	NA	9	4549	0.643406	6.72958e-21	0.89824
ARV1	Both	no	0.643588	0.481	118.014	0	2	338	0.643588	1.01034e-14	0.906769	6	2451	0.702842	4.05701e-20	0.924657
CALN1	Both	no	0.643959	0.385	75.4177	0	2	396	0.643959	0.00336678	0.907056	4	1347	0.77346	6.36232e-11	0.956227
POLR3H	Both	no	0.64433	0.385	27.6426	0	2	376	0.64433	0.000393467	0.907056	4	1357	0.716543	4.64146e-07	0.92948
RNF4	Both	no	0.644483	0.579	55.5904	0	2	371	0.728977	0.000123938	0.942268	6	2454	0.644483	1.8699e-10	0.898882
SMNDC1	Both	no	0.644699	0.385	48.0928	0	2	405	0.644699	0.00995368	0.907056	6	2481	0.716101	0.00214058	0.92948
RDH10	Power6	no	0.644841	0.285	30.8431	0	4	2348	NA	0.996394	NA	9	4555	0.644841	1.3415e-06	0.898988
LRRC1	Both	no	0.645198	0.286	47.1392	0	2	354	0.713009	1.12139e-06	0.938619	4	1390	0.645198	0.0148436	0.899402
CCDC53	Both	no	0.645436	0.386	8.67	0	11	5016	0.645436	0.383631	0.907347	7	3460	0.717638	0.261634	0.929701
ZNF610	Both	no	0.645554	0.583	156.358	0	2	337	0.795243	2.73864e-19	1	6	2454	0.645554	1.8699e-10	0.899656
PRKAA1	Power1	no	0.645803	0.386	68.8306	0	2	364	0.645803	8.65887e-05	0.907347	6	2530	NA	0.866754	NA
[truncated: 7,795 more rows]

## Sheet: rASD_p4-6
rASD genelist	Score
ADNP	1
[truncated: 109 more rows]

## Sheet: rASD_p3-5
rASD genelist	Score
[truncated: 104 more rows]

[truncated: 1 more sheets: rASD_correlation]
