# Supplementary material for: DAWN: a framework to identify autism genes and subnetworks using gene expression and genetics
Source: Mol Autism. 2014 Mar 6;5:22. doi: 10.1186/2040-2392-5-22 (PMC4016412; doi:10.1186/2040-2392-5-22)
Supplement: Additional file 15 — Table S6. The list of GO-identified rASD genes. [file 2040-2392-5-22-S15.xlsx]

## Sheet: real0.txt
rASD genes annotated with neuron projection development	rASD genes directly connected via the PPI network with the 10 rASD genes that are annotated by neurite outgrowth	rASD genes that interact with a gene annotated by neurite outgrowth
BCL11A	ACTL6A	ACTL6A
FOXP1	ARID1B	ADNP
ITGA5	BCL11A	ANKS1B
L1CAM	FOXP1	ARID1B
MAPT	GRIN2B	ATP1B1
PTEN	HIST1H3D	ATRN
SPAST	HIST1H4B	BANK1
STXBP1	ITGA5	BCL11A
TBR1	KIAA1468	CBX4
TNC	L1CAM	CDC42BPB
	MAPT	CDC42EP4
	MARK4	CHMP2B
	NCKAP1	CLDN11
	NCOR1	CNOT1
	NR2F1	COL25A1
	PTEN	DDX3X
	RAD21	DUSP14
	RIMS1	DYNC1I2
	SMARCC2	DYRK1A
	SMC3	EIF3G
	SPAST	FCAR
	STXBP1	FOXP1
	TBL1XR1	GRIN2B
	TBR1	HIST1H3D
	TNC	HIST1H4B
	ZMYM2	ITGA5
		ITGB3BP
		KIAA1468
		L1CAM
		MAPT
		MARK4
		MCM5
		MRPL44
		NAV2
		NCKAP1
		NCOR1
		NIF3L1
		NR2F1
		PCOLCE
		PDLIM1
		PHF2
		PPM1D
		PTEN
		RAB2A
		RAD21
		RBBP9
		RIMS1
		RSU1
		SCD
		SCN2A
		SCP2
		SHANK2
		SMAP1
		SMARCC2
		SMC3
		SMG7
		SMPD3
		SPAST
		SPRY1
		STXBP1
		TBL1XR1
		TBR1
		TCF3
		TNC
		TNPO3
		TSR1
		VCP
		ZMYM2
